# Supplementary material for: Spontaneous assembly of redox-active iron-sulfur clusters at low concentrations of cysteine
Source: Nat Commun. 2021 Oct 11;12:5925. doi: 10.1038/s41467-021-26158-2 (PMC8505563; doi:10.1038/s41467-021-26158-2)
Supplement: Supplementary file 4 — source data [file 41467_2021_26158_MOESM4_ESM.xlsx]

## Sheet: Figure 2
(a) 0.2 mM Cys-FeS (5:1:1)					(b) 5 mM Cys-FeS (5:1:1)
i	ii	iii	Av	SD	i	ii	iii	Av	SD
0.264	0.223	0.17	0.219	0.0471275	0.555	0.745	0.95	0.75	0.197547
0.311	0.302	0.129	0.247333	0.102578	0.623	0.482	0.854	0.653	0.187806
0.279	0.297	0.112	0.229333	0.102011	0.708	0.522	0.978	0.736	0.229286
0.161	0.281	0.031	0.157667	0.125033	0.876	0.824	0.844	0.848	0.0262298
0.092	0.073	0.059	0.0746667	0.016563	0.728	0.876	0.809	0.804333	0.0741103
-0.022	0.193	-0.024	0.049	0.124712	0.794	0.984	0.817	0.865	0.103697
0.047	0.199	0.187	0.144333	0.0845064	0.679	1.152	0.748	0.859667	0.255508
0.128	0.21	0.334	0.224	0.103711	0.498	1.027	0.624	0.716333	0.276323
0.047	0.248	0.235	0.176667	0.112483	0.472	1.032	0.496	0.666667	0.316615
0.064	0.213	0.109	0.128667	0.0764221	0.575	0.704	0.494	0.591	0.10591
-0.321	-0.084	-0.23	-0.211667	0.119559	0.769	0.556	0.859	0.728	0.155605
-0.131	-0.118	-0.288	-0.179	0.0946203	0.791	0.658	1.11	0.853	0.232291
0.191	-0.009	-0.144	0.0126667	0.168548	0.379	0.468	0.936	0.594333	0.29922
0.306	0.003	-0.111	0.066	0.21552	0.238	0.458	0.688	0.461333	0.225019
0.47	0.092	0.204	0.255333	0.194158	0.254	0.539	0.764	0.519	0.255588
0.081	-0.128	0.215	0.056	0.172861	0.557	0.671	0.735	0.654333	0.0901628
-0.034	-0.037	0.152	0.027	0.108264	0.722	0.712	0.772	0.735333	0.0321455
-0.027	0.111	0.159	0.081	0.0965609	0.845	0.523	0.517	0.628333	0.187663
-0.042	0.097	0.01	0.0216667	0.0702306	0.797	0.62	0.54	0.652333	0.131516
0.081	0.213	0.108	0.134	0.0697352	0.745	0.777	0.836	0.786	0.0461628
0.153	0.117	0.138	0.136	0.0180831	0.848	0.791	0.668	0.769	0.0919946
0.129	0.134	0.109	0.124	0.0132288	0.721	0.745	0.617	0.694333	0.0680392
0.041	0.127	0.036	0.068	0.0511566	0.63	0.796	0.675	0.700333	0.0858506
-0.025	0.082	0.001	0.0193333	0.0558062	0.593	0.94	1.008	0.847	0.222583
0.05	0.137	0.046	0.0776667	0.0514231	0.484	0.767	1.29	0.847	0.408912
0.127	0.103	0.07	0.1	0.0286182	0.702	0.731	1.259	0.897333	0.313548
0.121	0.092	0.074	0.0956667	0.0237136	0.81	0.69	1.079	0.859667	0.199199
0.099	0.081	0.129	0.103	0.0242487	0.782	0.714	0.689	0.728333	0.0481283
0.104	0.075	0.147	0.108667	0.0362261	0.726	0.591	0.425	0.580667	0.150766
0.159	0.06	0.183	0.134	0.0651997	0.615	0.414	0.383	0.470667	0.125954
0.106	0.089	0.109	0.101333	0.0107858	0.8	0.579	0.691	0.69	0.110503
0.02	0.058	0.008	0.0286667	0.0261024	0.823	0.601	0.921	0.781667	0.163955
0.016	0.014	-0.017	0.00433333	0.0185023	0.787	0.722	1.014	0.841	0.153307
0.057	-0.005	-0.056	-0.00133333	0.0565892	0.559	0.88	1.185	0.874667	0.313034
0.056	-0.037	-0.016	0.001	0.048775	0.584	0.719	0.942	0.748333	0.180794
0.023	-0.023	0.028	0.00933333	0.0281129	0.602	0.813	1.024	0.813	0.211
0.006	0.022	0.07	0.0326667	0.0333067	0.504	0.797	0.956	0.752333	0.229287
0.034	0.11	0.08	0.0746667	0.0382797	0.598	0.907	0.871	0.792	0.16897
0.043	0.148	0.068	0.0863333	0.0548483	0.482	1.144	0.814	0.813333	0.331001
0.069	0.15	0.081	0.1	0.043715	0.766	0.906	0.54	0.737333	0.184676
0.031	0.106	0.032	0.0563333	0.0430155	0.996	1.011	0.754	0.920333	0.144244
0.035	0.079	0.009	0.041	0.0353836	1.027	0.953	0.883	0.954333	0.0720093
0.051	0.118	-0.006	0.0543333	0.0620672	0.999	0.809	1.057	0.955	0.129723
0.058	0.078	-0.017	0.0396667	0.0500833	0.782	0.836	1.209	0.942333	0.232513
0.136	0.056	0.028	0.0733333	0.0560476	1.059	0.773	1.026	0.952667	0.156468
0.096	-0.021	0	0.025	0.0623779	1.113	0.842	0.886	0.947	0.145434
0.026	-0.051	-0.007	-0.0106667	0.0386307	1.036	0.921	0.799	0.918667	0.118517
-0.02	-0.004	-0.003	-0.009	0.00953939	0.84	0.741	0.691	0.757333	0.075831
0.002	0.01	0.04	0.0173333	0.0200333	0.797	0.745	0.932	0.824667	0.0965212
0.101	0.032	0.117	0.0833333	0.04517	0.971	0.677	0.814	0.820667	0.147113
0.062	-0.002	0.123	0.061	0.062506	1.038	0.676	0.956	0.89	0.18981
0.034	0.025	0.121	0.06	0.0530189	1.088	0.75	0.941	0.926333	0.169477
0.035	0.014	0.046	0.0316667	0.0162583	1.134	0.868	0.756	0.919333	0.194158
0.038	0.034	0.018	0.03	0.010583	1.147	0.929	1.026	1.034	0.10922
0.056	0.022	-0.011	0.0223333	0.0335012	1.177	0.852	0.976	1.00167	0.164013
0.025	0.043	0.01	0.026	0.0165227	1.17	0.704	1.187	1.02033	0.274085
0.022	0.057	0.04	0.0396667	0.0175024	1.033	0.752	1.031	0.938667	0.161661
0.033	0.012	0.028	0.0243333	0.0109697	1.133	1.041	0.714	0.962667	0.22021
0.033	-0.022	-0.001	0.00333333	0.0277549	1.06	1.141	0.798	0.999667	0.179283
0.052	-0.018	-0.031	0.001	0.044643	1.032	1.097	0.912	1.01367	0.0938527
0.05	0	-0.005	0.015	0.0304138	0.78	0.87	1.092	0.914	0.160586
0.056	0.033	0.053	0.0473333	0.0125033	0.691	0.894	0.869	0.818	0.110693
0.03	0.032	0.087	0.0496667	0.0323471	0.763	0.837	0.62	0.74	0.110313
0.052	0.034	0.077	0.0543333	0.0215948	0.737	0.74	0.691	0.722667	0.0274651
0.074	0.102	0.088	0.088	0.014	0.726	0.722	0.856	0.768	0.0762365
0.1	0.109	0.095	0.101333	0.0070946	0.784	0.814	1.178	0.925333	0.219329
0.098	0.108	0.106	0.104	0.0052915	1.203	0.863	1.107	1.05767	0.175286
0.113	0.071	0.114	0.0993333	0.0245425	1.181	0.854	1.007	1.014	0.163612
0.125	0.052	0.097	0.0913333	0.0368284	1.171	0.76	0.904	0.945	0.208545
0.124	0.029	0.05	0.0676667	0.0499032	0.911	0.788	0.704	0.801	0.104111
0.102	0.006	0.032	0.0466667	0.0496521	0.845	0.921	0.727	0.831	0.0977548
0.048	-0.02	-0.002	0.00866667	0.0352326	0.948	0.821	0.663	0.810667	0.142781
0.055	0.007	0.028	0.03	0.0240624	0.985	0.73	0.786	0.833667	0.134016
0.067	0.075	0.06	0.0673333	0.00750555	1.149	0.689	0.791	0.876333	0.241581
0.073	0.079	0.07	0.074	0.00458258	1.056	0.725	0.913	0.898	0.166009
0.061	0.081	0.061	0.0676667	0.011547	1.063	0.814	1.152	1.00967	0.175198
0.034	0.048	0.055	0.0456667	0.0106927	0.883	0.835	1.211	0.976333	0.20464
0.044	0.051	0.095	0.0633333	0.0276466	0.914	0.701	1.032	0.882333	0.167757
0.063	0.074	0.139	0.092	0.0410731	0.989	0.744	0.741	0.824667	0.142325
0.06	0.044	0.141	0.0816667	0.0520032	1.177	1.06	0.563	0.933333	0.32601
0.041	0.01	0.067	0.0393333	0.0285365	1.278	1.527	0.827	1.21067	0.354824
0.032	0.009	0.03	0.0236667	0.012741	1.127	1.501	0.942	1.19	0.284775
0.043	0.029	0.018	0.03	0.01253	0.941	1.135	0.975	1.017	0.103595
0.044	0.068	0.059	0.057	0.0121244	0.734	0.83	0.885	0.816333	0.0764221
0.055	0.087	0.067	0.0696667	0.0161658	0.874	0.695	0.758	0.775667	0.0907983
0.032	0.072	0.05	0.0513333	0.0200333	0.892	0.876	0.975	0.914333	0.0531445
0.034	0.073	0.041	0.0493333	0.0207926	0.953	0.813	0.971	0.912333	0.0864947
0.01	0.035	0.005	0.0166667	0.0160728	0.951	0.879	1.016	0.948667	0.0685298
0.034	0.041	0.032	0.0356667	0.00472582	0.785	0.939	1.046	0.923333	0.131203
0.066	0.029	0.036	0.0436667	0.0196554	0.639	0.854	1.035	0.842667	0.198243
0.08	0.058	0.063	0.067	0.0115326	0.597	0.802	1.261	0.886667	0.34
0.087	0.081	0.073	0.0803333	0.00702377	0.759	0.803	1.288	0.95	0.293542
0.066	0.083	0.084	0.0776667	0.010116	0.833	1.207	1.222	1.08733	0.220387
0.084	0.095	0.078	0.0856667	0.00862168	0.86	1.23	1.08	1.05667	0.1861
0.086	0.088	0.066	0.08	0.0121655	0.861	1.167	0.843	0.957	0.182088
0.082	0.095	0.081	0.086	0.00781025	1.045	1.08	1.004	1.043	0.0380395
0.086	0.099	0.097	0.094	0.007	1.192	1.168	1.33	1.23	0.08743
0.104	0.113	0.129	0.115333	0.0126623	1.277	1.473	1.671	1.47367	0.197001
0.124	0.129	0.138	0.130333	0.0070946	1.539	1.559	1.891	1.663	0.197707
0.134	0.144	0.133	0.137	0.00608276	1.491	1.54	1.774	1.60167	0.151243
0.131	0.137	0.136	0.134667	0.00321455	1.637	1.746	1.769	1.71733	0.0705148
0.138	0.135	0.131	0.134667	0.00351188	1.694	1.889	1.472	1.685	0.208646
0.141	0.141	0.133	0.138333	0.0046188	1.709	1.875	1.719	1.76767	0.0930878
0.146	0.146	0.138	0.143333	0.0046188	1.939	1.892	1.945	1.92533	0.029023
0.153	0.154	0.145	0.150667	0.00493288	1.972	1.957	2.205	2.04467	0.139055
0.152	0.154	0.152	0.152667	0.0011547	2.09	2.336	2.305	2.24367	0.133979
0.156	0.156	0.15	0.154	0.0034641	2.295	2.515	2.268	2.35933	0.135486
0.157	0.157	0.149	0.154333	0.0046188	2.408	2.466	2.457	2.44367	0.0312143
0.159	0.16	0.152	0.157	0.0043589	2.682	2.34	2.553	2.525	0.172711
0.159	0.16	0.153	0.157333	0.00378594	2.786	2.35	2.506	2.54733	0.220919
0.159	0.159	0.153	0.157	0.0034641	2.835	2.399	2.389	2.541	0.254661
0.159	0.158	0.152	0.156333	0.00378594	2.736	2.398	2.441	2.525	0.183992
0.159	0.158	0.152	0.156333	0.00378594	2.472	2.412	2.453	2.44567	0.0306649
0.159	0.158	0.151	0.156	0.0043589	2.449	2.404	2.439	2.43067	0.0236291
0.158	0.158	0.15	0.155333	0.0046188	2.384	2.575	2.453	2.47067	0.0967178
0.156	0.157	0.149	0.154	0.0043589	2.503	2.65	2.516	2.55633	0.0813777
0.156	0.157	0.149	0.154	0.0043589	2.449	2.571	2.603	2.541	0.081265
0.158	0.158	0.149	0.155	0.00519615	2.487	2.454	2.541	2.494	0.0439204
0.158	0.158	0.151	0.155667	0.00404145	2.388	2.325	2.423	2.37867	0.0496622
0.159	0.157	0.151	0.155667	0.00416333	2.357	2.324	2.452	2.37767	0.0664555
0.159	0.157	0.151	0.155667	0.00416333	2.385	2.309	2.498	2.39733	0.0951017
0.159	0.157	0.151	0.155667	0.00416333	2.395	2.396	2.507	2.43267	0.0643765
0.16	0.158	0.151	0.156333	0.00472582	2.363	2.388	2.444	2.39833	0.0414769
0.16	0.159	0.151	0.156667	0.00493288	2.302	2.456	2.356	2.37133	0.0781366
0.158	0.158	0.15	0.155333	0.0046188	2.22	2.448	2.407	2.35833	0.121541
0.158	0.157	0.15	0.155	0.0043589	2.355	2.433	2.362	2.38333	0.0431548
0.156	0.155	0.147	0.152667	0.00493288	2.568	2.413	2.294	2.425	0.137394
0.155	0.154	0.147	0.152	0.0043589	2.632	2.283	2.283	2.39933	0.201495
0.153	0.153	0.146	0.150667	0.00404145	2.551	2.225	2.263	2.34633	0.178262
0.15	0.15	0.144	0.148	0.0034641	2.338	2.225	2.319	2.294	0.0605062
0.148	0.148	0.142	0.146	0.0034641	2.283	2.315	2.278	2.292	0.0200749
0.146	0.146	0.14	0.144	0.0034641	2.245	2.386	2.195	2.27533	0.0990471
0.145	0.145	0.139	0.143	0.0034641	2.218	2.389	2.194	2.267	0.106334
0.145	0.145	0.138	0.142667	0.00404145	2.189	2.305	2.234	2.24267	0.0584836
0.144	0.143	0.137	0.141333	0.00378594	2.231	2.259	2.283	2.25767	0.0260256
0.143	0.142	0.136	0.140333	0.00378594	2.279	2.221	2.278	2.25933	0.0332014
0.143	0.142	0.135	0.14	0.0043589	2.35	2.263	2.233	2.282	0.0607701
0.143	0.142	0.135	0.14	0.0043589	2.354	2.243	2.242	2.27967	0.0643765
0.141	0.141	0.134	0.138667	0.00404145	2.304	2.209	2.233	2.24867	0.0493997
0.14	0.139	0.133	0.137333	0.00378594	2.241	2.207	2.188	2.212	0.0268514
0.138	0.137	0.13	0.135	0.0043589	2.202	2.223	2.188	2.20433	0.0176163
0.136	0.136	0.128	0.133333	0.0046188	2.212	2.292	2.165	2.223	0.0642106
0.135	0.134	0.128	0.132333	0.00378594	2.199	2.314	2.228	2.247	0.059808
0.132	0.132	0.125	0.129667	0.00404145	2.209	2.32	2.229	2.25267	0.0591636
0.131	0.13	0.122	0.127667	0.00493288	2.17	2.23	2.209	2.203	0.0304467
0.129	0.127	0.12	0.125333	0.00472582	2.143	2.18	2.169	2.164	0.019
0.128	0.126	0.119	0.124333	0.00472582	2.178	2.13	2.12	2.14267	0.0310054
0.127	0.126	0.119	0.124	0.0043589	2.153	2.13	2.154	2.14567	0.0135769
0.126	0.125	0.118	0.123	0.0043589	2.164	2.148	2.163	2.15833	0.00896289
0.124	0.123	0.117	0.121333	0.00378594	2.131	2.088	2.164	2.12767	0.0381095
0.123	0.123	0.116	0.120667	0.00404145	2.138	2.098	2.134	2.12333	0.0220303
0.121	0.122	0.114	0.119	0.0043589	2.122	2.093	2.132	2.11567	0.0202567
0.12	0.121	0.113	0.118	0.0043589	2.089	2.111	2.1	2.1	0.011
0.121	0.12	0.113	0.118	0.0043589	2.067	2.1	2.057	2.07467	0.0225019
0.12	0.118	0.113	0.117	0.00360555	2.033	2.071	2.019	2.041	0.0269072
0.121	0.119	0.113	0.117667	0.00416333	2.049	2.048	2.007	2.03467	0.0239653
0.12	0.119	0.113	0.117333	0.00378594	2.046	2.023	2.027	2.032	0.0122882
0.12	0.119	0.113	0.117333	0.00378594	2.053	2.018	2.005	2.02533	0.0248261
0.12	0.12	0.112	0.117333	0.0046188	2.059	2.021	1.999	2.02633	0.0303535
0.12	0.119	0.112	0.117	0.0043589	2.022	2.043	2.01	2.025	0.0167033
0.12	0.118	0.111	0.116333	0.00472582	2	2.06	1.994	2.018	0.0364966
0.117	0.116	0.11	0.114333	0.00378594	1.976	2.037	1.969	1.994	0.0374032
0.117	0.116	0.109	0.114	0.0043589	1.982	1.999	1.968	1.983	0.0155242
0.118	0.117	0.109	0.114667	0.00493288	1.984	1.964	1.993	1.98033	0.0148436
0.118	0.116	0.109	0.114333	0.00472582	1.98	1.958	2.001	1.97967	0.0215019
0.117	0.116	0.109	0.114	0.0043589	1.979	1.975	1.998	1.984	0.0122882
0.116	0.115	0.108	0.113	0.0043589	1.959	1.984	1.978	1.97367	0.0130512
0.116	0.115	0.108	0.113	0.0043589	1.967	1.981	1.963	1.97033	0.00945163
0.115	0.114	0.107	0.112	0.0043589	1.964	1.96	1.929	1.951	0.0191572
0.114	0.113	0.106	0.111	0.0043589	1.968	1.934	1.914	1.93867	0.0273008
0.114	0.113	0.106	0.111	0.0043589	1.966	1.939	1.932	1.94567	0.0179536
0.114	0.113	0.106	0.111	0.0043589	1.946	1.936	1.944	1.942	0.0052915
0.114	0.113	0.106	0.111	0.0043589	1.94	1.921	1.955	1.93867	0.0170392
0.112	0.112	0.105	0.109667	0.00404145	1.925	1.913	1.935	1.92433	0.0110151
0.112	0.111	0.104	0.109	0.0043589	1.915	1.905	1.914	1.91133	0.00550757
0.111	0.11	0.103	0.108	0.0043589	1.92	1.924	1.896	1.91333	0.0151438
0.111	0.109	0.102	0.107333	0.00472582	1.92	1.918	1.901	1.913	0.0104403
0.111	0.109	0.103	0.107667	0.00416333	1.908	1.913	1.902	1.90767	0.00550757
0.11	0.108	0.102	0.106667	0.00416333	1.907	1.899	1.904	1.90333	0.00404145
0.108	0.107	0.101	0.105333	0.00378594	1.897	1.908	1.914	1.90633	0.00862168
0.107	0.106	0.1	0.104333	0.00378594	1.888	1.912	1.902	1.90067	0.0120554
0.106	0.106	0.099	0.103667	0.00404145	1.892	1.895	1.887	1.89133	0.00404145
0.105	0.106	0.1	0.103667	0.00321455	1.888	1.877	1.861	1.87533	0.0135769
0.106	0.106	0.1	0.104	0.0034641	1.892	1.867	1.851	1.87	0.020664
0.106	0.105	0.1	0.103667	0.00321455	1.889	1.874	1.851	1.87133	0.0191398
0.106	0.105	0.1	0.103667	0.00321455	1.888	1.872	1.842	1.86733	0.0233524
0.105	0.104	0.099	0.102667	0.00321455	1.896	1.859	1.843	1.866	0.0271846
0.104	0.104	0.099	0.102333	0.00288675	1.889	1.864	1.852	1.86833	0.0188768
0.103	0.103	0.098	0.101333	0.00288675	1.876	1.865	1.849	1.86333	0.0135769
0.102	0.101	0.095	0.0993333	0.00378594	1.852	1.849	1.857	1.85267	0.00404145
0.1	0.099	0.094	0.0976667	0.00321455	1.835	1.845	1.852	1.844	0.008544
0.099	0.098	0.092	0.0963333	0.00378594	1.821	1.839	1.844	1.83467	0.0120968
0.098	0.097	0.092	0.0956667	0.00321455	1.833	1.852	1.823	1.836	0.0147309
0.097	0.097	0.092	0.0953333	0.00288675	1.829	1.845	1.827	1.83367	0.00986577
0.097	0.096	0.091	0.0946667	0.00321455	1.838	1.826	1.846	1.83667	0.0100664
0.096	0.095	0.09	0.0936667	0.00321455	1.839	1.828	1.849	1.83867	0.010504
0.094	0.094	0.089	0.0923333	0.00288675	1.851	1.834	1.837	1.84067	0.00907377
0.093	0.092	0.088	0.091	0.00264575	1.853	1.844	1.813	1.83667	0.0209841
0.092	0.092	0.087	0.0903333	0.00288675	1.838	1.842	1.813	1.831	0.0157162
0.091	0.091	0.087	0.0896667	0.0023094	1.834	1.824	1.819	1.82567	0.00763763
0.09	0.09	0.085	0.0883333	0.00288675	1.828	1.813	1.82	1.82033	0.00750555
0.091	0.09	0.085	0.0886667	0.00321455	1.827	1.806	1.811	1.81467	0.0109697
0.09	0.089	0.085	0.088	0.00264575	1.821	1.808	1.797	1.80867	0.0120139
0.089	0.088	0.084	0.087	0.00264575	1.809	1.81	1.802	1.807	0.0043589
0.087	0.086	0.083	0.0853333	0.00208167	1.806	1.815	1.8	1.807	0.00754983
0.086	0.086	0.082	0.0846667	0.0023094	1.797	1.804	1.803	1.80133	0.00378594
0.085	0.086	0.082	0.0843333	0.00208167	1.797	1.788	1.795	1.79333	0.00472582
0.085	0.085	0.081	0.0836667	0.0023094	1.808	1.788	1.787	1.79433	0.0118462
0.084	0.084	0.08	0.0826667	0.0023094	1.806	1.791	1.783	1.79333	0.0116762
0.083	0.082	0.078	0.081	0.00264575	1.812	1.801	1.768	1.79367	0.0228983
0.082	0.082	0.078	0.0806667	0.0023094	1.8	1.786	1.761	1.78233	0.0197569
0.082	0.082	0.078	0.0806667	0.0023094	1.786	1.783	1.763	1.77733	0.0125033
0.082	0.082	0.078	0.0806667	0.0023094	1.78	1.785	1.758	1.77433	0.0143643
0.08	0.081	0.078	0.0796667	0.00152753	1.78	1.785	1.762	1.77567	0.0120968
0.079	0.079	0.077	0.0783333	0.0011547	1.784	1.778	1.75	1.77067	0.0181475
0.078	0.079	0.076	0.0776667	0.00152753	1.771	1.754	1.741	1.75533	0.0150444
0.078	0.078	0.075	0.077	0.00173205	1.764	1.757	1.738	1.753	0.0134536
0.078	0.078	0.075	0.077	0.00173205	1.759	1.767	1.738	1.75467	0.0149778
0.077	0.077	0.075	0.0763333	0.0011547	1.756	1.777	1.743	1.75867	0.0171561
0.076	0.076	0.074	0.0753333	0.0011547	1.747	1.761	1.736	1.748	0.01253
0.076	0.076	0.073	0.075	0.00173205	1.742	1.734	1.72	1.732	0.0111355
0.075	0.075	0.072	0.074	0.00173205	1.737	1.734	1.706	1.72567	0.0170978
0.073	0.074	0.071	0.0726667	0.00152753	1.726	1.728	1.697	1.717	0.0173494
0.072	0.072	0.069	0.071	0.00173205	1.715	1.726	1.691	1.71067	0.0178979
0.071	0.072	0.069	0.0706667	0.00152753	1.7	1.717	1.685	1.70067	0.0160104
0.071	0.071	0.069	0.0703333	0.0011547	1.701	1.691	1.684	1.692	0.008544
0.07	0.07	0.067	0.069	0.00173205	1.698	1.684	1.679	1.687	0.00984886
0.068	0.068	0.066	0.0673333	0.0011547	1.7	1.672	1.667	1.67967	0.0177858
0.068	0.068	0.066	0.0673333	0.0011547	1.693	1.675	1.66	1.676	0.0165227
0.069	0.069	0.066	0.068	0.00173205	1.677	1.672	1.65	1.66633	0.0143643
0.069	0.068	0.066	0.0676667	0.00152753	1.666	1.661	1.646	1.65767	0.0104083
0.067	0.067	0.064	0.066	0.00173205	1.654	1.648	1.636	1.646	0.00916515
0.065	0.065	0.063	0.0643333	0.0011547	1.641	1.644	1.623	1.636	0.0113578
0.065	0.065	0.063	0.0643333	0.0011547	1.63	1.631	1.615	1.62533	0.00896289
0.064	0.064	0.062	0.0633333	0.0011547	1.624	1.618	1.605	1.61567	0.00971253
0.063	0.064	0.061	0.0626667	0.00152753	1.615	1.607	1.588	1.60333	0.0138684
0.063	0.063	0.061	0.0623333	0.0011547	1.6	1.584	1.57	1.58467	0.0150111
0.062	0.063	0.061	0.062	0.001	1.58	1.57	1.551	1.567	0.0147309
0.062	0.062	0.06	0.0613333	0.0011547	1.568	1.558	1.54	1.55533	0.0141892
0.061	0.061	0.059	0.0603333	0.0011547	1.549	1.547	1.528	1.54133	0.0115902
0.059	0.059	0.057	0.0583333	0.0011547	1.536	1.535	1.513	1.528	0.013
0.057	0.057	0.056	0.0566667	0.00057735	1.519	1.516	1.497	1.51067	0.0119304
0.056	0.056	0.054	0.0553333	0.0011547	1.508	1.498	1.481	1.49567	0.0136504
0.055	0.055	0.054	0.0546667	0.00057735	1.497	1.489	1.471	1.48567	0.0133167
0.055	0.055	0.054	0.0546667	0.00057735	1.479	1.474	1.453	1.46867	0.0137961
0.053	0.053	0.052	0.0526667	0.00057735	1.463	1.459	1.439	1.45367	0.0128582
0.052	0.052	0.05	0.0513333	0.0011547	1.439	1.441	1.419	1.433	0.0121655
0.05	0.051	0.049	0.05	0.001	1.423	1.423	1.402	1.416	0.0121244
0.05	0.05	0.048	0.0493333	0.0011547	1.411	1.409	1.388	1.40267	0.012741
0.05	0.051	0.049	0.05	0.001	1.394	1.388	1.371	1.38433	0.0119304
0.051	0.051	0.049	0.0503333	0.0011547	1.38	1.374	1.355	1.36967	0.0130512
0.05	0.051	0.049	0.05	0.001	1.359	1.357	1.338	1.35133	0.0115902
0.049	0.049	0.048	0.0486667	0.00057735	1.343	1.341	1.323	1.33567	0.0110151
0.047	0.048	0.047	0.0473333	0.00057735	1.325	1.322	1.306	1.31767	0.0102144
0.046	0.048	0.046	0.0466667	0.0011547	1.306	1.304	1.289	1.29967	0.00929157
0.047	0.048	0.046	0.047	0.001	1.289	1.29	1.27	1.283	0.0112694
0.047	0.048	0.047	0.0473333	0.00057735	1.272	1.278	1.254	1.268	0.01249
0.046	0.047	0.046	0.0463333	0.00057735	1.261	1.263	1.241	1.255	0.0121655
0.044	0.045	0.044	0.0443333	0.00057735	1.248	1.248	1.227	1.241	0.0121244
0.043	0.044	0.043	0.0433333	0.00057735	1.231	1.231	1.21	1.224	0.0121244
0.043	0.044	0.043	0.0433333	0.00057735	1.21	1.211	1.195	1.20533	0.00896289
0.043	0.044	0.042	0.043	0.001	1.191	1.197	1.179	1.189	0.00916515
0.042	0.043	0.041	0.042	0.001	1.18	1.182	1.164	1.17533	0.00986577
0.041	0.041	0.04	0.0406667	0.00057735	1.167	1.168	1.151	1.162	0.00953939
0.04	0.04	0.039	0.0396667	0.00057735	1.155	1.149	1.135	1.14633	0.0102632
0.04	0.041	0.039	0.04	0.001	1.141	1.135	1.124	1.13333	0.00862168
0.04	0.041	0.04	0.0403333	0.00057735	1.127	1.123	1.112	1.12067	0.00776745
0.04	0.041	0.04	0.0403333	0.00057735	1.114	1.111	1.099	1.108	0.00793725
0.039	0.04	0.039	0.0393333	0.00057735	1.102	1.1	1.086	1.096	0.0087178
0.038	0.039	0.038	0.0383333	0.00057735	1.09	1.09	1.074	1.08467	0.0092376
0.037	0.038	0.038	0.0376667	0.00057735	1.077	1.081	1.062	1.07333	0.0100167
0.037	0.038	0.037	0.0373333	0.00057735	1.063	1.066	1.049	1.05933	0.00907377
0.036	0.037	0.036	0.0363333	0.00057735	1.048	1.052	1.035	1.045	0.00888819
0.036	0.037	0.036	0.0363333	0.00057735	1.036	1.041	1.027	1.03467	0.0070946
0.037	0.038	0.037	0.0373333	0.00057735	1.025	1.032	1.019	1.02533	0.00650641
0.037	0.038	0.038	0.0376667	0.00057735	1.017	1.023	1.007	1.01567	0.0080829
0.037	0.039	0.037	0.0376667	0.0011547	1.009	1.01	0.994	1.00433	0.00896289
0.036	0.038	0.036	0.0366667	0.0011547	1.001	1.001	0.984	0.995333	0.00981495
0.034	0.036	0.035	0.035	0.001	0.992	0.99	0.975	0.985667	0.00929157
0.034	0.035	0.034	0.0343333	0.00057735	0.981	0.981	0.966	0.976	0.00866025
0.034	0.035	0.035	0.0346667	0.00057735	0.97	0.971	0.956	0.965667	0.0083865
0.035	0.036	0.035	0.0353333	0.00057735	0.961	0.963	0.946	0.956667	0.00929157
0.034	0.036	0.034	0.0346667	0.0011547	0.953	0.953	0.941	0.949	0.0069282
0.034	0.036	0.034	0.0346667	0.0011547	0.944	0.944	0.934	0.940667	0.0057735
0.034	0.035	0.034	0.0343333	0.00057735	0.938	0.938	0.927	0.934333	0.00635085
0.033	0.034	0.033	0.0333333	0.00057735	0.932	0.932	0.918	0.927333	0.0080829
0.033	0.034	0.032	0.033	0.001	0.925	0.927	0.911	0.921	0.0087178
0.032	0.033	0.032	0.0323333	0.00057735	0.918	0.918	0.905	0.913667	0.00750555
0.032	0.033	0.031	0.032	0.001	0.911	0.911	0.899	0.907	0.0069282
0.032	0.033	0.032	0.0323333	0.00057735	0.906	0.905	0.893	0.901333	0.00723418
0.031	0.032	0.031	0.0313333	0.00057735	0.9	0.9	0.886	0.895333	0.0080829
0.031	0.032	0.031	0.0313333	0.00057735	0.896	0.894	0.88	0.89	0.0087178
0.031	0.032	0.03	0.031	0.001	0.891	0.888	0.875	0.884667	0.0085049
0.032	0.033	0.031	0.032	0.001	0.887	0.886	0.873	0.882	0.00781025
0.032	0.033	0.032	0.0323333	0.00057735	0.88	0.88	0.867	0.875667	0.00750555
0.031	0.032	0.031	0.0313333	0.00057735	0.874	0.877	0.863	0.871333	0.00737111
0.031	0.032	0.03	0.031	0.001	0.869	0.871	0.858	0.866	0.007
0.031	0.031	0.031	0.031	0	0.865	0.866	0.853	0.861333	0.00723418
0.031	0.032	0.031	0.0313333	0.00057735	0.86	0.86	0.848	0.856	0.0069282
0.03	0.032	0.03	0.0306667	0.0011547	0.855	0.854	0.842	0.850333	0.00723418
0.03	0.031	0.03	0.0303333	0.00057735	0.852	0.851	0.84	0.847667	0.00665833
0.03	0.031	0.03	0.0303333	0.00057735	0.849	0.849	0.837	0.845	0.0069282
0.029	0.031	0.03	0.03	0.001	0.844	0.845	0.832	0.840333	0.00723418
0.029	0.03	0.029	0.0293333	0.00057735	0.84	0.843	0.829	0.837333	0.00737111
0.028	0.029	0.028	0.0283333	0.00057735	0.837	0.84	0.825	0.834	0.00793725
0.027	0.028	0.027	0.0273333	0.00057735	0.835	0.837	0.824	0.832	0.007
0.027	0.028	0.027	0.0273333	0.00057735	0.832	0.834	0.822	0.829333	0.0064291
0.027	0.028	0.027	0.0273333	0.00057735	0.829	0.83	0.819	0.826	0.00608276
0.029	0.03	0.029	0.0293333	0.00057735	0.824	0.826	0.815	0.821667	0.00585947
0.029	0.03	0.029	0.0293333	0.00057735	0.822	0.822	0.811	0.818333	0.00635085
0.028	0.029	0.028	0.0283333	0.00057735	0.818	0.82	0.809	0.815667	0.00585947
0.027	0.029	0.027	0.0276667	0.0011547	0.816	0.82	0.806	0.814	0.0072111
0.026	0.028	0.027	0.027	0.001	0.814	0.82	0.805	0.813	0.00754983
0.027	0.029	0.027	0.0276667	0.0011547	0.813	0.816	0.803	0.810667	0.00680686
0.026	0.028	0.027	0.027	0.001	0.812	0.812	0.8	0.808	0.0069282
0.026	0.027	0.026	0.0263333	0.00057735	0.809	0.81	0.798	0.805667	0.00665833
0.025	0.026	0.025	0.0253333	0.00057735	0.805	0.806	0.795	0.802	0.00608276
0.024	0.026	0.025	0.025	0.001	0.801	0.802	0.791	0.798	0.00608276
0.025	0.026	0.025	0.0253333	0.00057735	0.8	0.8	0.787	0.795667	0.00750555
0.026	0.027	0.026	0.0263333	0.00057735	0.8	0.8	0.784	0.794667	0.0092376
0.026	0.026	0.026	0.026	0	0.8	0.801	0.785	0.795333	0.00896289
0.025	0.026	0.025	0.0253333	0.00057735	0.797	0.798	0.786	0.793667	0.00665833
0.025	0.027	0.026	0.026	0.001	0.795	0.796	0.785	0.792	0.00608276
0.024	0.026	0.025	0.025	0.001	0.795	0.795	0.785	0.791667	0.0057735
0.025	0.025	0.025	0.025	4.24919e-18	0.795	0.795	0.783	0.791	0.0069282
0.024	0.025	0.024	0.0243333	0.00057735	0.792	0.793	0.781	0.788667	0.00665833
0.026	0.027	0.026	0.0263333	0.00057735	0.788	0.789	0.779	0.785333	0.00550757
0.026	0.028	0.027	0.027	0.001	0.787	0.788	0.777	0.784	0.00608276
0.025	0.026	0.026	0.0256667	0.00057735	0.787	0.788	0.776	0.783667	0.00665833
0.023	0.024	0.024	0.0236667	0.00057735	0.786	0.787	0.775	0.782667	0.00665833
0.022	0.023	0.023	0.0226667	0.00057735	0.783	0.785	0.775	0.781	0.0052915
0.023	0.024	0.023	0.0233333	0.00057735	0.781	0.783	0.773	0.779	0.0052915
0.024	0.024	0.023	0.0236667	0.00057735	0.778	0.78	0.768	0.775333	0.0064291
0.024	0.024	0.024	0.024	4.24919e-18	0.777	0.777	0.764	0.772667	0.00750555
0.023	0.024	0.023	0.0233333	0.00057735	0.776	0.775	0.763	0.771333	0.00723418
0.023	0.024	0.023	0.0233333	0.00057735	0.773	0.773	0.761	0.769	0.0069282
0.023	0.024	0.023	0.0233333	0.00057735	0.771	0.773	0.761	0.768333	0.0064291
0.024	0.025	0.024	0.0243333	0.00057735	0.772	0.774	0.761	0.769	0.007
0.024	0.025	0.025	0.0246667	0.00057735	0.773	0.773	0.763	0.769667	0.0057735
0.024	0.025	0.024	0.0243333	0.00057735	0.77	0.77	0.76	0.766667	0.0057735
0.023	0.025	0.024	0.024	0.001	0.767	0.766	0.756	0.763	0.00608276
0.022	0.023	0.023	0.0226667	0.00057735	0.764	0.764	0.755	0.761	0.00519615
0.022	0.023	0.023	0.0226667	0.00057735	0.764	0.764	0.754	0.760667	0.0057735
0.023	0.023	0.023	0.023	4.24919e-18	0.762	0.761	0.752	0.758333	0.00550757
0.024	0.024	0.024	0.024	4.24919e-18	0.758	0.756	0.746	0.753333	0.0064291
0.023	0.024	0.024	0.0236667	0.00057735	0.754	0.752	0.742	0.749333	0.0064291
0.023	0.024	0.024	0.0236667	0.00057735	0.75	0.751	0.739	0.746667	0.00665833
0.024	0.025	0.024	0.0243333	0.00057735	0.749	0.75	0.737	0.745333	0.00723418
0.024	0.025	0.023	0.024	0.001	0.745	0.748	0.736	0.743	0.006245
0.023	0.023	0.023	0.023	4.24919e-18	0.741	0.743	0.732	0.738667	0.00585947
0.021	0.022	0.022	0.0216667	0.00057735	0.739	0.74	0.73	0.736333	0.00550757
0.02	0.021	0.021	0.0206667	0.00057735	0.735	0.736	0.724	0.731667	0.00665833
0.02	0.021	0.021	0.0206667	0.00057735	0.731	0.733	0.72	0.728	0.007
0.021	0.022	0.021	0.0213333	0.00057735	0.73	0.731	0.719	0.726667	0.00665833
0.02	0.021	0.021	0.0206667	0.00057735	0.727	0.727	0.716	0.723333	0.00635085
0.02	0.022	0.021	0.021	0.001	0.724	0.723	0.714	0.720333	0.00550757
0.02	0.021	0.02	0.0203333	0.00057735	0.721	0.721	0.71	0.717333	0.00635085
0.021	0.021	0.02	0.0206667	0.00057735	0.718	0.718	0.707	0.714333	0.00635085
0.02	0.02	0.02	0.02	0	0.713	0.713	0.703	0.709667	0.0057735
0.02	0.02	0.02	0.02	0	0.708	0.706	0.698	0.704	0.0052915
0.019	0.021	0.021	0.0203333	0.0011547	0.702	0.701	0.694	0.699	0.0043589
0.02	0.021	0.021	0.0206667	0.00057735	0.697	0.697	0.689	0.694333	0.0046188
0.02	0.021	0.02	0.0203333	0.00057735	0.692	0.693	0.686	0.690333	0.00378594
0.019	0.02	0.019	0.0193333	0.00057735	0.688	0.69	0.682	0.686667	0.00416333
0.019	0.019	0.019	0.019	0	0.686	0.689	0.678	0.684333	0.00568624
0.018	0.02	0.02	0.0193333	0.0011547	0.683	0.686	0.674	0.681	0.006245
0.018	0.021	0.02	0.0196667	0.00152753	0.677	0.68	0.668	0.675	0.006245
0.017	0.02	0.02	0.019	0.00173205	0.673	0.675	0.664	0.670667	0.00585947
0.018	0.02	0.019	0.019	0.001	0.669	0.672	0.661	0.667333	0.00568624
0.019	0.021	0.019	0.0196667	0.0011547	0.664	0.669	0.658	0.663667	0.00550757
0.02	0.022	0.02	0.0206667	0.0011547	0.659	0.661	0.653	0.657667	0.00416333
0.019	0.021	0.02	0.02	0.001	0.656	0.655	0.648	0.653	0.0043589
0.019	0.021	0.019	0.0196667	0.0011547	0.654	0.652	0.645	0.650333	0.00472582
0.019	0.021	0.02	0.02	0.001	0.649	0.65	0.641	0.646667	0.00493288
0.018	0.02	0.02	0.0193333	0.0011547	0.643	0.645	0.637	0.641667	0.00416333
0.017	0.019	0.019	0.0183333	0.0011547	0.637	0.638	0.632	0.635667	0.00321455
0.017	0.019	0.018	0.018	0.001	0.632	0.634	0.627	0.631	0.00360555
0.017	0.019	0.018	0.018	0.001	0.629	0.631	0.624	0.628	0.00360555
0.017	0.019	0.018	0.018	0.001	0.626	0.629	0.62	0.625	0.00458258
0.017	0.019	0.018	0.018	0.001	0.624	0.625	0.613	0.620667	0.00665833
0.016	0.018	0.017	0.017	0.001	0.619	0.621	0.609	0.616333	0.0064291
0.015	0.017	0.016	0.016	0.001	0.613	0.617	0.605	0.611667	0.0061101
0.015	0.016	0.016	0.0156667	0.00057735	0.609	0.613	0.603	0.608333	0.00503322
0.016	0.016	0.016	0.016	0	0.608	0.608	0.602	0.606	0.0034641
0.015	0.017	0.016	0.016	0.001	0.603	0.602	0.596	0.600333	0.00378594
0.015	0.017	0.017	0.0163333	0.0011547	0.597	0.596	0.591	0.594667	0.00321455
0.015	0.018	0.017	0.0166667	0.00152753	0.593	0.592	0.587	0.590667	0.00321455
0.016	0.018	0.016	0.0166667	0.0011547	0.588	0.587	0.581	0.585333	0.00378594
0.014	0.016	0.015	0.015	0.001	0.584	0.583	0.574	0.580333	0.00550757
0.013	0.015	0.014	0.014	0.001	0.578	0.577	0.569	0.574667	0.00493288
0.012	0.014	0.015	0.0136667	0.00152753	0.575	0.574	0.565	0.571333	0.00550757
0.013	0.014	0.015	0.014	0.001	0.571	0.573	0.564	0.569333	0.00472582
0.014	0.014	0.015	0.0143333	0.00057735	0.568	0.568	0.561	0.565667	0.00404145
0.014	0.015	0.015	0.0146667	0.00057735	0.563	0.563	0.556	0.560667	0.00404145
0.014	0.015	0.014	0.0143333	0.00057735	0.558	0.56	0.55	0.556	0.0052915
0.011	0.013	0.012	0.012	0.001	0.554	0.558	0.546	0.552667	0.0061101
0.01	0.012	0.011	0.011	0.001	0.55	0.554	0.544	0.549333	0.00503322
0.01	0.011	0.012	0.011	0.001	0.548	0.548	0.541	0.545667	0.00404145
0.011	0.012	0.013	0.012	0.001	0.544	0.543	0.537	0.541333	0.00378594
0.012	0.012	0.013	0.0123333	0.00057735	0.539	0.539	0.533	0.537	0.0034641
0.012	0.012	0.013	0.0123333	0.00057735	0.531	0.536	0.529	0.532	0.00360555
0.012	0.012	0.012	0.012	2.12459e-18	0.526	0.53	0.523	0.526333	0.00351188
0.013	0.013	0.012	0.0126667	0.00057735	0.52	0.522	0.516	0.519333	0.00305505
0.014	0.015	0.014	0.0143333	0.00057735	0.516	0.519	0.509	0.514667	0.0051316
0.016	0.017	0.016	0.0163333	0.00057735	0.515	0.518	0.508	0.513667	0.0051316
0.015	0.016	0.015	0.0153333	0.00057735	0.513	0.514	0.507	0.511333	0.00378594
0.013	0.014	0.014	0.0136667	0.00057735	0.511	0.512	0.505	0.509333	0.00378594
0.012	0.014	0.015	0.0136667	0.00152753	0.509	0.508	0.499	0.505333	0.00550757
0.013	0.015	0.016	0.0146667	0.00152753	0.505	0.505	0.497	0.502333	0.0046188
0.013	0.014	0.015	0.014	0.001	0.5	0.501	0.493	0.498	0.0043589
0.011	0.011	0.012	0.0113333	0.00057735	0.495	0.496	0.488	0.493	0.0043589
0.01	0.011	0.012	0.011	0.001	0.492	0.493	0.485	0.49	0.0043589
0.011	0.012	0.012	0.0116667	0.00057735	0.489	0.491	0.481	0.487	0.0052915
0.012	0.014	0.013	0.013	0.001	0.486	0.49	0.479	0.485	0.00556776
0.012	0.014	0.014	0.0133333	0.0011547	0.482	0.487	0.476	0.481667	0.00550757
0.013	0.013	0.014	0.0133333	0.00057735	0.48	0.485	0.474	0.479667	0.00550757
0.012	0.013	0.013	0.0126667	0.00057735	0.479	0.481	0.474	0.478	0.00360555
0.01	0.012	0.012	0.0113333	0.0011547	0.477	0.479	0.472	0.476	0.00360555
0.011	0.012	0.012	0.0116667	0.00057735	0.475	0.477	0.47	0.474	0.00360555
0.012	0.013	0.013	0.0126667	0.00057735	0.472	0.472	0.463	0.469	0.00519615
0.011	0.012	0.012	0.0116667	0.00057735	0.467	0.466	0.457	0.463333	0.00550757
0.011	0.013	0.012	0.012	0.001	0.462	0.462	0.453	0.459	0.00519615
0.01	0.012	0.012	0.0113333	0.0011547	0.458	0.46	0.452	0.456667	0.00416333
0.01	0.012	0.011	0.011	0.001	0.456	0.457	0.452	0.455	0.00264575
0.01	0.011	0.012	0.011	0.001	0.453	0.453	0.446	0.450667	0.00404145
0.011	0.011	0.012	0.0113333	0.00057735	0.449	0.447	0.441	0.445667	0.00416333
0.013	0.014	0.014	0.0136667	0.00057735	0.445	0.445	0.436	0.442	0.00519615
0.012	0.013	0.013	0.0126667	0.00057735	0.443	0.445	0.437	0.441667	0.00416333
0.01	0.011	0.011	0.0106667	0.00057735	0.443	0.445	0.436	0.441333	0.00472582
0.008	0.009	0.009	0.00866667	0.00057735	0.441	0.443	0.433	0.439	0.0052915
0.01	0.011	0.011	0.0106667	0.00057735	0.439	0.44	0.43	0.436333	0.00550757
0.01	0.011	0.011	0.0106667	0.00057735	0.434	0.435	0.427	0.432	0.0043589
0.01	0.01	0.011	0.0103333	0.00057735	0.43	0.43	0.422	0.427333	0.0046188
0.009	0.01	0.01	0.00966667	0.00057735	0.426	0.425	0.418	0.423	0.0043589
0.01	0.011	0.01	0.0103333	0.00057735	0.424	0.424	0.417	0.421667	0.00404145
0.01	0.012	0.011	0.011	0.001	0.422	0.422	0.416	0.42	0.0034641
0.01	0.012	0.012	0.0113333	0.0011547	0.421	0.422	0.415	0.419333	0.00378594
0.01	0.012	0.012	0.0113333	0.0011547	0.419	0.421	0.414	0.418	0.00360555
0.01	0.012	0.012	0.0113333	0.0011547	0.413	0.415	0.407	0.411667	0.00416333
0.009	0.011	0.01	0.01	0.001	0.407	0.409	0.402	0.406	0.00360555
0.009	0.01	0.01	0.00966667	0.00057735	0.404	0.406	0.398	0.402667	0.00416333
0.009	0.01	0.01	0.00966667	0.00057735	0.405	0.404	0.4	0.403	0.00264575
0.009	0.011	0.011	0.0103333	0.0011547	0.404	0.403	0.398	0.401667	0.00321455
0.01	0.013	0.012	0.0116667	0.00152753	0.403	0.402	0.396	0.400333	0.00378594
0.01	0.012	0.011	0.011	0.001	0.399	0.4	0.39	0.396333	0.00550757
0.009	0.011	0.01	0.01	0.001	0.395	0.397	0.387	0.393	0.0052915
0.009	0.01	0.01	0.00966667	0.00057735	0.392	0.393	0.385	0.39	0.0043589
0.01	0.011	0.01	0.0103333	0.00057735	0.389	0.39	0.383	0.387333	0.00378594
0.01	0.011	0.011	0.0106667	0.00057735	0.387	0.388	0.38	0.385	0.0043589
0.01	0.011	0.011	0.0106667	0.00057735	0.387	0.386	0.38	0.384333	0.00378594
0.009	0.011	0.01	0.01	0.001	0.386	0.385	0.378	0.383	0.0043589
0.01	0.011	0.01	0.0103333	0.00057735	0.382	0.385	0.376	0.381	0.00458258
0.01	0.011	0.01	0.0103333	0.00057735	0.379	0.38	0.373	0.377333	0.00378594
0.008	0.01	0.009	0.009	0.001	0.378	0.379	0.372	0.376333	0.00378594
0.008	0.009	0.009	0.00866667	0.00057735	0.377	0.377	0.371	0.375	0.0034641
0.007	0.008	0.009	0.008	0.001	0.376	0.375	0.37	0.373667	0.00321455
0.006	0.007	0.007	0.00666667	0.00057735	0.374	0.372	0.367	0.371	0.00360555
0.007	0.009	0.009	0.00833333	0.0011547	0.372	0.37	0.366	0.369333	0.00305505
0.01	0.011	0.011	0.0106667	0.00057735	0.369	0.369	0.364	0.367333	0.00288675
0.01	0.012	0.011	0.011	0.001	0.364	0.366	0.36	0.363333	0.00305505
0.008	0.01	0.01	0.00933333	0.0011547	0.361	0.362	0.355	0.359333	0.00378594
0.007	0.009	0.008	0.008	0.001	0.359	0.36	0.352	0.357	0.0043589
0.008	0.01	0.009	0.009	0.001	0.357	0.359	0.351	0.355667	0.00416333
0.008	0.01	0.009	0.009	0.001	0.356	0.36	0.351	0.355667	0.00450925
0.007	0.009	0.009	0.00833333	0.0011547	0.354	0.357	0.348	0.353	0.00458258
0.006	0.008	0.009	0.00766667	0.00152753	0.352	0.354	0.346	0.350667	0.00416333
0.006	0.007	0.008	0.007	0.001	0.35	0.351	0.343	0.348	0.0043589
0.006	0.007	0.007	0.00666667	0.00057735	0.348	0.349	0.342	0.346333	0.00378594
0.007	0.008	0.007	0.00733333	0.00057735	0.345	0.347	0.34	0.344	0.00360555
0.007	0.009	0.008	0.008	0.001	0.342	0.345	0.338	0.341667	0.00351188
0.009	0.011	0.01	0.01	0.001	0.339	0.342	0.335	0.338667	0.00351188
0.009	0.01	0.01	0.00966667	0.00057735	0.335	0.338	0.33	0.334333	0.00404145
0.007	0.008	0.009	0.008	0.001	0.333	0.335	0.326	0.331333	0.00472582
0.007	0.008	0.009	0.008	0.001	0.334	0.336	0.327	0.332333	0.00472582
0.008	0.01	0.01	0.00933333	0.0011547	0.336	0.336	0.329	0.333667	0.00404145
0.009	0.01	0.011	0.01	0.001	0.335	0.336	0.328	0.333	0.0043589
0.008	0.009	0.01	0.009	0.001	0.333	0.333	0.325	0.330333	0.0046188
0.007	0.009	0.009	0.00833333	0.0011547	0.328	0.329	0.321	0.326	0.0043589
0.008	0.01	0.01	0.00933333	0.0011547	0.324	0.326	0.317	0.322333	0.00472582
0.007	0.008	0.008	0.00766667	0.00057735	0.32	0.322	0.314	0.318667	0.00416333
0.007	0.007	0.007	0.007	0	0.32	0.32	0.313	0.317667	0.00404145
0.006	0.006	0.005	0.00566667	0.00057735	0.317	0.317	0.311	0.315	0.0034641
0.006	0.006	0.006	0.006	1.0623e-18	0.314	0.316	0.31	0.313333	0.00305505
0.008	0.008	0.008	0.008	0	0.313	0.316	0.308	0.312333	0.00404145
0.008	0.009	0.009	0.00866667	0.00057735	0.314	0.315	0.306	0.311667	0.00493288
0.006	0.008	0.008	0.00733333	0.0011547	0.313	0.312	0.304	0.309667	0.00493288
0.005	0.006	0.006	0.00566667	0.00057735	0.309	0.309	0.303	0.307	0.0034641
0.004	0.005	0.006	0.005	0.001	0.307	0.308	0.301	0.305333	0.00378594
0.004	0.005	0.005	0.00466667	0.00057735	0.304	0.306	0.298	0.302667	0.00416333
0.003	0.005	0.004	0.004	0.001	0.302	0.303	0.297	0.300667	0.00321455
0.004	0.006	0.005	0.005	0.001	0.301	0.303	0.297	0.300333	0.00305505
0.005	0.006	0.006	0.00566667	0.00057735	0.301	0.304	0.297	0.300667	0.00351188
0.005	0.007	0.007	0.00633333	0.0011547	0.3	0.302	0.295	0.299	0.00360555
0.005	0.007	0.006	0.006	0.001	0.296	0.299	0.291	0.295333	0.00404145
0.004	0.005	0.004	0.00433333	0.00057735	0.295	0.298	0.292	0.295	0.003
0.004	0.005	0.004	0.00433333	0.00057735	0.296	0.297	0.292	0.295	0.00264575
0.007	0.007	0.007	0.007	0	0.293	0.295	0.288	0.292	0.00360555
0.007	0.008	0.008	0.00766667	0.00057735	0.289	0.291	0.284	0.288	0.00360555
0.005	0.006	0.006	0.00566667	0.00057735	0.286	0.289	0.282	0.285667	0.00351188
0.004	0.005	0.004	0.00433333	0.00057735	0.288	0.288	0.282	0.286	0.0034641
0.004	0.006	0.004	0.00466667	0.0011547	0.287	0.288	0.282	0.285667	0.00321455
0.005	0.006	0.005	0.00533333	0.00057735	0.284	0.286	0.28	0.283333	0.00305505
0.004	0.005	0.003	0.004	0.001	0.281	0.284	0.277	0.280667	0.00351188
0.004	0.005	0.004	0.00433333	0.00057735	0.277	0.279	0.274	0.276667	0.00251661
0.004	0.007	0.006	0.00566667	0.00152753	0.274	0.275	0.272	0.273667	0.00152753
0.004	0.007	0.007	0.006	0.00173205	0.275	0.276	0.271	0.274	0.00264575
0.004	0.005	0.005	0.00466667	0.00057735	0.274	0.276	0.27	0.273333	0.00305505
0.006	0.006	0.007	0.00633333	0.00057735	0.273	0.276	0.27	0.273	0.003
0.007	0.007	0.007	0.007	0	0.271	0.272	0.268	0.270333	0.00208167
0.008	0.008	0.008	0.008	0	0.271	0.272	0.267	0.27	0.00264575
0.007	0.007	0.005	0.00633333	0.0011547	0.27	0.272	0.266	0.269333	0.00305505
0.004	0.005	0.004	0.00433333	0.00057735	0.268	0.27	0.265	0.267667	0.00251661
0.003	0.005	0.004	0.004	0.001	0.266	0.267	0.261	0.264667	0.00321455
0.004	0.005	0.003	0.004	0.001	0.264	0.262	0.257	0.261	0.00360555
0.005	0.007	0.005	0.00566667	0.0011547	0.263	0.261	0.255	0.259667	0.00416333
0.005	0.008	0.006	0.00633333	0.00152753	0.26	0.26	0.253	0.257667	0.00404145
0.007	0.008	0.009	0.008	0.001	0.255	0.256	0.249	0.253333	0.00378594
0.006	0.008	0.007	0.007	0.001	0.254	0.253	0.251	0.252667	0.00152753
0.005	0.007	0.005	0.00566667	0.0011547	0.255	0.255	0.252	0.254	0.00173205
0.005	0.007	0.005	0.00566667	0.0011547	0.255	0.258	0.253	0.255333	0.00251661
0.005	0.007	0.006	0.006	0.001	0.256	0.258	0.251	0.255	0.00360555
0.003	0.006	0.005	0.00466667	0.00152753	0.257	0.257	0.251	0.255	0.0034641
0.001	0.004	0.003	0.00266667	0.00152753	0.256	0.256	0.25	0.254	0.0034641
0.002	0.004	0.004	0.00333333	0.0011547	0.252	0.252	0.248	0.250667	0.0023094
0.005	0.005	0.005	0.005	0	0.249	0.249	0.245	0.247667	0.0023094
0.006	0.006	0.006	0.006	1.0623e-18	0.251	0.251	0.245	0.249	0.0034641
0.005	0.005	0.005	0.005	0	0.252	0.254	0.246	0.250667	0.00416333
0.003	0.005	0.004	0.004	0.001	0.25	0.252	0.245	0.249	0.00360555
0.004	0.007	0.005	0.00533333	0.00152753	0.249	0.249	0.243	0.247	0.0034641
0.006	0.009	0.006	0.007	0.00173205	0.248	0.247	0.244	0.246333	0.00208167
0.006	0.007	0.006	0.00633333	0.00057735	0.246	0.246	0.242	0.244667	0.0023094
0.003	0.004	0.003	0.00333333	0.00057735	0.244	0.243	0.239	0.242	0.00264575
0.002	0.004	0.003	0.003	0.001	0.244	0.242	0.238	0.241333	0.00305505
0.003	0.005	0.004	0.004	0.001	0.244	0.243	0.24	0.242333	0.00208167
0.003	0.005	0.005	0.00433333	0.0011547	0.245	0.244	0.24	0.243	0.00264575
0.003	0.004	0.004	0.00366667	0.00057735	0.243	0.242	0.237	0.240667	0.00321455
0.001	0.002	0.002	0.00166667	0.00057735	0.241	0.24	0.233	0.238	0.0043589
0.003	0.004	0.004	0.00366667	0.00057735	0.236	0.237	0.229	0.234	0.0043589
0.004	0.006	0.007	0.00566667	0.00152753	0.234	0.237	0.229	0.233333	0.00404145
0.005	0.007	0.007	0.00633333	0.0011547	0.231	0.234	0.228	0.231	0.003
0.002	0.005	0.004	0.00366667	0.00152753	0.231	0.231	0.227	0.229667	0.0023094
0.002	0.004	0.003	0.003	0.001	0.229	0.228	0.225	0.227333	0.00208167
0.002	0.003	0.002	0.00233333	0.00057735	0.226	0.227	0.222	0.225	0.00264575
0.002	0.003	0.002	0.00233333	0.00057735	0.223	0.226	0.222	0.223667	0.00208167
0.001	0.003	0.004	0.00266667	0.00152753	0.223	0.224	0.221	0.222667	0.00152753
0.003	0.004	0.004	0.00366667	0.00057735	0.224	0.224	0.22	0.222667	0.0023094
0.004	0.005	0.005	0.00466667	0.00057735	0.224	0.223	0.221	0.222667	0.00152753
0.003	0.004	0.003	0.00333333	0.00057735	0.222	0.222	0.219	0.221	0.00173205
0.002	0.004	0.003	0.003	0.001	0.221	0.223	0.219	0.221	0.002
0.001	0.002	0.001	0.00133333	0.00057735	0.221	0.224	0.217	0.220667	0.00351188
0.002	0.004	0.003	0.003	0.001	0.216	0.221	0.215	0.217333	0.00321455
0.002	0.004	0.004	0.00333333	0.0011547	0.212	0.216	0.21	0.212667	0.00305505
0.002	0.004	0.003	0.003	0.001	0.213	0.215	0.209	0.212333	0.00305505
0.004	0.003	0.003	0.00333333	0.00057735	0.22	0.219	0.213	0.217333	0.00378594
0.003	0.004	0.003	0.00333333	0.00057735	0.221	0.221	0.217	0.219667	0.0023094
0	0.002	0.001	0.001	0.001	0.22	0.219	0.215	0.218	0.00264575
-0.001	0	0	-0.000333333	0.00057735	0.216	0.215	0.211	0.214	0.00264575
0.002	0.003	0.005	0.00333333	0.00152753	0.213	0.213	0.209	0.211667	0.0023094
0.004	0.005	0.006	0.005	0.001	0.209	0.213	0.206	0.209333	0.00351188
0.003	0.005	0.004	0.004	0.001	0.207	0.209	0.204	0.206667	0.00251661
0.003	0.005	0.004	0.004	0.001	0.205	0.206	0.202	0.204333	0.00208167
0.002	0.004	0.004	0.00333333	0.0011547	0.203	0.204	0.201	0.202667	0.00152753
0.002	0.005	0.004	0.00366667	0.00152753	0.201	0.203	0.2	0.201333	0.00152753
0.002	0.006	0.003	0.00366667	0.00208167	0.201	0.203	0.199	0.201	0.002
0.003	0.005	0.003	0.00366667	0.0011547	0.201	0.203	0.196	0.2	0.00360555
0.002	0.005	0.004	0.00366667	0.00152753	0.199	0.2	0.194	0.197667	0.00321455
0.001	0.003	0.002	0.002	0.001	0.195	0.195	0.19	0.193333	0.00288675
0.002	0.003	0.002	0.00233333	0.00057735	0.196	0.195	0.192	0.194333	0.00208167
0.002	0.002	0.003	0.00233333	0.00057735	0.196	0.197	0.194	0.195667	0.00152753
0.001	0.003	0.003	0.00233333	0.0011547	0.197	0.199	0.195	0.197	0.002
0	0.001	0.002	0.001	0.001	0.196	0.196	0.192	0.194667	0.0023094
0.001	0.003	0.003	0.00233333	0.0011547	0.192	0.193	0.19	0.191667	0.00152753
0	0.003	0.001	0.00133333	0.00152753	0.188	0.19	0.187	0.188333	0.00152753
-0.001	0.003	0	0.000666667	0.00208167	0.189	0.19	0.187	0.188667	0.00152753
-0.001	0.001	0.001	0.000333333	0.0011547	0.189	0.189	0.184	0.187333	0.00288675
0.002	0.003	0.003	0.00266667	0.00057735	0.188	0.188	0.182	0.186	0.0034641
0.002	0.004	0.003	0.003	0.001	0.186	0.186	0.18	0.184	0.0034641
0.001	0.003	0.002	0.002	0.001	0.184	0.183	0.179	0.182	0.00264575
0.001	0.003	0.003	0.00233333	0.0011547	0.186	0.186	0.183	0.185	0.00173205
0.001	0.003	0.005	0.003	0.002	0.189	0.19	0.186	0.188333	0.00208167
0	0.002	0.004	0.002	0.002	0.192	0.192	0.187	0.190333	0.00288675
-0.001	0.002	0.003	0.00133333	0.00208167	0.188	0.187	0.181	0.185333	0.00378594
0.002	0.005	0.006	0.00433333	0.00208167	0.188	0.186	0.182	0.185333	0.00305505
0.004	0.007	0.007	0.006	0.00173205	0.184	0.184	0.183	0.183667	0.00057735
0.002	0.003	0.005	0.00333333	0.00152753	0.183	0.184	0.183	0.183333	0.00057735
0.002	0.002	0.002	0.002	0	0.18	0.183	0.178	0.180333	0.00251661
0.003	0.005	0.003	0.00366667	0.0011547	0.181	0.182	0.176	0.179667	0.00321455
0.006	0.008	0.008	0.00733333	0.0011547	0.181	0.181	0.176	0.179333	0.00288675
0.006	0.008	0.008	0.00733333	0.0011547	0.181	0.178	0.177	0.178667	0.00208167
0.005	0.005	0.004	0.00466667	0.00057735	0.178	0.177	0.176	0.177	0.001
0.004	0.002	0.001	0.00233333	0.00152753	0.179	0.179	0.175	0.177667	0.0023094
0.002	0	0	0.000666667	0.0011547	0.18	0.178	0.174	0.177333	0.00305505
0.001	0.001	0.002	0.00133333	0.00057735	0.178	0.175	0.175	0.176	0.00173205
0.003	0.003	0.003	0.003	5.31148e-19	0.176	0.175	0.175	0.175333	0.00057735
0.003	0.004	0.002	0.003	0.001	0.175	0.177	0.175	0.175667	0.0011547
0.002	0.004	0.001	0.00233333	0.00152753	0.172	0.18	0.17	0.174	0.0052915
0.001	0.001	0	0.000666667	0.00057735	0.172	0.174	0.168	0.171333	0.00305505
0.003	0.001	0.002	0.002	0.001	0.17	0.171	0.167	0.169333	0.00208167
0.002	0.001	0.002	0.00166667	0.00057735	0.169	0.17	0.167	0.168667	0.00152753
0.001	0.004	0.003	0.00266667	0.00152753	0.166	0.168	0.167	0.167	0.001
0	0.004	0.004	0.00266667	0.0023094	0.166	0.166	0.166	0.166	0
-0.001	0.002	0.002	0.001	0.00173205	0.166	0.166	0.166	0.166	0
-0.001	0.001	-0.001	-0.000333333	0.0011547	0.169	0.168	0.168	0.168333	0.00057735
-0.001	0.001	0.001	0.000333333	0.0011547	0.17	0.166	0.166	0.167333	0.0023094
0.004	0.003	0.002	0.003	0.001	0.167	0.162	0.162	0.163667	0.00288675
0.007	0.007	0.005	0.00633333	0.0011547	0.162	0.161	0.16	0.161	0.001
0.003	0.004	0.003	0.00333333	0.00057735	0.16	0.163	0.162	0.161667	0.00152753
-0.001	0.001	0.002	0.000666667	0.00152753	0.159	0.162	0.157	0.159333	0.00251661
-0.001	0.001	0	0	0.001	0.157	0.156	0.15	0.154333	0.00378594
0.002	0.004	0.003	0.003	0.001	0.157	0.158	0.15	0.155	0.0043589
0.004	0.007	0.005	0.00533333	0.00152753	0.157	0.162	0.155	0.158	0.00360555
0.005	0.007	0.005	0.00566667	0.0011547	0.158	0.163	0.156	0.159	0.00360555
0.004	0.004	0.003	0.00366667	0.00057735	0.157	0.159	0.16	0.158667	0.00152753
0.001	0	0.002	0.001	0.001	0.163	0.16	0.159	0.160667	0.00208167
-0.003	-0.003	-0.001	-0.00233333	0.0011547	0.159	0.156	0.154	0.156333	0.00251661
-0.002	-0.005	-0.003	-0.00333333	0.00152753	0.153	0.153	0.147	0.151	0.0034641
-0.001	-0.003	0	-0.00133333	0.00152753	0.147	0.149	0.147	0.147667	0.0011547
0	-0.001	0.002	0.000333333	0.00152753	0.153	0.153	0.151	0.152333	0.0011547
-0.002	0.003	0.002	0.001	0.00264575	0.154	0.154	0.151	0.153	0.00173205
0	0.007	0.002	0.003	0.00360555	0.154	0.158	0.153	0.155	0.00264575
0	0.005	0.002	0.00233333	0.00251661	0.15	0.154	0.153	0.152333	0.00208167
0.003	0.003	0	0.002	0.00173205	0.15	0.156	0.154	0.153333	0.00305505
0.003	-0.001	0.002	0.00133333	0.00208167	0.152	0.157	0.155	0.154667	0.00251661
0.003	0.001	0.002	0.002	0.001	0.157	0.158	0.15	0.155	0.0043589
-0.001	0.001	0.002	0.000666667	0.00152753	0.159	0.154	0.15	0.154333	0.00450925
-0.001	0.002	0.002	0.001	0.00173205	0.157	0.15	0.152	0.153	0.00360555
-0.001	0.002	0.003	0.00133333	0.00208167	0.157	0.148	0.154	0.153	0.00458258
0.003	0.006	0.003	0.004	0.00173205	0.156	0.154	0.15	0.153333	0.00305505
0.004	0.006	0.001	0.00366667	0.00251661	0.155	0.156	0.147	0.152667	0.00493288
0.001	0.001	0.001	0.001	0	0.15	0.154	0.144	0.149333	0.00503322
-0.001	-0.003	0	-0.00133333	0.00152753	0.149	0.154	0.145	0.149333	0.00450925
-0.001	-0.001	0.001	-0.000333333	0.0011547	0.151	0.154	0.148	0.151	0.003
0	-0.001	0	-0.000333333	0.00057735	0.148	0.149	0.143	0.146667	0.00321455
-0.003	-0.003	-0.003	-0.003	5.31148e-19	0.141	0.141	0.136	0.139333	0.00288675
-0.004	-0.004	-0.002	-0.00333333	0.0011547	0.137	0.139	0.135	0.137	0.002
-0.002	0	0.002	0	0.002	0.137	0.138	0.136	0.137	0.001
-0.001	0.003	0.004	0.002	0.00264575	0.141	0.14	0.138	0.139667	0.00152753
-0.001	0.002	0.003	0.00133333	0.00208167	0.141	0.141	0.137	0.139667	0.0023094
-0.001	0.002	0.003	0.00133333	0.00208167	0.138	0.139	0.136	0.137667	0.00152753
-0.001	0	0.002	0.000333333	0.00152753	0.138	0.139	0.134	0.137	0.00264575
-0.002	0	0.001	-0.000333333	0.00152753	0.143	0.143	0.14	0.142	0.00173205
-0.002	-0.003	0.001	-0.00133333	0.00208167	0.142	0.142	0.14	0.141333	0.0011547
0.003	0.002	0.005	0.00333333	0.00152753	0.141	0.138	0.142	0.140333	0.00208167
0.003	0.001	0.004	0.00266667	0.00152753	0.14	0.137	0.138	0.138333	0.00152753
0.001	0.002	0.003	0.002	0.001	0.141	0.138	0.137	0.138667	0.00208167
-0.001	0.001	0.004	0.00133333	0.00251661	0.138	0.137	0.134	0.136333	0.00208167
0.004	0.004	0.004	0.004	0	0.14	0.14	0.134	0.138	0.0034641
0.005	0.004	0.006	0.005	0.001	0.138	0.142	0.137	0.139	0.00264575
0.003	0.004	0.006	0.00433333	0.00152753	0.137	0.141	0.136	0.138	0.00264575
0	0.001	0.001	0.000666667	0.00057735	0.139	0.141	0.139	0.139667	0.0011547
0.001	0.001	-0.002	0	0.00173205	0.148	0.146	0.145	0.146333	0.00152753

## Sheet: Figure 3
	0.1 mM Cys-FeS (5:1:1)					0.2 mM Cys-FeS (5:1:1)					0.4 mM Cys-FeS (5:1:1)					0.6 mM Cys-FeS (5:1:1)					0.8 mM Cys-FeS (5:1:1)					1 mM Cys-FeS (5:1:1)					2 mM Cys-FeS (5:1:1)					3 mM Cys-FeS (5:1:1)					4 mM Cys-FeS (5:1:1)					5 mM Cys-FeS (5:1:1)
Wavelength	i	ii	iii	Av	SD	i	ii	iii	Av	SD	i	ii	iii	Av	SD	i	ii	iii	Av	SD	i	ii	iii	Av	SD	i	ii	iii	Av	SD	i	ii	iii	Av	SD	i	ii	iii	Av	SD	i	ii	iii	Av	SD	i	ii	iii	Av
190	0.13	0.007	0.109	0.082	0.0657951	0.264	0.223	0.17	0.219	0.0471275	0.173	0.348	0.232	0.251	0.0890337	0.289	0.355	0.184	0.276	0.086238	0.265	0.353	0.27	0.296	0.0494267	0.203	0.278	0.276	0.252333	0.0427356	0.199	0.395	0.331	0.308333	0.0999467	0.484	0.702	0.666	0.617333	0.116865	0.573	0.455	0.911	0.646333	0.23668	0.555	0.745	0.95	0.75
191	0.151	0.009	0.113	0.091	0.0735119	0.311	0.302	0.129	0.247333	0.102578	0.269	0.373	0.247	0.296333	0.0673003	0.35	0.322	0.29	0.320667	0.0300222	0.236	0.395	0.548	0.393	0.15601	0.223	0.32	0.424	0.322333	0.10052	0.11	0.333	0.184	0.209	0.113583	0.59	0.368	0.802	0.586667	0.217019	0.624	0.495	0.947	0.688667	0.232835	0.623	0.482	0.854	0.653
192	0.046	-0.019	0.04	0.0223333	0.0359212	0.279	0.297	0.112	0.229333	0.102011	0.224	0.397	0.199	0.273333	0.107825	0.188	0.319	0.287	0.264667	0.0682959	0.312	0.355	0.799	0.488667	0.269615	0.255	0.263	0.434	0.317333	0.101115	0.164	0.36	0.326	0.283333	0.104735	0.677	0.286	0.857	0.606667	0.291925	0.693	0.566	0.742	0.667	0.090835	0.708	0.522	0.978	0.736
193	-0.053	0.034	0.061	0.014	0.0595735	0.161	0.281	0.031	0.157667	0.125033	0.203	0.4	0.126	0.243	0.141312	0.138	0.305	0.232	0.225	0.0837198	0.418	0.199	0.776	0.464333	0.291277	0.23	0.241	0.481	0.317333	0.141846	0.28	0.402	0.466	0.382667	0.0944951	0.795	0.526	0.945	0.755333	0.212298	0.734	0.54	0.507	0.593667	0.122647	0.876	0.824	0.844	0.848
194	0	-0.005	0.059	0.018	0.0355949	0.092	0.073	0.059	0.0746667	0.016563	0.137	0.321	-0.02	0.146	0.170678	0.066	0.308	0.116	0.163333	0.127755	0.37	0.187	0.463	0.34	0.140424	0.323	0.142	0.294	0.253	0.0972163	0.315	0.362	0.505	0.394	0.0989596	0.848	0.655	0.613	0.705333	0.125325	0.732	0.618	0.161	0.503667	0.302183	0.728	0.876	0.809	0.804333
195	0.055	0	0.046	0.0336667	0.0295014	-0.022	0.193	-0.024	0.049	0.124712	0.081	0.29	0.177	0.182667	0.104615	0.18	0.292	0.219	0.230333	0.0568536	0.324	0.152	0.175	0.217	0.0933756	0.302	0.302	0.043	0.215667	0.149534	0.316	0.367	0.335	0.339333	0.0257747	0.796	1.027	0.439	0.754	0.296241	0.862	0.822	0.146	0.61	0.402333	0.794	0.984	0.817	0.865
196	0.072	0.028	0.127	0.0756667	0.0496017	0.047	0.199	0.187	0.144333	0.0845064	0.174	0.127	0.37	0.223667	0.128889	0.286	0.239	0.351	0.292	0.0562406	0.206	0.235	0.271	0.237333	0.0325628	0.311	0.298	0.249	0.286	0.0326956	0.261	0.487	0.284	0.344	0.124374	0.64	0.967	0.343	0.65	0.31212	0.705	0.791	0.375	0.623667	0.219603	0.679	1.152	0.748	0.859667
197	0.041	0.082	0.095	0.0726667	0.0281839	0.128	0.21	0.334	0.224	0.103711	0.164	0.099	0.407	0.223333	0.162346	0.345	0.231	0.343	0.306333	0.0652482	0.162	0.37	0.292	0.274667	0.105078	0.433	0.272	0.35	0.351667	0.0805129	0.306	0.593	0.453	0.450667	0.143514	0.259	0.657	0.25	0.388667	0.232427	0.412	0.856	0.593	0.620333	0.223258	0.498	1.027	0.624	0.716333
198	-0.1	0.16	-0.012	0.016	0.132242	0.047	0.248	0.235	0.176667	0.112483	0.088	0.093	0.244	0.141667	0.0886585	0.235	0.05	0.117	0.134	0.0936643	0.088	0.349	0.225	0.220667	0.130554	0.346	0.176	0.429	0.317	0.128969	0.626	0.669	0.645	0.646667	0.0215484	0.263	0.68	0.504	0.482333	0.209343	0.364	0.693	0.831	0.629333	0.239922	0.472	1.032	0.496	0.666667
199	-0.014	0.269	0.027	0.094	0.152935	0.064	0.213	0.109	0.128667	0.0764221	0.105	0.158	0.063	0.108667	0.047606	0.205	0.167	0.077	0.149667	0.0657368	0.093	0.377	0.243	0.237667	0.142075	0.382	0.15	0.308	0.28	0.118507	0.604	0.605	0.587	0.598667	0.010116	0.387	0.49	0.564	0.480333	0.0888951	0.537	0.73	0.678	0.648333	0.0998616	0.575	0.704	0.494	0.591
200	-0.198	0.087	-0.088	-0.0663333	0.14373	-0.321	-0.084	-0.23	-0.211667	0.119559	-0.074	-0.135	-0.097	-0.102	0.0308058	0.05	0.019	-0.018	0.017	0.0340441	0.032	0.061	0.075	0.056	0.0219317	0.159	0.015	0.055	0.0763333	0.0743326	0.348	0.342	0.372	0.354	0.0158745	0.363	0.41	0.487	0.42	0.0626019	0.494	0.45	0.594	0.512667	0.0737925	0.769	0.556	0.859	0.728
201	-0.281	-0.183	-0.184	-0.216	0.0562939	-0.131	-0.118	-0.288	-0.179	0.0946203	-0.135	-0.131	-0.105	-0.123667	0.0162891	-0.144	-0.04	-0.133	-0.105667	0.0571343	-0.04	-0.055	-0.001	-0.032	0.0278747	0.12	-0.049	0.024	0.0316667	0.0847604	0.136	0.368	0.257	0.253667	0.116036	0.287	0.643	0.442	0.457333	0.178495	0.778	0.297	0.704	0.593	0.259	0.791	0.658	1.11	0.853
202	-0.175	-0.185	-0.131	-0.163667	0.0287286	0.191	-0.009	-0.144	0.0126667	0.168548	-0.046	0.081	0.05	0.0283333	0.0662143	-0.005	0.023	-0.034	-0.00533333	0.0285015	0.015	0.053	0.006	0.0246667	0.0249466	0.295	0.228	0.221	0.248	0.0408534	0.136	0.25	0.298	0.228	0.0832106	0.155	0.665	0.19	0.336667	0.284883	0.553	0.295	0.537	0.461667	0.144559	0.379	0.468	0.936	0.594333
203	-0.177	-0.011	-0.172	-0.12	0.0944299	0.306	0.003	-0.111	0.066	0.21552	-0.114	0.157	0.091	0.0446667	0.141316	-0.062	0.034	-0.045	-0.0243333	0.0512282	0.169	0.188	0.027	0.128	0.087983	0.306	0.339	0.268	0.304333	0.0355293	0.425	0.353	0.52	0.432667	0.0837636	0.331	0.864	0.291	0.495333	0.319901	0.727	0.564	0.581	0.624	0.0896047	0.238	0.458	0.688	0.461333
204	0.032	0.3	0.035	0.122333	0.153871	0.47	0.092	0.204	0.255333	0.194158	0.175	0.234	0.288	0.232333	0.0565184	0.134	0.28	0.158	0.190667	0.0782901	0.42	0.468	0.203	0.363667	0.141196	0.294	0.519	0.324	0.379	0.122168	0.376	0.442	0.605	0.474333	0.117874	0.556	0.625	0.407	0.529333	0.11142	0.685	0.738	0.386	0.603	0.189787	0.254	0.539	0.764	0.519
205	0.003	0.168	-0.019	0.0506667	0.102207	0.081	-0.128	0.215	0.056	0.172861	0.153	0.016	0.101	0.09	0.0691592	0.163	0.147	0.065	0.125	0.0525738	0.321	0.291	0.165	0.259	0.0827768	0.253	0.288	0.213	0.251333	0.0375278	0.458	0.552	0.571	0.527	0.0605062	0.711	0.284	0.492	0.495667	0.213524	0.828	0.765	0.445	0.679333	0.205369	0.557	0.671	0.735	0.654333
206	-0.051	0.024	-0.14	-0.0556667	0.0820995	-0.034	-0.037	0.152	0.027	0.108264	0.114	-0.052	-0.034	0.00933333	0.0910897	0.058	0.058	0.007	0.041	0.0294449	0.161	0.146	0.081	0.129333	0.0425245	0.219	0.022	0.085	0.108667	0.10061	0.479	0.663	0.322	0.488	0.170678	0.844	0.423	0.703	0.656667	0.21429	1.13	0.908	0.595	0.877667	0.268787	0.722	0.712	0.772	0.735333
207	0.045	-0.082	-0.068	-0.035	0.0696348	-0.027	0.111	0.159	0.081	0.0965609	0.165	0.16	-0.019	0.102	0.104819	0.121	0.043	0.184	0.116	0.0706329	0.149	0.162	0.078	0.129667	0.0452143	0.354	0.154	0.167	0.225	0.111906	0.537	0.441	0.26	0.412667	0.140657	0.748	0.582	0.703	0.677667	0.0858506	0.914	0.551	0.628	0.697667	0.191265	0.845	0.523	0.517	0.628333
208	0.036	0.072	-0.008	0.0333333	0.0400666	-0.042	0.097	0.01	0.0216667	0.0702306	0.066	0.232	0.002	0.1	0.11871	0.079	0.091	0.27	0.146667	0.106978	0.227	0.289	0.067	0.194333	0.114548	0.303	0.337	0.11	0.25	0.12243	0.505	0.468	0.332	0.435	0.0910988	0.757	0.597	0.929	0.761	0.166036	0.985	0.554	0.948	0.829	0.238874	0.797	0.62	0.54	0.652333
209	0.057	0.245	0.081	0.127667	0.10232	0.081	0.213	0.108	0.134	0.0697352	0.099	0.197	0.064	0.12	0.068942	0.093	0.263	0.297	0.217667	0.109295	0.288	0.37	0.039	0.232333	0.172378	0.191	0.513	0.139	0.281	0.202593	0.221	0.316	0.41	0.315667	0.0945004	0.828	0.481	0.782	0.697	0.18847	0.611	0.749	0.957	0.772333	0.174176	0.745	0.777	0.836	0.786
210	0.101	0.218	0.128	0.149	0.0612617	0.153	0.117	0.138	0.136	0.0180831	0.12	0.195	0.117	0.144	0.0441928	0.402	0.32	0.238	0.32	0.082	0.36	0.263	0.039	0.220667	0.164634	0.198	0.496	0.193	0.295667	0.173512	0.398	0.307	0.492	0.399	0.0925041	0.824	0.356	0.753	0.644333	0.252215	0.578	0.952	0.839	0.789667	0.191818	0.848	0.791	0.668	0.769
211	0.079	0.116	0.077	0.0906667	0.0219621	0.129	0.134	0.109	0.124	0.0132288	0.118	0.087	0.069	0.0913333	0.0247857	0.38	0.32	0.119	0.273	0.1367	0.218	0.136	0.151	0.168333	0.0436616	0.169	0.313	0.247	0.243	0.0720833	0.434	0.464	0.416	0.438	0.0242487	0.793	0.222	0.605	0.54	0.290997	0.497	1.015	0.755	0.755667	0.259001	0.721	0.745	0.617	0.694333
212	0.1	-0.034	0.035	0.0336667	0.0670099	0.041	0.127	0.036	0.068	0.0511566	0.142	0.094	0.145	0.127	0.0286182	0.307	0.17	0.103	0.193333	0.103982	0.228	0.004	0.212	0.148	0.124964	0.19	0.128	0.37	0.229333	0.125703	0.439	0.687	0.278	0.468	0.206036	0.544	0.383	0.356	0.427667	0.101648	0.742	0.831	0.489	0.687333	0.177433	0.63	0.796	0.675	0.700333
213	0.054	0	-0.025	0.00966667	0.0403774	-0.025	0.082	0.001	0.0193333	0.0558062	0.119	0.144	0.249	0.170667	0.0689807	0.152	0.093	0.092	0.112333	0.034356	0.208	0.066	0.221	0.165	0.0859826	0.214	0.23	0.28	0.241333	0.0344287	0.493	0.812	0.28	0.528333	0.267754	0.268	0.419	0.457	0.381333	0.0999717	0.96	0.607	0.393	0.653333	0.286326	0.593	0.94	1.008	0.847
214	0.061	0.06	0.044	0.055	0.00953939	0.05	0.137	0.046	0.0776667	0.0514231	0.085	0.126	0.276	0.162333	0.10055	0.013	0.139	0.161	0.104333	0.0798582	0.185	0.15	0.182	0.172333	0.0193993	0.244	0.271	0.181	0.232	0.0461844	0.306	0.547	0.201	0.351333	0.177399	0.192	0.427	0.288	0.302333	0.118154	0.896	0.576	0.448	0.64	0.230755	0.484	0.767	1.29	0.847
215	0.048	0.118	0.073	0.0796667	0.035473	0.127	0.103	0.07	0.1	0.0286182	0.052	0.122	0.248	0.140667	0.0993244	0.14	0.151	0.188	0.159667	0.0251462	0.191	0.154	0.12	0.155	0.0355106	0.244	0.238	0.28	0.254	0.0227156	0.358	0.273	0.287	0.306	0.0455741	0.208	0.407	0.414	0.343	0.116966	0.893	0.644	0.657	0.731333	0.140158	0.702	0.731	1.259	0.897333
216	0.037	0.069	0.053	0.053	0.016	0.121	0.092	0.074	0.0956667	0.0237136	0.123	0.146	0.079	0.116	0.0340441	0.214	0.216	0.191	0.207	0.0138924	0.086	0.094	0.138	0.106	0.028	0.244	0.181	0.214	0.213	0.0315119	0.365	0.298	0.51	0.391	0.108365	0.298	0.36	0.501	0.386333	0.10403	0.822	0.722	0.932	0.825333	0.10504	0.81	0.69	1.079	0.859667
217	0.044	0.072	0.044	0.0533333	0.0161658	0.099	0.081	0.129	0.103	0.0242487	0.232	0.193	0.116	0.180333	0.0590282	0.222	0.272	0.219	0.237667	0.0297714	0.193	0.104	0.192	0.163	0.0510979	0.202	0.056	0.298	0.185333	0.121858	0.345	0.3	0.513	0.386	0.112263	0.314	0.488	0.491	0.431	0.101336	0.953	0.771	0.748	0.824	0.112308	0.782	0.714	0.689	0.728333
218	-0.009	0.067	-0.038	0.00666667	0.0542248	0.104	0.075	0.147	0.108667	0.0362261	0.283	0.194	0.114	0.197	0.0845399	0.156	0.343	0.144	0.214333	0.11159	0.257	0.179	0.151	0.195667	0.0549303	0.238	0.182	0.213	0.211	0.0280535	0.489	0.278	0.651	0.472667	0.187036	0.339	0.634	0.629	0.534	0.168893	0.985	0.707	0.729	0.807	0.154544	0.726	0.591	0.425	0.580667
219	0	0.055	0.03	0.0283333	0.0275379	0.159	0.06	0.183	0.134	0.0651997	0.291	0.165	0.09	0.182	0.101573	0.064	0.372	0.13	0.188667	0.162165	0.258	0.222	0.187	0.222333	0.0355012	0.289	0.291	0.098	0.226	0.110856	0.452	0.239	0.595	0.428667	0.179143	0.501	0.687	0.648	0.612	0.0980867	0.878	0.761	0.76	0.799667	0.0678405	0.615	0.414	0.383	0.470667
220	0.022	0.048	0.021	0.0303333	0.015308	0.106	0.089	0.109	0.101333	0.0107858	0.145	0.071	0.039	0.085	0.0543691	0.018	0.246	0.061	0.108333	0.121146	0.207	0.157	0.198	0.187333	0.0266521	0.24	0.248	0.185	0.224333	0.0342977	0.452	0.311	0.537	0.433333	0.11415	0.729	0.708	0.58	0.672333	0.0806494	0.752	0.787	0.938	0.825667	0.098845	0.8	0.579	0.691	0.69
221	-0.036	-0.053	-0.025	-0.038	0.0141067	0.02	0.058	0.008	0.0286667	0.0261024	0.013	-0.017	-0.074	-0.026	0.0441928	0.041	0.139	0.03	0.07	0.0600083	0.078	0.065	0.143	0.0953333	0.0417892	0.143	0.206	0.148	0.165667	0.035019	0.376	0.362	0.505	0.414333	0.078831	0.852	0.629	0.579	0.686667	0.145349	0.753	0.913	0.951	0.872333	0.105078	0.823	0.601	0.921	0.781667
222	0.022	-0.073	-0.043	-0.0313333	0.0485627	0.016	0.014	-0.017	0.00433333	0.0185023	-0.019	0	-0.024	-0.0143333	0.0126623	0.067	0.12	0.066	0.0843333	0.0308923	0.034	0.074	0.154	0.0873333	0.061101	0.083	0.172	0.239	0.164667	0.0782581	0.293	0.315	0.222	0.276667	0.0486038	0.695	0.543	0.447	0.561667	0.125049	0.682	0.86	0.641	0.727667	0.116423	0.787	0.722	1.014	0.841
223	-0.002	-0.056	-0.08	-0.046	0.03995	0.057	-0.005	-0.056	-0.00133333	0.0565892	0.001	-0.01	-0.021	-0.01	0.011	0.076	0.1	0.079	0.085	0.0130767	0.078	0.142	0.078	0.0993333	0.0369504	0.111	0.117	0.225	0.151	0.0641561	0.447	0.429	0.279	0.385	0.0922388	0.558	0.596	0.555	0.569667	0.0228546	0.661	0.782	0.585	0.676	0.0993529	0.559	0.88	1.185	0.874667
224	-0.021	-0.048	-0.057	-0.042	0.018735	0.056	-0.037	-0.016	0.001	0.048775	0.046	0.027	0.032	0.035	0.00984886	0.098	0.1	0.077	0.0916667	0.012741	0.093	0.152	0.05	0.0983333	0.0512087	0.116	0.099	0.216	0.143667	0.0632166	0.454	0.456	0.468	0.459333	0.00757188	0.507	0.466	0.511	0.494667	0.0249065	0.42	0.733	0.699	0.617333	0.171739	0.584	0.719	0.942	0.748333
225	0.007	-0.04	-0.006	-0.013	0.0242693	0.023	-0.023	0.028	0.00933333	0.0281129	0.065	0.045	0.045	0.0516667	0.011547	0.087	0.057	0.083	0.0756667	0.0162891	0.161	0.115	0.058	0.111333	0.0515978	0.105	0.064	0.169	0.112667	0.0529182	0.391	0.446	0.671	0.502667	0.148352	0.486	0.492	0.53	0.502667	0.0238607	0.404	0.627	0.694	0.575	0.151832	0.602	0.813	1.024	0.813
226	0.003	-0.056	0.049	-0.00133333	0.052634	0.006	0.022	0.07	0.0326667	0.0333067	0.077	0.078	0.069	0.0746667	0.00493288	0.124	0.141	0.117	0.127333	0.0123423	0.134	0.145	0.096	0.125	0.0257099	0.107	0.1	0.166	0.124333	0.0362537	0.304	0.416	0.661	0.460333	0.182582	0.528	0.541	0.594	0.554333	0.0349619	0.55	0.634	0.713	0.632333	0.0815128	0.504	0.797	0.956	0.752333
227	0.013	-0.01	0.048	0.017	0.0292062	0.034	0.11	0.08	0.0746667	0.0382797	0.101	0.119	0.118	0.112667	0.010116	0.157	0.183	0.138	0.159333	0.0225906	0.241	0.172	0.126	0.179667	0.0578821	0.176	0.196	0.235	0.202333	0.0300056	0.28	0.339	0.444	0.354333	0.0830682	0.526	0.444	0.577	0.515667	0.0670994	0.63	0.66	0.606	0.632	0.0270555	0.598	0.907	0.871	0.792
228	0.019	0.035	0.039	0.031	0.010583	0.043	0.148	0.068	0.0863333	0.0548483	0.11	0.125	0.129	0.121333	0.0100167	0.165	0.173	0.196	0.178	0.0160935	0.292	0.219	0.112	0.207667	0.0905336	0.205	0.202	0.21	0.205667	0.00404145	0.33	0.358	0.212	0.3	0.0774855	0.501	0.401	0.539	0.480333	0.0712835	0.723	0.645	0.661	0.676333	0.0411987	0.482	1.144	0.814	0.813333
229	0.032	0.09	0.056	0.0593333	0.0291433	0.069	0.15	0.081	0.1	0.043715	0.134	0.137	0.186	0.152333	0.0291947	0.195	0.178	0.231	0.201333	0.0270617	0.285	0.237	0.166	0.229333	0.0598693	0.254	0.195	0.21	0.219667	0.0306649	0.349	0.319	0.229	0.299	0.06245	0.481	0.404	0.51	0.465	0.0547814	0.646	0.749	0.923	0.772667	0.140008	0.766	0.906	0.54	0.737333
230	0.023	0.072	0.034	0.043	0.0257099	0.031	0.106	0.032	0.0563333	0.0430155	0.076	0.078	0.088	0.0806667	0.0064291	0.128	0.107	0.228	0.154333	0.0646555	0.234	0.21	0.132	0.192	0.0533292	0.198	0.182	0.212	0.197333	0.0150111	0.336	0.382	0.322	0.346667	0.03139	0.574	0.474	0.618	0.555333	0.0737925	0.719	0.802	0.939	0.82	0.111099	0.996	1.011	0.754	0.920333
231	0.018	0.026	0.026	0.0233333	0.0046188	0.035	0.079	0.009	0.041	0.0353836	0.04	0.092	0.054	0.062	0.0269072	0.102	0.129	0.203	0.144667	0.0522909	0.139	0.171	0.118	0.142667	0.0266896	0.151	0.204	0.203	0.186	0.030315	0.33	0.421	0.389	0.38	0.0461628	0.603	0.518	0.662	0.594333	0.0723901	0.593	0.794	0.822	0.736333	0.124917	1.027	0.953	0.883	0.954333
232	0.01	0.014	-0.004	0.00666667	0.00945163	0.051	0.118	-0.006	0.0543333	0.0620672	0.031	0.06	0.059	0.05	0.0164621	0.152	0.12	0.148	0.14	0.0174356	0.156	0.132	0.143	0.143667	0.0120139	0.143	0.228	0.232	0.201	0.0502693	0.304	0.442	0.417	0.387667	0.0735278	0.587	0.544	0.604	0.578333	0.0309246	0.499	0.627	0.69	0.605333	0.0973259	0.999	0.809	1.057	0.955
233	0.013	0.011	-0.021	0.001	0.0190788	0.058	0.078	-0.017	0.0396667	0.0500833	0.01	0.05	0.046	0.0353333	0.0220303	0.144	0.093	0.08	0.105667	0.033828	0.124	0.084	0.133	0.113667	0.0260832	0.162	0.208	0.208	0.192667	0.0265581	0.318	0.388	0.367	0.357667	0.0359212	0.478	0.499	0.601	0.526	0.0657951	0.694	0.658	0.627	0.659667	0.0335311	0.782	0.836	1.209	0.942333
234	0.038	0.053	0.025	0.0386667	0.0140119	0.136	0.056	0.028	0.0733333	0.0560476	0.045	0.092	0.087	0.0746667	0.0258134	0.224	0.141	0.13	0.165	0.0513907	0.106	0.135	0.177	0.139333	0.0356978	0.219	0.221	0.235	0.225	0.0087178	0.344	0.452	0.388	0.394667	0.0543078	0.477	0.491	0.619	0.529	0.078256	0.787	0.703	0.586	0.692	0.10095	1.059	0.773	1.026	0.952667
235	-0.008	0.002	-0.022	-0.00933333	0.0120554	0.096	-0.021	0	0.025	0.0623779	0.028	0.04	-0.008	0.02	0.02498	0.132	0.059	0.093	0.0946667	0.0365285	0.071	0.118	0.113	0.100667	0.0258134	0.181	0.192	0.2	0.191	0.00953939	0.403	0.504	0.341	0.416	0.0822739	0.615	0.484	0.604	0.567667	0.0726659	0.938	0.663	0.543	0.714667	0.202505	1.113	0.842	0.886	0.947
236	-0.066	-0.064	-0.052	-0.0606667	0.00757188	0.026	-0.051	-0.007	-0.0106667	0.0386307	-0.001	0.05	-0.044	0.00166667	0.0470567	0.038	0.013	0.054	0.035	0.020664	0.063	0.086	0.058	0.069	0.0149332	0.147	0.12	0.128	0.131667	0.0138684	0.392	0.455	0.311	0.386	0.0721873	0.659	0.4	0.528	0.529	0.129503	0.867	0.593	0.476	0.645333	0.200685	1.036	0.921	0.799	0.918667
237	-0.047	-0.046	-0.036	-0.043	0.00608276	-0.02	-0.004	-0.003	-0.009	0.00953939	0.026	0.076	-0.034	0.0226667	0.0550757	0.05	0.053	0.057	0.0533333	0.00351188	0.078	0.108	0.102	0.096	0.0158745	0.166	0.089	0.129	0.128	0.0385097	0.343	0.386	0.389	0.372667	0.0257358	0.601	0.399	0.345	0.448333	0.134942	0.878	0.569	0.668	0.705	0.157788	0.84	0.741	0.691	0.757333
238	-0.024	-0.017	0.004	-0.0123333	0.0145717	0.002	0.01	0.04	0.0173333	0.0200333	0.049	0.106	0.023	0.0593333	0.0424539	0.041	0.123	0.042	0.0686667	0.0470567	0.102	0.093	0.124	0.106333	0.0159478	0.204	0.127	0.163	0.164667	0.038527	0.306	0.303	0.402	0.337	0.0563116	0.541	0.43	0.342	0.437667	0.0997213	0.777	0.634	0.754	0.721667	0.0767876	0.797	0.745	0.932	0.824667
239	0.036	0.05	0.064	0.05	0.014	0.101	0.032	0.117	0.0833333	0.04517	0.12	0.133	0.082	0.111667	0.0265016	0.123	0.21	0.122	0.151667	0.0505206	0.156	0.156	0.144	0.152	0.0069282	0.223	0.197	0.23	0.216667	0.0173877	0.296	0.338	0.368	0.334	0.0361663	0.436	0.524	0.404	0.454667	0.0621396	0.715	0.605	0.727	0.682333	0.0672409	0.971	0.677	0.814	0.820667
240	0.012	0.048	0.037	0.0323333	0.0184481	0.062	-0.002	0.123	0.061	0.062506	0.117	0.057	0.06	0.078	0.0338083	0.086	0.125	0.077	0.096	0.0255147	0.18	0.126	0.087	0.131	0.0467012	0.172	0.18	0.222	0.191333	0.0268576	0.351	0.355	0.307	0.337667	0.0266333	0.582	0.673	0.513	0.589333	0.0802517	0.672	0.562	0.683	0.639	0.0669104	1.038	0.676	0.956	0.89
241	0.002	0.025	0.041	0.0226667	0.0196044	0.034	0.025	0.121	0.06	0.0530189	0.099	0.07	0.074	0.081	0.0157162	0.097	0.092	0.079	0.0893333	0.00929157	0.171	0.129	0.059	0.119667	0.0565803	0.137	0.142	0.217	0.165333	0.0448144	0.356	0.358	0.286	0.333333	0.0410041	0.648	0.564	0.569	0.593667	0.0471204	0.688	0.623	0.752	0.687667	0.0645006	1.088	0.75	0.941	0.926333
242	-0.008	0.018	0.033	0.0143333	0.0207445	0.035	0.014	0.046	0.0316667	0.0162583	0.085	0.07	0.058	0.071	0.0135277	0.084	0.108	0.078	0.09	0.0158745	0.121	0.165	0.055	0.113667	0.0553655	0.145	0.112	0.218	0.158333	0.0542433	0.335	0.366	0.371	0.357333	0.0195021	0.66	0.597	0.431	0.562667	0.118298	0.723	0.784	0.729	0.745333	0.0336204	1.134	0.868	0.756	0.919333
243	-0.003	0.019	0.022	0.0126667	0.0136504	0.038	0.034	0.018	0.03	0.010583	0.066	0.067	0.079	0.0706667	0.00723418	0.088	0.159	0.085	0.110667	0.0418848	0.079	0.159	0.093	0.110333	0.0427239	0.187	0.148	0.2	0.178333	0.0270617	0.386	0.423	0.439	0.416	0.0271846	0.574	0.582	0.556	0.570667	0.0133167	0.697	0.802	0.729	0.742667	0.0538176	1.147	0.929	1.026	1.034
244	0.036	0.029	-0.024	0.0136667	0.0328075	0.056	0.022	-0.011	0.0223333	0.0335012	0.064	0.048	0.12	0.0773333	0.0378065	0.075	0.142	0.09	0.102333	0.0351615	0.088	0.156	0.092	0.112	0.0381576	0.163	0.173	0.171	0.169	0.0052915	0.471	0.381	0.399	0.417	0.0476235	0.44	0.567	0.708	0.571667	0.134061	0.8	0.69	0.634	0.708	0.0844512	1.177	0.852	0.976	1.00167
245	0.038	0.029	-0.021	0.0153333	0.0317857	0.025	0.043	0.01	0.026	0.0165227	0.06	0.04	0.124	0.0746667	0.0438786	0.096	0.095	0.08	0.0903333	0.00896289	0.155	0.172	0.115	0.147333	0.0292632	0.148	0.164	0.156	0.156	0.008	0.618	0.396	0.374	0.462667	0.134972	0.607	0.541	0.738	0.628667	0.100271	0.832	0.608	0.616	0.685333	0.12708	1.17	0.704	1.187	1.02033
246	0.024	-0.006	0.005	0.00766667	0.0151767	0.022	0.057	0.04	0.0396667	0.0175024	0.065	0.078	0.099	0.0806667	0.0171561	0.115	0.102	0.079	0.0986667	0.01823	0.159	0.177	0.139	0.158333	0.0190088	0.133	0.151	0.144	0.142667	0.00907377	0.59	0.441	0.332	0.454333	0.129516	0.581	0.442	0.622	0.548333	0.0943416	0.954	0.605	0.6	0.719667	0.202954	1.033	0.752	1.031	0.938667
247	-0.007	-0.042	0.006	-0.0143333	0.0248261	0.033	0.012	0.028	0.0243333	0.0109697	0.063	0.094	0.044	0.067	0.0252389	0.116	0.09	0.051	0.0856667	0.0327159	0.14	0.146	0.123	0.136333	0.0119304	0.13	0.124	0.195	0.149667	0.0393743	0.387	0.422	0.332	0.380333	0.0453689	0.543	0.482	0.358	0.461	0.0942709	0.889	0.58	0.503	0.657333	0.20429	1.133	1.041	0.714	0.962667
248	-0.043	-0.054	-0.012	-0.0363333	0.0217792	0.033	-0.022	-0.001	0.00333333	0.0277549	0.066	0.098	0.022	0.062	0.0381576	0.109	0.093	0.029	0.077	0.042332	0.073	0.101	0.121	0.0983333	0.0241109	0.165	0.144	0.208	0.172333	0.0326241	0.383	0.444	0.352	0.393	0.0468081	0.426	0.447	0.476	0.449667	0.0251064	0.741	0.623	0.777	0.713667	0.0805564	1.06	1.141	0.798	0.999667
249	-0.041	-0.053	-0.036	-0.0433333	0.00873689	0.052	-0.018	-0.031	0.001	0.044643	0.047	0.068	0.081	0.0653333	0.0171561	0.075	0.077	0.047	0.0663333	0.016773	0.078	0.082	0.11	0.09	0.0174356	0.13	0.144	0.201	0.158333	0.0376076	0.542	0.393	0.347	0.427333	0.101933	0.394	0.426	0.647	0.489	0.137764	0.672	0.73	0.813	0.738333	0.0708684	1.032	1.097	0.912	1.01367
250	-0.029	-0.015	-0.015	-0.0196667	0.0080829	0.05	0	-0.005	0.015	0.0304138	0.079	0.067	0.071	0.0723333	0.0061101	0.072	0.119	0.096	0.0956667	0.0235018	0.133	0.161	0.152	0.148667	0.0142945	0.132	0.168	0.229	0.176333	0.049034	0.651	0.372	0.315	0.446	0.179808	0.474	0.442	0.652	0.522667	0.113143	0.782	0.779	1.088	0.883	0.177542	0.78	0.87	1.092	0.914
251	-0.034	-0.012	-0.005	-0.017	0.0151327	0.056	0.033	0.053	0.0473333	0.0125033	0.114	0.065	0.104	0.0943333	0.0258908	0.079	0.135	0.129	0.114333	0.0307463	0.179	0.206	0.15	0.178333	0.028006	0.15	0.124	0.255	0.176333	0.0693566	0.575	0.385	0.331	0.430333	0.128161	0.437	0.439	0.679	0.518333	0.139145	0.83	0.659	1.238	0.909	0.297474	0.691	0.894	0.869	0.818
252	0.001	0	-0.033	-0.0106667	0.0193477	0.03	0.032	0.087	0.0496667	0.0323471	0.117	0.067	0.076	0.0866667	0.0266521	0.088	0.109	0.159	0.118667	0.0364737	0.207	0.193	0.127	0.175667	0.0427239	0.199	0.101	0.217	0.172333	0.0624286	0.356	0.323	0.426	0.368333	0.0525959	0.392	0.455	0.61	0.485667	0.112189	0.85	0.481	1.036	0.789	0.282484	0.763	0.837	0.62	0.74
253	0.02	0.003	-0.034	-0.00366667	0.0276104	0.052	0.034	0.077	0.0543333	0.0215948	0.129	0.096	0.075	0.1	0.0272213	0.091	0.089	0.14	0.106667	0.0288848	0.196	0.155	0.126	0.159	0.035171	0.211	0.103	0.22	0.178	0.0651076	0.298	0.4	0.453	0.383667	0.0787803	0.391	0.568	0.6	0.519667	0.112571	0.831	0.483	0.893	0.735667	0.221001	0.737	0.74	0.691	0.722667
254	0.056	0.034	0.014	0.0346667	0.0210079	0.074	0.102	0.088	0.088	0.014	0.122	0.097	0.106	0.108333	0.0126623	0.122	0.107	0.122	0.117	0.00866025	0.215	0.098	0.141	0.151333	0.0591805	0.183	0.153	0.238	0.191333	0.0431084	0.271	0.386	0.427	0.361333	0.0808723	0.373	0.599	0.559	0.510333	0.120604	0.797	0.702	0.495	0.664667	0.154423	0.726	0.722	0.856	0.768
255	0.064	0.082	0.044	0.0633333	0.0190088	0.1	0.109	0.095	0.101333	0.0070946	0.122	0.113	0.099	0.111333	0.0115902	0.143	0.171	0.12	0.144667	0.0255408	0.206	0.093	0.19	0.163	0.0611474	0.141	0.206	0.265	0.204	0.0620242	0.289	0.41	0.288	0.329	0.0701498	0.551	0.722	0.373	0.548667	0.174512	0.859	0.854	0.47	0.727667	0.22316	0.784	0.814	1.178	0.925333
256	0.044	0.065	0.051	0.0533333	0.0106927	0.098	0.108	0.106	0.104	0.0052915	0.145	0.1	0.117	0.120667	0.022723	0.137	0.159	0.125	0.140333	0.0172434	0.178	0.119	0.178	0.158333	0.0340637	0.171	0.229	0.242	0.214	0.0378021	0.33	0.416	0.441	0.395667	0.0582266	0.627	0.685	0.52	0.610667	0.0837038	0.707	0.977	0.614	0.766	0.188555	1.203	0.863	1.107	1.05767
257	0.069	0.052	0.02	0.047	0.0248797	0.113	0.071	0.114	0.0993333	0.0245425	0.136	0.076	0.103	0.105	0.03005	0.146	0.183	0.124	0.151	0.0298161	0.161	0.137	0.181	0.159667	0.0220303	0.232	0.216	0.176	0.208	0.0288444	0.412	0.338	0.559	0.436333	0.112491	0.695	0.658	0.675	0.676	0.0185203	0.722	0.976	0.706	0.801333	0.151477	1.181	0.854	1.007	1.014
258	0.088	0.038	0.037	0.0543333	0.0291605	0.125	0.052	0.097	0.0913333	0.0368284	0.141	0.108	0.098	0.115667	0.0225019	0.149	0.19	0.149	0.162667	0.0236714	0.182	0.167	0.172	0.173667	0.00763763	0.208	0.205	0.198	0.203667	0.0051316	0.464	0.36	0.611	0.478333	0.126112	0.636	0.652	0.785	0.691	0.0817985	0.695	0.8	0.802	0.765667	0.0612073	1.171	0.76	0.904	0.945
259	0.089	0.031	0.014	0.0446667	0.0393234	0.124	0.029	0.05	0.0676667	0.0499032	0.107	0.096	0.084	0.0956667	0.0115036	0.181	0.138	0.115	0.144667	0.0335012	0.175	0.131	0.13	0.145333	0.025697	0.171	0.204	0.186	0.187	0.0165227	0.42	0.353	0.536	0.436333	0.0925869	0.55	0.528	0.691	0.589667	0.088444	0.608	0.827	0.763	0.732667	0.112607	0.911	0.788	0.704	0.801
260	0.02	0.018	-0.008	0.01	0.0156205	0.102	0.006	0.032	0.0466667	0.0496521	0.086	0.059	0.084	0.0763333	0.0150444	0.14	0.106	0.097	0.114333	0.0226789	0.118	0.099	0.116	0.111	0.0104403	0.144	0.151	0.176	0.157	0.0168226	0.42	0.362	0.381	0.387667	0.0295691	0.528	0.571	0.53	0.543	0.0242693	0.588	0.902	0.716	0.735333	0.15789	0.845	0.921	0.727	0.831
261	-0.041	-0.055	-0.002	-0.0326667	0.0274651	0.048	-0.02	-0.002	0.00866667	0.0352326	0.033	0.025	0.045	0.0343333	0.0100664	0.108	0.035	0.07	0.071	0.0365103	0.051	0.116	0.108	0.0916667	0.0354448	0.192	0.112	0.11	0.138	0.0467761	0.474	0.418	0.376	0.422667	0.0491664	0.521	0.49	0.678	0.563	0.100792	0.618	0.881	0.661	0.72	0.141078	0.948	0.821	0.663	0.810667
262	-0.054	-0.057	0.023	-0.0293333	0.0453468	0.055	0.007	0.028	0.03	0.0240624	0.042	0.03	0.04	0.0373333	0.0064291	0.123	0.064	0.077	0.088	0.031	0.105	0.124	0.134	0.121	0.0147309	0.249	0.131	0.121	0.167	0.0711899	0.471	0.437	0.293	0.400333	0.0944951	0.503	0.499	0.78	0.594	0.161093	0.653	0.871	0.676	0.733333	0.119776	0.985	0.73	0.786	0.833667
263	-0.022	-0.028	0.065	0.005	0.0520481	0.067	0.075	0.06	0.0673333	0.00750555	0.105	0.09	0.087	0.094	0.00964365	0.127	0.154	0.143	0.141333	0.0135769	0.186	0.175	0.173	0.178	0.007	0.246	0.176	0.175	0.199	0.0407063	0.446	0.484	0.274	0.401333	0.111899	0.463	0.533	0.789	0.595	0.171616	0.628	0.723	0.829	0.726667	0.10055	1.149	0.689	0.791	0.876333
264	0.026	-0.009	0.019	0.012	0.0185203	0.073	0.079	0.07	0.074	0.00458258	0.139	0.078	0.099	0.105333	0.0309892	0.143	0.149	0.147	0.146333	0.00305505	0.199	0.167	0.17	0.178667	0.017673	0.212	0.177	0.207	0.198667	0.0189297	0.35	0.462	0.306	0.372667	0.0804322	0.544	0.514	0.571	0.543	0.0285132	0.735	0.697	0.824	0.752	0.0651844	1.056	0.725	0.913	0.898
265	0.045	0.009	-0.012	0.014	0.0288271	0.061	0.081	0.061	0.0676667	0.011547	0.123	0.076	0.114	0.104333	0.0249466	0.148	0.175	0.131	0.151333	0.0221886	0.173	0.167	0.166	0.168667	0.00378594	0.187	0.164	0.212	0.187667	0.0240069	0.379	0.379	0.386	0.381333	0.00404145	0.557	0.493	0.403	0.484333	0.0773649	0.912	0.63	0.753	0.765	0.141382	1.063	0.814	1.152	1.00967
266	0.047	-0.014	-0.005	0.00933333	0.0329292	0.034	0.048	0.055	0.0456667	0.0106927	0.069	0.068	0.064	0.067	0.00264575	0.151	0.151	0.106	0.136	0.0259808	0.129	0.139	0.147	0.138333	0.0090185	0.181	0.138	0.184	0.167667	0.0257358	0.409	0.425	0.418	0.417333	0.00802081	0.639	0.552	0.517	0.569333	0.0628198	0.921	0.689	0.73	0.78	0.123818	0.883	0.835	1.211	0.976333
267	0.025	0.005	0.008	0.0126667	0.0107858	0.044	0.051	0.095	0.0633333	0.0276466	0.07	0.091	0.043	0.068	0.0240624	0.141	0.134	0.104	0.126333	0.0196554	0.134	0.122	0.154	0.136667	0.0161658	0.193	0.188	0.174	0.185	0.00984886	0.485	0.396	0.375	0.418667	0.0583981	0.599	0.591	0.557	0.582333	0.022301	0.952	0.842	0.685	0.826333	0.134188	0.914	0.701	1.032	0.882333
268	0.01	0.049	0.032	0.0303333	0.0195533	0.063	0.074	0.139	0.092	0.0410731	0.111	0.082	0.072	0.0883333	0.0202567	0.143	0.138	0.132	0.137667	0.00550757	0.178	0.139	0.164	0.160333	0.0197569	0.209	0.213	0.2	0.207333	0.00665833	0.489	0.404	0.421	0.438	0.0449778	0.496	0.5	0.642	0.546	0.0831625	0.926	1.008	0.718	0.884	0.149492	0.989	0.744	0.741	0.824667
269	-0.014	0.027	0	0.00433333	0.0208407	0.06	0.044	0.141	0.0816667	0.0520032	0.112	0.064	0.051	0.0756667	0.0321299	0.12	0.097	0.155	0.124	0.0292062	0.18	0.144	0.153	0.159	0.018735	0.176	0.183	0.211	0.19	0.0185203	0.436	0.369	0.436	0.413667	0.0386825	0.479	0.559	0.591	0.543	0.0576888	0.847	1.042	0.745	0.878	0.150907	1.177	1.06	0.563	0.933333
270	-0.051	-0.013	-0.042	-0.0353333	0.0198578	0.041	0.01	0.067	0.0393333	0.0285365	0.069	0.075	0.012	0.052	0.0347707	0.092	0.065	0.144	0.100333	0.0401539	0.139	0.122	0.14	0.133667	0.010116	0.137	0.177	0.174	0.162667	0.0222785	0.416	0.388	0.464	0.422667	0.0384361	0.473	0.664	0.522	0.553	0.0992018	0.83	0.949	0.796	0.858333	0.0803389	1.278	1.527	0.827	1.21067
271	-0.052	-0.043	-0.026	-0.0403333	0.0132035	0.032	0.009	0.03	0.0236667	0.012741	0.034	0.097	0.01	0.047	0.0449333	0.075	0.069	0.157	0.100333	0.0491664	0.085	0.103	0.117	0.101667	0.0160416	0.1	0.17	0.187	0.152333	0.0461122	0.376	0.492	0.476	0.448	0.0628649	0.478	0.81	0.555	0.614333	0.173771	0.696	0.96	0.82	0.825333	0.132081	1.127	1.501	0.942	1.19
272	-0.033	-0.041	0.003	-0.0236667	0.0234379	0.043	0.029	0.018	0.03	0.01253	0.017	0.096	0.05	0.0543333	0.0396779	0.081	0.074	0.133	0.096	0.0322335	0.095	0.131	0.15	0.125333	0.0279344	0.111	0.2	0.216	0.175667	0.0565715	0.432	0.459	0.416	0.435667	0.0217332	0.417	0.747	0.489	0.551	0.173517	0.723	0.933	0.717	0.791	0.123012	0.941	1.135	0.975	1.017
273	0.002	0.003	0.021	0.00866667	0.0106927	0.044	0.068	0.059	0.057	0.0121244	0.045	0.064	0.103	0.0706667	0.0295691	0.138	0.116	0.134	0.129333	0.0117189	0.132	0.131	0.166	0.143	0.0199249	0.119	0.184	0.233	0.178667	0.0571868	0.409	0.406	0.385	0.4	0.0130767	0.352	0.516	0.477	0.448333	0.0856757	0.712	0.824	0.633	0.723	0.095974	0.734	0.83	0.885	0.816333
274	0.034	0	0.019	0.0176667	0.0170392	0.055	0.087	0.067	0.0696667	0.0161658	0.089	0.073	0.097	0.0863333	0.0122202	0.171	0.137	0.112	0.14	0.0296142	0.192	0.155	0.179	0.175333	0.0187705	0.193	0.179	0.212	0.194667	0.016563	0.417	0.325	0.364	0.368667	0.0461772	0.421	0.441	0.474	0.445333	0.0267644	0.601	0.727	0.713	0.680333	0.0690604	0.874	0.695	0.758	0.775667
275	0.025	-0.007	0.008	0.00866667	0.0160104	0.032	0.072	0.05	0.0513333	0.0200333	0.102	0.084	0.105	0.097	0.0113578	0.184	0.132	0.115	0.143667	0.035949	0.186	0.145	0.159	0.163333	0.0208407	0.218	0.17	0.196	0.194667	0.0240278	0.453	0.366	0.363	0.394	0.0511175	0.546	0.492	0.513	0.517	0.0272213	0.576	0.681	0.727	0.661333	0.0773972	0.892	0.876	0.975	0.914333
276	0.013	-0.001	0.009	0.007	0.0072111	0.034	0.073	0.041	0.0493333	0.0207926	0.094	0.113	0.125	0.110667	0.0156312	0.166	0.177	0.115	0.152667	0.0330807	0.176	0.16	0.156	0.164	0.010583	0.232	0.142	0.205	0.193	0.0461844	0.438	0.432	0.411	0.427	0.0141774	0.735	0.568	0.657	0.653333	0.0835604	0.73	0.78	1.002	0.837333	0.14478	0.953	0.813	0.971	0.912333
277	-0.017	0.028	0.01	0.007	0.0226495	0.01	0.035	0.005	0.0166667	0.0160728	0.069	0.07	0.123	0.0873333	0.0308923	0.135	0.151	0.12	0.135333	0.0155027	0.208	0.159	0.133	0.166667	0.0380832	0.232	0.117	0.224	0.191	0.0642106	0.435	0.446	0.383	0.421333	0.0336502	0.722	0.528	0.718	0.656	0.110869	0.879	0.832	1.039	0.916667	0.108519	0.951	0.879	1.016	0.948667
278	-0.026	0.054	0.014	0.014	0.04	0.034	0.041	0.032	0.0356667	0.00472582	0.094	0.047	0.148	0.0963333	0.0505404	0.131	0.175	0.15	0.152	0.0220681	0.216	0.123	0.144	0.161	0.048775	0.232	0.142	0.237	0.203667	0.0534634	0.381	0.464	0.394	0.413	0.044643	0.685	0.467	0.663	0.605	0.120017	1	0.919	0.945	0.954667	0.0413562	0.785	0.939	1.046	0.923333
279	-0.019	0.048	0.01	0.013	0.0336006	0.066	0.029	0.036	0.0436667	0.0196554	0.107	0.064	0.122	0.0976667	0.0301054	0.113	0.166	0.12	0.133	0.0287924	0.207	0.147	0.169	0.174333	0.0303535	0.25	0.168	0.215	0.211	0.0411461	0.36	0.408	0.433	0.400333	0.037099	0.541	0.576	0.617	0.578	0.0380395	0.872	0.853	0.721	0.815333	0.0822456	0.639	0.854	1.035	0.842667
280	0.006	0.062	0.027	0.0316667	0.0282902	0.08	0.058	0.063	0.067	0.0115326	0.124	0.1	0.155	0.126333	0.0275741	0.145	0.183	0.144	0.157333	0.0222336	0.17	0.189	0.173	0.177333	0.0102144	0.243	0.211	0.216	0.223333	0.0172143	0.414	0.458	0.437	0.436333	0.0220076	0.508	0.572	0.555	0.545	0.0331512	0.716	0.898	0.515	0.709667	0.191579	0.597	0.802	1.261	0.886667
281	0.032	0.062	0.008	0.034	0.0270555	0.087	0.081	0.073	0.0803333	0.00702377	0.116	0.143	0.121	0.126667	0.0143643	0.146	0.193	0.151	0.163333	0.0258134	0.169	0.232	0.181	0.194	0.0334515	0.215	0.233	0.2	0.216	0.0165227	0.455	0.504	0.461	0.473333	0.026727	0.588	0.696	0.516	0.6	0.090598	0.62	0.934	0.703	0.752333	0.162709	0.759	0.803	1.288	0.95
282	0.039	0.041	0.009	0.0296667	0.0179258	0.066	0.083	0.084	0.0776667	0.010116	0.143	0.135	0.12	0.132667	0.0116762	0.166	0.168	0.173	0.169	0.00360555	0.18	0.221	0.166	0.189	0.0285832	0.241	0.254	0.191	0.228667	0.0332616	0.437	0.539	0.438	0.471333	0.0586032	0.644	0.741	0.586	0.657	0.0783135	0.736	0.947	0.849	0.844	0.105589	0.833	1.207	1.222	1.08733
283	0.044	0.015	0.034	0.031	0.0147309	0.084	0.095	0.078	0.0856667	0.00862168	0.181	0.127	0.131	0.146333	0.0300888	0.186	0.167	0.2	0.184333	0.016563	0.207	0.187	0.206	0.2	0.0112694	0.311	0.286	0.213	0.27	0.0509215	0.407	0.582	0.429	0.472667	0.0953223	0.833	0.694	0.574	0.700333	0.129616	0.891	1.088	0.878	0.952333	0.11767	0.86	1.23	1.08	1.05667
284	0.026	-0.001	0.024	0.0163333	0.0150444	0.086	0.088	0.066	0.08	0.0121655	0.187	0.128	0.149	0.154667	0.0299054	0.184	0.186	0.216	0.195333	0.0179258	0.22	0.193	0.247	0.22	0.027	0.365	0.282	0.263	0.303333	0.0542433	0.464	0.532	0.485	0.493667	0.0348186	0.827	0.846	0.668	0.780333	0.0977463	1.045	1.155	0.865	1.02167	0.146401	0.861	1.167	0.843	0.957
285	0.02	0.029	0.036	0.0283333	0.00802081	0.082	0.095	0.081	0.086	0.00781025	0.206	0.174	0.193	0.191	0.0160935	0.214	0.237	0.297	0.249333	0.0428525	0.246	0.245	0.299	0.263333	0.0308923	0.414	0.326	0.355	0.365	0.0448442	0.61	0.599	0.576	0.595	0.0173494	0.898	0.879	0.744	0.840333	0.0839663	1.245	1.292	0.922	1.153	0.201427	1.045	1.08	1.004	1.043
286	0.029	0.029	0.034	0.0306667	0.00288675	0.086	0.099	0.097	0.094	0.007	0.206	0.208	0.206	0.206667	0.0011547	0.243	0.291	0.325	0.286333	0.0411987	0.314	0.334	0.343	0.330333	0.0148436	0.422	0.389	0.434	0.415	0.0233024	0.778	0.703	0.715	0.732	0.0402865	0.998	1	0.933	0.977	0.0381182	1.333	1.255	1.044	1.21067	0.149514	1.192	1.168	1.33	1.23
287	0.05	0.036	0.052	0.046	0.0087178	0.104	0.113	0.129	0.115333	0.0126623	0.234	0.242	0.229	0.235	0.00655744	0.3	0.331	0.337	0.322667	0.0198578	0.375	0.392	0.393	0.386667	0.010116	0.475	0.462	0.499	0.478667	0.0187705	0.894	0.833	0.871	0.866	0.0308058	1.083	1.116	1.15	1.11633	0.0335012	1.405	1.434	1.19	1.343	0.133293	1.277	1.473	1.671	1.47367
288	0.061	0.047	0.061	0.0563333	0.0080829	0.124	0.129	0.138	0.130333	0.0070946	0.252	0.255	0.238	0.248333	0.00907377	0.344	0.352	0.338	0.344667	0.00702377	0.415	0.424	0.43	0.423	0.00754983	0.513	0.512	0.513	0.512667	0.00057735	0.963	0.914	0.935	0.937333	0.0245832	1.234	1.118	1.321	1.22433	0.101845	1.476	1.466	1.381	1.441	0.0522015	1.539	1.559	1.891	1.663
289	0.057	0.055	0.056	0.056	0.001	0.134	0.144	0.133	0.137	0.00608276	0.257	0.249	0.242	0.249333	0.00750555	0.364	0.366	0.352	0.360667	0.00757188	0.43	0.43	0.424	0.428	0.0034641	0.541	0.524	0.528	0.531	0.00888819	0.973	0.97	1.016	0.986333	0.0257358	1.257	1.257	1.388	1.30067	0.0756329	1.499	1.522	1.511	1.51067	0.0115036	1.491	1.54	1.774	1.60167
290	0.052	0.058	0.055	0.055	0.003	0.131	0.137	0.136	0.134667	0.00321455	0.257	0.244	0.239	0.246667	0.00929157	0.357	0.36	0.357	0.358	0.00173205	0.418	0.428	0.421	0.422333	0.0051316	0.534	0.517	0.51	0.520333	0.0123423	0.986	0.975	1.005	0.988667	0.0151767	1.26	1.305	1.324	1.29633	0.0328684	1.573	1.602	1.651	1.60867	0.039425	1.637	1.746	1.769	1.71733
291	0.056	0.058	0.056	0.0566667	0.0011547	0.138	0.135	0.131	0.134667	0.00351188	0.254	0.235	0.237	0.242	0.0104403	0.356	0.351	0.345	0.350667	0.00550757	0.408	0.427	0.41	0.415	0.0104403	0.511	0.509	0.504	0.508	0.00360555	0.98	0.958	0.967	0.968333	0.0110604	1.257	1.268	1.29	1.27167	0.0168028	1.516	1.531	1.609	1.552	0.04993	1.694	1.889	1.472	1.685
292	0.066	0.061	0.06	0.0623333	0.00321455	0.141	0.141	0.133	0.138333	0.0046188	0.253	0.235	0.234	0.240667	0.0106927	0.36	0.349	0.341	0.35	0.00953939	0.41	0.42	0.408	0.412667	0.0064291	0.493	0.508	0.503	0.501333	0.00763763	0.961	0.945	0.959	0.955	0.0087178	1.19	1.259	1.233	1.22733	0.0348473	1.429	1.602	1.535	1.522	0.0872296	1.709	1.875	1.719	1.76767
293	0.07	0.064	0.064	0.066	0.0034641	0.146	0.146	0.138	0.143333	0.0046188	0.261	0.244	0.24	0.248333	0.0111505	0.364	0.354	0.354	0.357333	0.0057735	0.429	0.427	0.421	0.425667	0.00416333	0.507	0.525	0.508	0.513333	0.010116	0.98	0.968	0.989	0.979	0.0105357	1.297	1.328	1.329	1.318	0.0181934	1.55	1.669	1.635	1.618	0.0612944	1.939	1.892	1.945	1.92533
294	0.071	0.065	0.068	0.068	0.003	0.153	0.154	0.145	0.150667	0.00493288	0.271	0.255	0.249	0.258333	0.0113725	0.374	0.37	0.371	0.371667	0.00208167	0.447	0.44	0.44	0.442333	0.00404145	0.535	0.552	0.531	0.539333	0.0111505	1.046	1.075	1.064	1.06167	0.0146401	1.451	1.503	1.503	1.48567	0.0300222	1.777	1.768	1.721	1.75533	0.0300721	1.972	1.957	2.205	2.04467
295	0.068	0.068	0.07	0.0686667	0.0011547	0.152	0.154	0.152	0.152667	0.0011547	0.276	0.262	0.256	0.264667	0.0102632	0.38	0.378	0.376	0.378	0.002	0.45	0.45	0.45	0.45	0	0.559	0.563	0.544	0.555333	0.0100167	1.126	1.138	1.127	1.13033	0.00665833	1.571	1.631	1.623	1.60833	0.0325781	2.025	2.025	1.967	2.00567	0.0334863	2.09	2.336	2.305	2.24367
296	0.069	0.071	0.072	0.0706667	0.00152753	0.156	0.156	0.15	0.154	0.0034641	0.28	0.264	0.259	0.267667	0.0109697	0.389	0.382	0.381	0.384	0.0043589	0.45	0.454	0.447	0.450333	0.00351188	0.563	0.566	0.556	0.561667	0.0051316	1.173	1.154	1.154	1.16033	0.0109697	1.681	1.64	1.684	1.66833	0.0245832	2.084	2.209	2.12	2.13767	0.0643454	2.295	2.515	2.268	2.35933
297	0.07	0.072	0.074	0.072	0.002	0.157	0.157	0.149	0.154333	0.0046188	0.277	0.264	0.257	0.266	0.0101489	0.388	0.382	0.379	0.383	0.00458258	0.447	0.45	0.448	0.448333	0.00152753	0.564	0.562	0.554	0.56	0.0052915	1.163	1.151	1.155	1.15633	0.0061101	1.679	1.641	1.696	1.672	0.0281603	2.135	2.197	2.211	2.181	0.0404475	2.408	2.466	2.457	2.44367
298	0.072	0.075	0.076	0.0743333	0.00208167	0.159	0.16	0.152	0.157	0.0043589	0.278	0.264	0.257	0.266333	0.0106927	0.387	0.383	0.379	0.383	0.004	0.447	0.448	0.445	0.446667	0.00152753	0.559	0.557	0.55	0.555333	0.00472582	1.145	1.138	1.138	1.14033	0.00404145	1.713	1.664	1.675	1.684	0.0257099	2.148	2.155	2.192	2.165	0.0236432	2.682	2.34	2.553	2.525
299	0.074	0.075	0.075	0.0746667	0.00057735	0.159	0.16	0.153	0.157333	0.00378594	0.277	0.261	0.255	0.264333	0.0113725	0.386	0.381	0.374	0.380333	0.00602771	0.441	0.444	0.44	0.441667	0.00208167	0.552	0.55	0.541	0.547667	0.00585947	1.123	1.124	1.117	1.12133	0.00378594	1.699	1.676	1.678	1.68433	0.012741	2.129	2.099	2.133	2.12033	0.0185831	2.786	2.35	2.506	2.54733
300	0.074	0.074	0.075	0.0743333	0.00057735	0.159	0.159	0.153	0.157	0.0034641	0.274	0.258	0.253	0.261667	0.0109697	0.382	0.377	0.37	0.376333	0.00602771	0.434	0.436	0.435	0.435	0.001	0.543	0.54	0.532	0.538333	0.00568624	1.107	1.115	1.102	1.108	0.00655744	1.666	1.671	1.667	1.668	0.00264575	2.104	2.127	2.171	2.134	0.0340441	2.835	2.399	2.389	2.541
301	0.073	0.072	0.074	0.073	0.001	0.159	0.158	0.152	0.156333	0.00378594	0.272	0.257	0.251	0.26	0.0108167	0.379	0.374	0.365	0.372667	0.0070946	0.427	0.431	0.428	0.428667	0.00208167	0.537	0.533	0.524	0.531333	0.00665833	1.098	1.097	1.092	1.09567	0.00321455	1.619	1.637	1.648	1.63467	0.0146401	2.061	2.153	2.198	2.13733	0.0698307	2.736	2.398	2.441	2.525
302	0.073	0.072	0.074	0.073	0.001	0.159	0.158	0.152	0.156333	0.00378594	0.27	0.256	0.25	0.258667	0.0102632	0.375	0.37	0.361	0.368667	0.0070946	0.423	0.428	0.424	0.425	0.00264575	0.53	0.528	0.517	0.525	0.007	1.086	1.087	1.081	1.08467	0.00321455	1.59	1.607	1.628	1.60833	0.0190351	2.105	2.148	2.106	2.11967	0.0245425	2.472	2.412	2.453	2.44567
303	0.074	0.073	0.074	0.0736667	0.00057735	0.159	0.158	0.151	0.156	0.0043589	0.27	0.256	0.248	0.258	0.0111355	0.373	0.367	0.359	0.366333	0.00702377	0.42	0.424	0.421	0.421667	0.00208167	0.523	0.52	0.513	0.518667	0.0051316	1.082	1.073	1.076	1.077	0.00458258	1.601	1.601	1.579	1.59367	0.0127017	2.084	2.118	2.044	2.082	0.0370405	2.449	2.404	2.439	2.43067
304	0.074	0.073	0.074	0.0736667	0.00057735	0.158	0.158	0.15	0.155333	0.0046188	0.269	0.253	0.245	0.255667	0.0122202	0.37	0.364	0.356	0.363333	0.00702377	0.416	0.42	0.416	0.417333	0.0023094	0.516	0.514	0.507	0.512333	0.00472582	1.069	1.066	1.066	1.067	0.00173205	1.597	1.591	1.544	1.57733	0.029023	2.059	2.047	2.016	2.04067	0.0221886	2.384	2.575	2.453	2.47067
305	0.073	0.072	0.073	0.0726667	0.00057735	0.156	0.157	0.149	0.154	0.0043589	0.267	0.25	0.241	0.252667	0.0132035	0.366	0.358	0.352	0.358667	0.00702377	0.41	0.414	0.411	0.411667	0.00208167	0.508	0.508	0.501	0.505667	0.00404145	1.062	1.065	1.054	1.06033	0.00568624	1.58	1.592	1.555	1.57567	0.0188768	2.089	2.041	2.002	2.044	0.0435775	2.503	2.65	2.516	2.55633
306	0.073	0.072	0.073	0.0726667	0.00057735	0.156	0.157	0.149	0.154	0.0043589	0.265	0.249	0.24	0.251333	0.0126623	0.364	0.355	0.35	0.356333	0.0070946	0.406	0.408	0.407	0.407	0.001	0.505	0.504	0.495	0.501333	0.00550757	1.054	1.049	1.043	1.04867	0.00550757	1.553	1.582	1.554	1.563	0.0164621	2.104	2.052	2.041	2.06567	0.0336502	2.449	2.571	2.603	2.541
307	0.073	0.073	0.074	0.0733333	0.00057735	0.158	0.158	0.149	0.155	0.00519615	0.264	0.248	0.24	0.250667	0.0122202	0.362	0.354	0.348	0.354667	0.00702377	0.404	0.406	0.403	0.404333	0.00152753	0.501	0.5	0.491	0.497333	0.00550757	1.046	1.04	1.036	1.04067	0.00503322	1.543	1.552	1.553	1.54933	0.00550757	2.087	2.093	2.068	2.08267	0.0130512	2.487	2.454	2.541	2.494
308	0.073	0.074	0.075	0.074	0.001	0.158	0.158	0.151	0.155667	0.00404145	0.264	0.248	0.24	0.250667	0.0122202	0.36	0.352	0.348	0.353333	0.0061101	0.402	0.405	0.402	0.403	0.00173205	0.497	0.496	0.489	0.494	0.0043589	1.035	1.033	1.035	1.03433	0.0011547	1.544	1.539	1.542	1.54167	0.00251661	2.029	2.096	2.12	2.08167	0.0471628	2.388	2.325	2.423	2.37867
309	0.074	0.074	0.076	0.0746667	0.0011547	0.159	0.157	0.151	0.155667	0.00416333	0.263	0.248	0.24	0.250333	0.0116762	0.359	0.351	0.346	0.352	0.00655744	0.401	0.404	0.399	0.401333	0.00251661	0.494	0.492	0.484	0.49	0.0052915	1.025	1.031	1.031	1.029	0.0034641	1.539	1.533	1.541	1.53767	0.00416333	1.986	2.063	2.077	2.042	0.049	2.357	2.324	2.452	2.37767
310	0.075	0.074	0.076	0.075	0.001	0.159	0.157	0.151	0.155667	0.00416333	0.261	0.247	0.239	0.249	0.0111355	0.357	0.348	0.343	0.349333	0.0070946	0.398	0.4	0.396	0.398	0.002	0.489	0.489	0.48	0.486	0.00519615	1.014	1.029	1.023	1.022	0.00754983	1.532	1.543	1.539	1.538	0.00556776	2.003	2.042	2.026	2.02367	0.0196044	2.385	2.309	2.498	2.39733
311	0.076	0.075	0.077	0.076	0.001	0.159	0.157	0.151	0.155667	0.00416333	0.26	0.245	0.238	0.247667	0.0112398	0.355	0.347	0.341	0.347667	0.00702377	0.395	0.396	0.393	0.394667	0.00152753	0.484	0.484	0.475	0.481	0.00519615	1.008	1.017	1.012	1.01233	0.00450925	1.506	1.535	1.521	1.52067	0.0145029	2.024	2.015	1.975	2.00467	0.0260832	2.395	2.396	2.507	2.43267
312	0.076	0.076	0.077	0.0763333	0.00057735	0.16	0.158	0.151	0.156333	0.00472582	0.26	0.245	0.237	0.247333	0.0116762	0.354	0.346	0.339	0.346333	0.00750555	0.392	0.393	0.39	0.391667	0.00152753	0.479	0.48	0.472	0.477	0.0043589	1.002	1.003	1.007	1.004	0.00264575	1.488	1.505	1.497	1.49667	0.0085049	2.052	1.979	1.987	2.006	0.0400375	2.363	2.388	2.444	2.39833
313	0.076	0.077	0.077	0.0766667	0.00057735	0.16	0.159	0.151	0.156667	0.00493288	0.26	0.243	0.235	0.246	0.0127671	0.352	0.344	0.337	0.344333	0.00750555	0.39	0.39	0.386	0.388667	0.0023094	0.476	0.476	0.468	0.473333	0.0046188	0.999	0.992	1.002	0.997667	0.0051316	1.481	1.48	1.487	1.48267	0.00378594	2.009	1.993	2.027	2.00967	0.0170098	2.302	2.456	2.356	2.37133
314	0.074	0.074	0.075	0.0743333	0.00057735	0.158	0.158	0.15	0.155333	0.0046188	0.258	0.241	0.233	0.244	0.0127671	0.348	0.34	0.333	0.340333	0.00750555	0.385	0.385	0.382	0.384	0.00173205	0.471	0.47	0.461	0.467333	0.00550757	0.994	0.988	0.996	0.992667	0.00416333	1.468	1.468	1.476	1.47067	0.0046188	1.973	2.019	1.998	1.99667	0.023029	2.22	2.448	2.407	2.35833
315	0.075	0.074	0.075	0.0746667	0.00057735	0.158	0.157	0.15	0.155	0.0043589	0.257	0.241	0.232	0.243333	0.0126623	0.347	0.338	0.331	0.338667	0.00802081	0.382	0.383	0.379	0.381333	0.00208167	0.467	0.464	0.457	0.462667	0.0051316	0.981	0.98	0.984	0.981667	0.00208167	1.459	1.461	1.465	1.46167	0.00305505	1.983	1.998	1.94	1.97367	0.0301054	2.355	2.433	2.362	2.38333
316	0.073	0.073	0.075	0.0736667	0.0011547	0.156	0.155	0.147	0.152667	0.00493288	0.254	0.239	0.23	0.241	0.0121244	0.343	0.335	0.328	0.335333	0.00750555	0.377	0.38	0.376	0.377667	0.00208167	0.463	0.459	0.453	0.458333	0.00503322	0.974	0.973	0.969	0.972	0.00264575	1.459	1.456	1.464	1.45967	0.00404145	2.008	1.949	1.894	1.95033	0.0570117	2.568	2.413	2.294	2.425
317	0.073	0.074	0.075	0.074	0.001	0.155	0.154	0.147	0.152	0.0043589	0.251	0.237	0.229	0.239	0.0111355	0.34	0.333	0.326	0.333	0.007	0.374	0.377	0.373	0.374667	0.00208167	0.46	0.456	0.45	0.455333	0.00503322	0.968	0.964	0.959	0.963667	0.00450925	1.453	1.449	1.446	1.44933	0.00351188	2.016	1.928	1.909	1.951	0.0570877	2.632	2.283	2.283	2.39933
318	0.072	0.073	0.073	0.0726667	0.00057735	0.153	0.153	0.146	0.150667	0.00404145	0.248	0.233	0.227	0.236	0.0108167	0.336	0.33	0.323	0.329667	0.00650641	0.371	0.372	0.368	0.370333	0.00208167	0.457	0.454	0.447	0.452667	0.0051316	0.966	0.962	0.954	0.960667	0.0061101	1.447	1.429	1.433	1.43633	0.00945163	1.964	1.93	1.936	1.94333	0.0181475	2.551	2.225	2.263	2.34633
319	0.069	0.07	0.069	0.0693333	0.00057735	0.15	0.15	0.144	0.148	0.0034641	0.244	0.229	0.222	0.231667	0.0112398	0.332	0.324	0.318	0.324667	0.00702377	0.365	0.366	0.363	0.364667	0.00152753	0.451	0.448	0.44	0.446333	0.00568624	0.959	0.959	0.948	0.955333	0.00635085	1.428	1.414	1.421	1.421	0.007	1.921	1.936	1.932	1.92967	0.00776745	2.338	2.225	2.319	2.294
320	0.068	0.069	0.068	0.0683333	0.00057735	0.148	0.148	0.142	0.146	0.0034641	0.243	0.228	0.22	0.230333	0.0116762	0.329	0.321	0.316	0.322	0.00655744	0.362	0.363	0.359	0.361333	0.00208167	0.445	0.443	0.435	0.441	0.0052915	0.946	0.946	0.943	0.945	0.00173205	1.41	1.402	1.405	1.40567	0.00404145	1.887	1.919	1.892	1.89933	0.0172143	2.283	2.315	2.278	2.292
321	0.067	0.067	0.067	0.067	0	0.146	0.146	0.14	0.144	0.0034641	0.241	0.226	0.218	0.228333	0.0116762	0.324	0.316	0.312	0.317333	0.0061101	0.357	0.359	0.356	0.357333	0.00152753	0.44	0.439	0.43	0.436333	0.00550757	0.935	0.937	0.932	0.934667	0.00251661	1.406	1.401	1.399	1.402	0.00360555	1.861	1.921	1.877	1.88633	0.0310698	2.245	2.386	2.195	2.27533
322	0.066	0.067	0.066	0.0663333	0.00057735	0.145	0.145	0.139	0.143	0.0034641	0.239	0.223	0.216	0.226	0.0117898	0.321	0.314	0.309	0.314667	0.00602771	0.353	0.356	0.351	0.353333	0.00251661	0.435	0.436	0.426	0.432333	0.00550757	0.926	0.925	0.923	0.924667	0.00152753	1.399	1.399	1.388	1.39533	0.00635085	1.866	1.909	1.899	1.89133	0.0225019	2.218	2.389	2.194	2.267
323	0.065	0.066	0.066	0.0656667	0.00057735	0.145	0.145	0.138	0.142667	0.00404145	0.237	0.222	0.215	0.224667	0.0112398	0.318	0.311	0.306	0.311667	0.00602771	0.35	0.353	0.349	0.350667	0.00208167	0.432	0.432	0.423	0.429	0.00519615	0.922	0.919	0.918	0.919667	0.00208167	1.389	1.389	1.383	1.387	0.0034641	1.89	1.885	1.894	1.88967	0.00450925	2.189	2.305	2.234	2.24267
324	0.064	0.066	0.066	0.0653333	0.0011547	0.144	0.143	0.137	0.141333	0.00378594	0.235	0.22	0.213	0.222667	0.0112398	0.317	0.309	0.303	0.309667	0.00702377	0.347	0.35	0.346	0.347667	0.00208167	0.429	0.427	0.419	0.425	0.0052915	0.916	0.914	0.914	0.914667	0.0011547	1.373	1.379	1.372	1.37467	0.00378594	1.901	1.843	1.868	1.87067	0.0290918	2.231	2.259	2.283	2.25767
325	0.064	0.065	0.066	0.065	0.001	0.143	0.142	0.136	0.140333	0.00378594	0.234	0.219	0.212	0.221667	0.0112398	0.315	0.307	0.302	0.308	0.00655744	0.345	0.347	0.343	0.345	0.002	0.425	0.423	0.416	0.421333	0.00472582	0.913	0.908	0.909	0.91	0.00264575	1.364	1.358	1.36	1.36067	0.00305505	1.894	1.815	1.858	1.85567	0.0395517	2.279	2.221	2.278	2.25933
326	0.064	0.065	0.066	0.065	0.001	0.143	0.142	0.135	0.14	0.0043589	0.231	0.217	0.21	0.219333	0.0106927	0.312	0.303	0.299	0.304667	0.00665833	0.342	0.343	0.339	0.341333	0.00208167	0.42	0.417	0.411	0.416	0.00458258	0.904	0.901	0.899	0.901333	0.00251661	1.353	1.35	1.353	1.352	0.00173205	1.886	1.814	1.855	1.85167	0.0361156	2.35	2.263	2.233	2.282
327	0.065	0.065	0.065	0.065	0	0.143	0.142	0.135	0.14	0.0043589	0.23	0.216	0.209	0.218333	0.0106927	0.309	0.302	0.297	0.302667	0.00602771	0.339	0.34	0.336	0.338333	0.00208167	0.415	0.414	0.407	0.412	0.0043589	0.893	0.89	0.889	0.890667	0.00208167	1.343	1.343	1.336	1.34067	0.00404145	1.847	1.82	1.864	1.84367	0.0221886	2.354	2.243	2.242	2.27967
328	0.065	0.065	0.065	0.065	0	0.141	0.141	0.134	0.138667	0.00404145	0.228	0.214	0.207	0.216333	0.0106927	0.306	0.299	0.294	0.299667	0.00602771	0.336	0.337	0.332	0.335	0.00264575	0.41	0.409	0.403	0.407333	0.00378594	0.882	0.878	0.88	0.88	0.002	1.33	1.336	1.318	1.328	0.00916515	1.8	1.819	1.827	1.81533	0.0138684	2.304	2.209	2.233	2.24867
329	0.064	0.064	0.065	0.0643333	0.00057735	0.14	0.139	0.133	0.137333	0.00378594	0.226	0.213	0.205	0.214667	0.0105987	0.304	0.296	0.29	0.296667	0.00702377	0.332	0.333	0.329	0.331333	0.00208167	0.407	0.405	0.399	0.403667	0.00416333	0.871	0.868	0.874	0.871	0.003	1.316	1.316	1.306	1.31267	0.0057735	1.772	1.781	1.796	1.783	0.0121244	2.241	2.207	2.188	2.212
330	0.062	0.062	0.063	0.0623333	0.00057735	0.138	0.137	0.13	0.135	0.0043589	0.224	0.209	0.202	0.211667	0.0112398	0.301	0.293	0.289	0.294333	0.0061101	0.328	0.33	0.326	0.328	0.002	0.402	0.4	0.393	0.398333	0.00472582	0.865	0.861	0.867	0.864333	0.00305505	1.302	1.298	1.304	1.30133	0.00305505	1.756	1.776	1.785	1.77233	0.0148436	2.202	2.223	2.188	2.20433
331	0.059	0.06	0.061	0.06	0.001	0.136	0.136	0.128	0.133333	0.0046188	0.222	0.206	0.2	0.209333	0.0113725	0.297	0.289	0.286	0.290667	0.00568624	0.324	0.326	0.323	0.324333	0.00152753	0.398	0.395	0.389	0.394	0.00458258	0.859	0.857	0.859	0.858333	0.0011547	1.284	1.288	1.301	1.291	0.00888819	1.754	1.776	1.785	1.77167	0.0159478	2.212	2.292	2.165	2.223
332	0.059	0.059	0.06	0.0593333	0.00057735	0.135	0.134	0.128	0.132333	0.00378594	0.219	0.204	0.198	0.207	0.0108167	0.294	0.287	0.283	0.288	0.00556776	0.32	0.323	0.319	0.320667	0.00208167	0.395	0.394	0.385	0.391333	0.00550757	0.853	0.855	0.849	0.852333	0.00305505	1.275	1.284	1.285	1.28133	0.00550757	1.76	1.786	1.782	1.776	0.014	2.199	2.314	2.228	2.247
333	0.057	0.057	0.057	0.057	0	0.132	0.132	0.125	0.129667	0.00404145	0.216	0.201	0.194	0.203667	0.0112398	0.291	0.283	0.278	0.284	0.00655744	0.316	0.318	0.314	0.316	0.002	0.391	0.39	0.381	0.387333	0.00550757	0.846	0.847	0.839	0.844	0.0043589	1.269	1.271	1.269	1.26967	0.0011547	1.748	1.765	1.78	1.76433	0.0160104	2.209	2.32	2.229	2.25267
334	0.055	0.056	0.055	0.0553333	0.00057735	0.131	0.13	0.122	0.127667	0.00493288	0.213	0.198	0.191	0.200667	0.0112398	0.287	0.278	0.274	0.279667	0.00665833	0.311	0.314	0.309	0.311333	0.00251661	0.387	0.385	0.378	0.383333	0.00472582	0.838	0.838	0.832	0.836	0.0034641	1.267	1.255	1.261	1.261	0.006	1.732	1.738	1.775	1.74833	0.0232881	2.17	2.23	2.209	2.203
335	0.053	0.053	0.053	0.053	0	0.129	0.127	0.12	0.125333	0.00472582	0.21	0.196	0.187	0.197667	0.0115902	0.283	0.275	0.27	0.276	0.00655744	0.306	0.308	0.305	0.306333	0.00152753	0.381	0.38	0.374	0.378333	0.00378594	0.832	0.829	0.826	0.829	0.003	1.253	1.244	1.256	1.251	0.006245	1.717	1.723	1.752	1.73067	0.0187172	2.143	2.18	2.169	2.164
336	0.052	0.053	0.053	0.0526667	0.00057735	0.128	0.126	0.119	0.124333	0.00472582	0.209	0.195	0.187	0.197	0.0111355	0.28	0.273	0.267	0.273333	0.00650641	0.304	0.306	0.302	0.304	0.002	0.376	0.376	0.371	0.374333	0.00288675	0.825	0.82	0.818	0.821	0.00360555	1.235	1.235	1.244	1.238	0.00519615	1.703	1.732	1.722	1.719	0.0147309	2.178	2.13	2.12	2.14267
337	0.052	0.052	0.053	0.0523333	0.00057735	0.127	0.126	0.119	0.124	0.0043589	0.207	0.194	0.186	0.195667	0.0105987	0.278	0.271	0.266	0.271667	0.00602771	0.301	0.304	0.299	0.301333	0.00251661	0.373	0.374	0.368	0.371667	0.00321455	0.818	0.814	0.812	0.814667	0.00305505	1.229	1.227	1.231	1.229	0.002	1.712	1.727	1.701	1.71333	0.0130512	2.153	2.13	2.154	2.14567
338	0.051	0.051	0.052	0.0513333	0.00057735	0.126	0.125	0.118	0.123	0.0043589	0.205	0.19	0.184	0.193	0.0108167	0.275	0.268	0.264	0.269	0.00556776	0.298	0.301	0.297	0.298667	0.00208167	0.37	0.371	0.364	0.368333	0.00378594	0.81	0.809	0.805	0.808	0.00264575	1.222	1.219	1.224	1.22167	0.00251661	1.712	1.692	1.7	1.70133	0.0100664	2.164	2.148	2.163	2.15833
339	0.049	0.051	0.051	0.0503333	0.0011547	0.124	0.123	0.117	0.121333	0.00378594	0.203	0.187	0.181	0.190333	0.0113725	0.273	0.265	0.261	0.266333	0.0061101	0.294	0.297	0.293	0.294667	0.00208167	0.368	0.367	0.36	0.365	0.0043589	0.805	0.804	0.801	0.803333	0.00208167	1.218	1.212	1.212	1.214	0.0034641	1.704	1.673	1.701	1.69267	0.0170978	2.131	2.088	2.164	2.12767
340	0.048	0.05	0.051	0.0496667	0.00152753	0.123	0.123	0.116	0.120667	0.00404145	0.202	0.186	0.179	0.189	0.0117898	0.271	0.263	0.258	0.264	0.00655744	0.29	0.293	0.291	0.291333	0.00152753	0.365	0.364	0.356	0.361667	0.00493288	0.798	0.799	0.797	0.798	0.001	1.209	1.204	1.203	1.20533	0.00321455	1.686	1.66	1.693	1.67967	0.0173877	2.138	2.098	2.134	2.12333
341	0.048	0.05	0.05	0.0493333	0.0011547	0.121	0.122	0.114	0.119	0.0043589	0.202	0.184	0.179	0.188333	0.0120968	0.269	0.262	0.256	0.262333	0.00650641	0.287	0.292	0.288	0.289	0.00264575	0.362	0.36	0.354	0.358667	0.00416333	0.792	0.79	0.788	0.79	0.002	1.196	1.197	1.193	1.19533	0.00208167	1.646	1.666	1.678	1.66333	0.0161658	2.122	2.093	2.132	2.11567
342	0.047	0.048	0.048	0.0476667	0.00057735	0.12	0.121	0.113	0.118	0.0043589	0.2	0.183	0.177	0.186667	0.0119304	0.266	0.259	0.253	0.259333	0.00650641	0.286	0.289	0.285	0.286667	0.00208167	0.358	0.358	0.35	0.355333	0.0046188	0.787	0.785	0.781	0.784333	0.00305505	1.188	1.185	1.186	1.18633	0.00152753	1.627	1.66	1.663	1.65	0.019975	2.089	2.111	2.1	2.1
343	0.046	0.048	0.048	0.0473333	0.0011547	0.121	0.12	0.113	0.118	0.0043589	0.199	0.183	0.177	0.186333	0.0113725	0.264	0.258	0.252	0.258	0.006	0.285	0.287	0.283	0.285	0.002	0.356	0.356	0.348	0.353333	0.0046188	0.782	0.782	0.777	0.780333	0.00288675	1.181	1.181	1.184	1.182	0.00173205	1.629	1.654	1.654	1.64567	0.0144338	2.067	2.1	2.057	2.07467
344	0.046	0.047	0.048	0.047	0.001	0.12	0.118	0.113	0.117	0.00360555	0.197	0.182	0.175	0.184667	0.0112398	0.263	0.255	0.25	0.256	0.00655744	0.283	0.284	0.28	0.282333	0.00208167	0.352	0.352	0.345	0.349667	0.00404145	0.777	0.778	0.773	0.776	0.00264575	1.175	1.175	1.178	1.176	0.00173205	1.636	1.645	1.633	1.638	0.006245	2.033	2.071	2.019	2.041
345	0.047	0.047	0.048	0.0473333	0.00057735	0.121	0.119	0.113	0.117667	0.00416333	0.196	0.182	0.174	0.184	0.0111355	0.262	0.253	0.249	0.254667	0.00665833	0.281	0.283	0.279	0.281	0.002	0.35	0.351	0.343	0.348	0.0043589	0.772	0.773	0.77	0.771667	0.00152753	1.169	1.167	1.173	1.16967	0.00305505	1.633	1.636	1.621	1.63	0.00793725	2.049	2.048	2.007	2.03467
346	0.047	0.048	0.049	0.048	0.001	0.12	0.119	0.113	0.117333	0.00378594	0.196	0.18	0.174	0.183333	0.0113725	0.261	0.253	0.248	0.254	0.00655744	0.279	0.281	0.278	0.279333	0.00152753	0.348	0.347	0.342	0.345667	0.00321455	0.769	0.766	0.765	0.766667	0.00208167	1.157	1.159	1.165	1.16033	0.00416333	1.619	1.623	1.621	1.621	0.002	2.046	2.023	2.027	2.032
347	0.047	0.047	0.049	0.0476667	0.0011547	0.12	0.119	0.113	0.117333	0.00378594	0.196	0.18	0.173	0.183	0.0117898	0.259	0.252	0.246	0.252333	0.00650641	0.278	0.279	0.277	0.278	0.001	0.345	0.344	0.339	0.342667	0.00321455	0.763	0.76	0.758	0.760333	0.00251661	1.155	1.147	1.158	1.15333	0.00568624	1.61	1.607	1.616	1.611	0.00458258	2.053	2.018	2.005	2.02533
348	0.047	0.047	0.048	0.0473333	0.00057735	0.12	0.12	0.112	0.117333	0.0046188	0.195	0.18	0.172	0.182333	0.0116762	0.258	0.251	0.245	0.251333	0.00650641	0.275	0.277	0.276	0.276	0.001	0.343	0.342	0.338	0.341	0.00264575	0.758	0.757	0.754	0.756333	0.00208167	1.153	1.137	1.151	1.147	0.0087178	1.607	1.603	1.592	1.60067	0.00776745	2.059	2.021	1.999	2.02633
349	0.046	0.047	0.047	0.0466667	0.00057735	0.12	0.119	0.112	0.117	0.0043589	0.193	0.179	0.171	0.181	0.0111355	0.257	0.249	0.243	0.249667	0.00702377	0.273	0.274	0.274	0.273667	0.00057735	0.341	0.34	0.335	0.338667	0.00321455	0.753	0.754	0.75	0.752333	0.00208167	1.146	1.134	1.145	1.14167	0.00665833	1.592	1.593	1.576	1.587	0.00953939	2.022	2.043	2.01	2.025
350	0.045	0.047	0.047	0.0463333	0.0011547	0.12	0.118	0.111	0.116333	0.00472582	0.193	0.177	0.17	0.18	0.0117898	0.255	0.247	0.241	0.247667	0.00702377	0.272	0.273	0.271	0.272	0.001	0.338	0.338	0.332	0.336	0.0034641	0.748	0.751	0.746	0.748333	0.00251661	1.136	1.131	1.14	1.13567	0.00450925	1.582	1.582	1.577	1.58033	0.00288675	2	2.06	1.994	2.018
351	0.043	0.045	0.045	0.0443333	0.0011547	0.117	0.116	0.11	0.114333	0.00378594	0.19	0.174	0.168	0.177333	0.0113725	0.252	0.244	0.238	0.244667	0.00702377	0.269	0.269	0.267	0.268333	0.0011547	0.334	0.333	0.327	0.331333	0.00378594	0.744	0.746	0.744	0.744667	0.0011547	1.124	1.127	1.13	1.127	0.003	1.572	1.57	1.588	1.57667	0.00986577	1.976	2.037	1.969	1.994
352	0.043	0.045	0.045	0.0443333	0.0011547	0.117	0.116	0.109	0.114	0.0043589	0.19	0.173	0.166	0.176333	0.0123423	0.25	0.242	0.237	0.243	0.00655744	0.267	0.267	0.266	0.266667	0.00057735	0.331	0.331	0.326	0.329333	0.00288675	0.742	0.741	0.74	0.741	0.001	1.119	1.12	1.12	1.11967	0.00057735	1.56	1.56	1.582	1.56733	0.0127017	1.982	1.999	1.968	1.983
353	0.043	0.045	0.046	0.0446667	0.00152753	0.118	0.117	0.109	0.114667	0.00493288	0.19	0.173	0.166	0.176333	0.0123423	0.249	0.241	0.237	0.242333	0.0061101	0.266	0.267	0.265	0.266	0.001	0.33	0.33	0.324	0.328	0.0034641	0.738	0.737	0.735	0.736667	0.00152753	1.116	1.114	1.117	1.11567	0.00152753	1.558	1.56	1.563	1.56033	0.00251661	1.984	1.964	1.993	1.98033
354	0.043	0.045	0.046	0.0446667	0.00152753	0.118	0.116	0.109	0.114333	0.00472582	0.189	0.173	0.166	0.176	0.0117898	0.248	0.241	0.236	0.241667	0.00602771	0.265	0.266	0.264	0.265	0.001	0.329	0.329	0.323	0.327	0.0034641	0.732	0.733	0.731	0.732	0.001	1.11	1.109	1.117	1.112	0.0043589	1.556	1.556	1.554	1.55533	0.0011547	1.98	1.958	2.001	1.97967
355	0.043	0.044	0.045	0.044	0.001	0.117	0.116	0.109	0.114	0.0043589	0.189	0.173	0.165	0.175667	0.0122202	0.246	0.239	0.233	0.239333	0.00650641	0.263	0.264	0.263	0.263333	0.00057735	0.327	0.328	0.322	0.325667	0.00321455	0.729	0.731	0.726	0.728667	0.00251661	1.106	1.103	1.115	1.108	0.006245	1.558	1.554	1.555	1.55567	0.00208167	1.979	1.975	1.998	1.984
356	0.043	0.043	0.044	0.0433333	0.00057735	0.116	0.115	0.108	0.113	0.0043589	0.187	0.171	0.164	0.174	0.0117898	0.244	0.238	0.232	0.238	0.006	0.261	0.264	0.26	0.261667	0.00208167	0.325	0.325	0.319	0.323	0.0034641	0.728	0.728	0.723	0.726333	0.00288675	1.107	1.099	1.108	1.10467	0.00493288	1.55	1.553	1.555	1.55267	0.00251661	1.959	1.984	1.978	1.97367
357	0.043	0.043	0.045	0.0436667	0.0011547	0.116	0.115	0.108	0.113	0.0043589	0.186	0.171	0.164	0.173667	0.0112398	0.244	0.237	0.231	0.237333	0.00650641	0.26	0.262	0.259	0.260333	0.00152753	0.324	0.323	0.318	0.321667	0.00321455	0.728	0.726	0.721	0.725	0.00360555	1.106	1.098	1.1	1.10133	0.00416333	1.546	1.546	1.55	1.54733	0.0023094	1.967	1.981	1.963	1.97033
358	0.043	0.043	0.045	0.0436667	0.0011547	0.115	0.114	0.107	0.112	0.0043589	0.185	0.17	0.163	0.172667	0.0112398	0.243	0.236	0.23	0.236333	0.00650641	0.258	0.26	0.256	0.258	0.002	0.321	0.321	0.316	0.319333	0.00288675	0.724	0.723	0.719	0.722	0.00264575	1.099	1.096	1.095	1.09667	0.00208167	1.556	1.541	1.535	1.544	0.0108167	1.964	1.96	1.929	1.951
359	0.043	0.042	0.044	0.043	0.001	0.114	0.113	0.106	0.111	0.0043589	0.185	0.169	0.162	0.172	0.0117898	0.242	0.234	0.229	0.235	0.00655744	0.257	0.258	0.255	0.256667	0.00152753	0.319	0.319	0.313	0.317	0.0034641	0.72	0.72	0.717	0.719	0.00173205	1.092	1.091	1.092	1.09167	0.00057735	1.547	1.538	1.528	1.53767	0.00950438	1.968	1.934	1.914	1.93867
360	0.042	0.042	0.043	0.0423333	0.00057735	0.114	0.113	0.106	0.111	0.0043589	0.185	0.168	0.162	0.171667	0.0119304	0.241	0.233	0.227	0.233667	0.00702377	0.256	0.257	0.254	0.255667	0.00152753	0.318	0.319	0.312	0.316333	0.00378594	0.717	0.718	0.716	0.717	0.001	1.085	1.085	1.091	1.087	0.0034641	1.534	1.539	1.535	1.536	0.00264575	1.966	1.939	1.932	1.94567
361	0.042	0.042	0.042	0.042	0	0.114	0.113	0.106	0.111	0.0043589	0.183	0.168	0.161	0.170667	0.0112398	0.24	0.232	0.227	0.233	0.00655744	0.256	0.257	0.254	0.255667	0.00152753	0.317	0.317	0.31	0.314667	0.00404145	0.714	0.714	0.712	0.713333	0.0011547	1.082	1.082	1.089	1.08433	0.00404145	1.528	1.537	1.54	1.535	0.006245	1.946	1.936	1.944	1.942
362	0.042	0.042	0.042	0.042	0	0.114	0.113	0.106	0.111	0.0043589	0.182	0.167	0.159	0.169333	0.0116762	0.239	0.231	0.225	0.231667	0.00702377	0.254	0.255	0.253	0.254	0.001	0.316	0.315	0.309	0.313333	0.00378594	0.71	0.709	0.709	0.709333	0.00057735	1.078	1.08	1.085	1.081	0.00360555	1.523	1.528	1.535	1.52867	0.00602771	1.94	1.921	1.955	1.93867
363	0.041	0.04	0.042	0.041	0.001	0.112	0.112	0.105	0.109667	0.00404145	0.179	0.165	0.158	0.167333	0.0106927	0.237	0.229	0.223	0.229667	0.00702377	0.252	0.253	0.251	0.252	0.001	0.313	0.312	0.307	0.310667	0.00321455	0.706	0.704	0.705	0.705	0.001	1.072	1.076	1.078	1.07533	0.00305505	1.519	1.515	1.523	1.519	0.004	1.925	1.913	1.935	1.92433
364	0.04	0.04	0.042	0.0406667	0.0011547	0.112	0.111	0.104	0.109	0.0043589	0.179	0.163	0.157	0.166333	0.0113725	0.236	0.228	0.222	0.228667	0.00702377	0.25	0.252	0.249	0.250333	0.00152753	0.311	0.311	0.305	0.309	0.0034641	0.704	0.699	0.701	0.701333	0.00251661	1.068	1.066	1.069	1.06767	0.00152753	1.504	1.506	1.504	1.50467	0.0011547	1.915	1.905	1.914	1.91133
365	0.04	0.039	0.041	0.04	0.001	0.111	0.11	0.103	0.108	0.0043589	0.178	0.162	0.156	0.165333	0.0113725	0.234	0.227	0.222	0.227667	0.00602771	0.249	0.25	0.247	0.248667	0.00152753	0.31	0.309	0.305	0.308	0.00264575	0.7	0.696	0.697	0.697667	0.00208167	1.061	1.059	1.061	1.06033	0.0011547	1.496	1.506	1.498	1.5	0.0052915	1.92	1.924	1.896	1.91333
366	0.039	0.039	0.04	0.0393333	0.00057735	0.111	0.109	0.102	0.107333	0.00472582	0.177	0.161	0.155	0.164333	0.0113725	0.232	0.225	0.22	0.225667	0.00602771	0.247	0.248	0.246	0.247	0.001	0.308	0.308	0.303	0.306333	0.00288675	0.698	0.695	0.692	0.695	0.003	1.059	1.056	1.058	1.05767	0.00152753	1.498	1.507	1.493	1.49933	0.0070946	1.92	1.918	1.901	1.913
367	0.038	0.039	0.04	0.039	0.001	0.111	0.109	0.103	0.107667	0.00416333	0.176	0.16	0.154	0.163333	0.0113725	0.231	0.224	0.219	0.224667	0.00602771	0.246	0.248	0.246	0.246667	0.0011547	0.307	0.307	0.302	0.305333	0.00288675	0.695	0.695	0.689	0.693	0.0034641	1.054	1.056	1.056	1.05533	0.0011547	1.488	1.506	1.493	1.49567	0.00929157	1.908	1.913	1.902	1.90767
368	0.038	0.038	0.039	0.0383333	0.00057735	0.11	0.108	0.102	0.106667	0.00416333	0.174	0.159	0.153	0.162	0.0108167	0.229	0.223	0.218	0.223333	0.00550757	0.246	0.247	0.245	0.246	0.001	0.306	0.306	0.3	0.304	0.0034641	0.691	0.692	0.686	0.689667	0.00321455	1.051	1.054	1.052	1.05233	0.00152753	1.486	1.495	1.487	1.48933	0.00493288	1.907	1.899	1.904	1.90333
369	0.038	0.038	0.039	0.0383333	0.00057735	0.108	0.107	0.101	0.105333	0.00378594	0.174	0.159	0.152	0.161667	0.0112398	0.229	0.222	0.218	0.223	0.00556776	0.245	0.247	0.243	0.245	0.002	0.305	0.305	0.299	0.303	0.0034641	0.69	0.69	0.684	0.688	0.0034641	1.049	1.048	1.048	1.04833	0.00057735	1.485	1.488	1.479	1.484	0.00458258	1.897	1.908	1.914	1.90633
370	0.037	0.038	0.039	0.038	0.001	0.107	0.106	0.1	0.104333	0.00378594	0.173	0.158	0.151	0.160667	0.0112398	0.229	0.221	0.217	0.222333	0.0061101	0.244	0.246	0.242	0.244	0.002	0.303	0.303	0.298	0.301333	0.00288675	0.689	0.688	0.683	0.686667	0.00321455	1.045	1.045	1.046	1.04533	0.00057735	1.494	1.484	1.479	1.48567	0.00763763	1.888	1.912	1.902	1.90067
371	0.037	0.037	0.038	0.0373333	0.00057735	0.106	0.106	0.099	0.103667	0.00404145	0.173	0.157	0.151	0.160333	0.0113725	0.228	0.22	0.216	0.221333	0.0061101	0.243	0.246	0.242	0.243667	0.00208167	0.302	0.303	0.298	0.301	0.00264575	0.688	0.685	0.682	0.685	0.003	1.044	1.044	1.045	1.04433	0.00057735	1.494	1.48	1.472	1.482	0.0111355	1.892	1.895	1.887	1.89133
372	0.037	0.037	0.039	0.0376667	0.0011547	0.105	0.106	0.1	0.103667	0.00321455	0.172	0.157	0.15	0.159667	0.0112398	0.227	0.22	0.215	0.220667	0.00602771	0.243	0.245	0.243	0.243667	0.0011547	0.302	0.302	0.298	0.300667	0.0023094	0.685	0.682	0.681	0.682667	0.00208167	1.038	1.041	1.045	1.04133	0.00351188	1.481	1.474	1.476	1.477	0.00360555	1.888	1.877	1.861	1.87533
373	0.037	0.038	0.039	0.038	0.001	0.106	0.106	0.1	0.104	0.0034641	0.171	0.157	0.15	0.159333	0.0106927	0.226	0.219	0.214	0.219667	0.00602771	0.243	0.245	0.243	0.243667	0.0011547	0.301	0.302	0.298	0.300333	0.00208167	0.682	0.678	0.677	0.679	0.00264575	1.033	1.035	1.041	1.03633	0.00416333	1.476	1.476	1.471	1.47433	0.00288675	1.892	1.867	1.851	1.87
374	0.037	0.038	0.038	0.0376667	0.00057735	0.106	0.105	0.1	0.103667	0.00321455	0.17	0.156	0.15	0.158667	0.0102632	0.225	0.219	0.214	0.219333	0.00550757	0.242	0.245	0.242	0.243	0.00173205	0.301	0.301	0.298	0.3	0.00173205	0.679	0.676	0.673	0.676	0.003	1.03	1.032	1.035	1.03233	0.00251661	1.471	1.473	1.47	1.47133	0.00152753	1.889	1.874	1.851	1.87133
375	0.037	0.038	0.038	0.0376667	0.00057735	0.106	0.105	0.1	0.103667	0.00321455	0.17	0.156	0.15	0.158667	0.0102632	0.225	0.219	0.214	0.219333	0.00550757	0.242	0.244	0.242	0.242667	0.0011547	0.3	0.3	0.297	0.299	0.00173205	0.677	0.677	0.672	0.675333	0.00288675	1.031	1.031	1.033	1.03167	0.0011547	1.472	1.471	1.469	1.47067	0.00152753	1.888	1.872	1.842	1.86733
376	0.036	0.037	0.038	0.037	0.001	0.105	0.104	0.099	0.102667	0.00321455	0.168	0.155	0.149	0.157333	0.00971253	0.224	0.218	0.213	0.218333	0.00550757	0.242	0.243	0.241	0.242	0.001	0.299	0.299	0.296	0.298	0.00173205	0.676	0.675	0.67	0.673667	0.00321455	1.031	1.032	1.031	1.03133	0.00057735	1.467	1.469	1.467	1.46767	0.0011547	1.896	1.859	1.843	1.866
377	0.036	0.037	0.038	0.037	0.001	0.104	0.104	0.099	0.102333	0.00288675	0.167	0.154	0.148	0.156333	0.00971253	0.224	0.218	0.213	0.218333	0.00550757	0.242	0.243	0.24	0.241667	0.00152753	0.3	0.298	0.295	0.297667	0.00251661	0.674	0.672	0.669	0.671667	0.00251661	1.029	1.028	1.031	1.02933	0.00152753	1.464	1.46	1.468	1.464	0.004	1.889	1.864	1.852	1.86833
378	0.036	0.037	0.038	0.037	0.001	0.103	0.103	0.098	0.101333	0.00288675	0.166	0.153	0.147	0.155333	0.00971253	0.222	0.217	0.212	0.217	0.005	0.241	0.242	0.24	0.241	0.001	0.299	0.298	0.294	0.297	0.00264575	0.671	0.67	0.666	0.669	0.00264575	1.024	1.021	1.027	1.024	0.003	1.458	1.458	1.462	1.45933	0.0023094	1.876	1.865	1.849	1.86333
379	0.035	0.036	0.036	0.0356667	0.00057735	0.102	0.101	0.095	0.0993333	0.00378594	0.165	0.151	0.145	0.153667	0.0102632	0.22	0.214	0.209	0.214333	0.00550757	0.239	0.24	0.238	0.239	0.001	0.297	0.297	0.293	0.295667	0.0023094	0.669	0.669	0.663	0.667	0.0034641	1.021	1.015	1.022	1.01933	0.00378594	1.459	1.454	1.455	1.456	0.00264575	1.852	1.849	1.857	1.85267
380	0.034	0.035	0.035	0.0346667	0.00057735	0.1	0.099	0.094	0.0976667	0.00321455	0.163	0.15	0.144	0.152333	0.00971253	0.218	0.213	0.207	0.212667	0.00550757	0.238	0.239	0.237	0.238	0.001	0.294	0.295	0.292	0.293667	0.00152753	0.666	0.667	0.662	0.665	0.00264575	1.019	1.012	1.019	1.01667	0.00404145	1.46	1.455	1.453	1.456	0.00360555	1.835	1.845	1.852	1.844
381	0.033	0.033	0.033	0.033	0	0.099	0.098	0.092	0.0963333	0.00378594	0.161	0.148	0.142	0.150333	0.00971253	0.216	0.21	0.205	0.210333	0.00550757	0.236	0.237	0.235	0.236	0.001	0.292	0.293	0.289	0.291333	0.00208167	0.663	0.663	0.659	0.661667	0.0023094	1.014	1.009	1.013	1.012	0.00264575	1.453	1.448	1.453	1.45133	0.00288675	1.821	1.839	1.844	1.83467
382	0.032	0.033	0.033	0.0326667	0.00057735	0.098	0.097	0.092	0.0956667	0.00321455	0.159	0.147	0.141	0.149	0.00916515	0.215	0.209	0.204	0.209333	0.00550757	0.235	0.236	0.233	0.234667	0.00152753	0.291	0.291	0.288	0.29	0.00173205	0.661	0.66	0.658	0.659667	0.00152753	1.011	1.009	1.008	1.00933	0.00152753	1.445	1.445	1.45	1.44667	0.00288675	1.833	1.852	1.823	1.836
383	0.032	0.033	0.033	0.0326667	0.00057735	0.097	0.097	0.092	0.0953333	0.00288675	0.158	0.145	0.141	0.148	0.00888819	0.214	0.207	0.203	0.208	0.00556776	0.234	0.234	0.233	0.233667	0.00057735	0.291	0.29	0.288	0.289667	0.00152753	0.66	0.66	0.656	0.658667	0.0023094	1.009	1.008	1.008	1.00833	0.00057735	1.44	1.445	1.445	1.44333	0.00288675	1.829	1.845	1.827	1.83367
384	0.032	0.033	0.033	0.0326667	0.00057735	0.097	0.096	0.091	0.0946667	0.00321455	0.157	0.145	0.14	0.147333	0.00873689	0.213	0.207	0.203	0.207667	0.00503322	0.234	0.233	0.233	0.233333	0.00057735	0.291	0.289	0.287	0.289	0.002	0.66	0.659	0.657	0.658667	0.00152753	1.006	1.007	1.009	1.00733	0.00152753	1.444	1.444	1.445	1.44433	0.00057735	1.838	1.826	1.846	1.83667
385	0.032	0.032	0.033	0.0323333	0.00057735	0.096	0.095	0.09	0.0936667	0.00321455	0.156	0.144	0.139	0.146333	0.00873689	0.212	0.206	0.202	0.206667	0.00503322	0.233	0.233	0.232	0.232667	0.00057735	0.289	0.289	0.287	0.288333	0.0011547	0.658	0.658	0.656	0.657333	0.0011547	1.005	1.007	1.007	1.00633	0.0011547	1.444	1.444	1.445	1.44433	0.00057735	1.839	1.828	1.849	1.83867
386	0.03	0.031	0.031	0.0306667	0.00057735	0.094	0.094	0.089	0.0923333	0.00288675	0.153	0.142	0.136	0.143667	0.00862168	0.209	0.204	0.2	0.204333	0.00450925	0.231	0.232	0.231	0.231333	0.00057735	0.286	0.287	0.284	0.285667	0.00152753	0.657	0.657	0.653	0.655667	0.0023094	1.003	1.005	1.004	1.004	0.001	1.437	1.443	1.444	1.44133	0.00378594	1.851	1.834	1.837	1.84067
387	0.029	0.03	0.03	0.0296667	0.00057735	0.093	0.092	0.088	0.091	0.00264575	0.152	0.141	0.135	0.142667	0.00862168	0.208	0.202	0.198	0.202667	0.00503322	0.23	0.231	0.23	0.230333	0.00057735	0.286	0.286	0.283	0.285	0.00173205	0.656	0.654	0.65	0.653333	0.00305505	1.004	1.002	1	1.002	0.002	1.436	1.436	1.438	1.43667	0.0011547	1.853	1.844	1.813	1.83667
388	0.028	0.029	0.03	0.029	0.001	0.092	0.092	0.087	0.0903333	0.00288675	0.151	0.14	0.135	0.142	0.00818535	0.207	0.201	0.197	0.201667	0.00503322	0.229	0.231	0.23	0.23	0.001	0.285	0.285	0.282	0.284	0.00173205	0.655	0.653	0.648	0.652	0.00360555	1.002	0.999	1	1.00033	0.00152753	1.435	1.428	1.429	1.43067	0.00378594	1.838	1.842	1.813	1.831
389	0.028	0.029	0.03	0.029	0.001	0.091	0.091	0.087	0.0896667	0.0023094	0.15	0.139	0.134	0.141	0.00818535	0.206	0.2	0.196	0.200667	0.00503322	0.229	0.23	0.228	0.229	0.001	0.284	0.284	0.281	0.283	0.00173205	0.654	0.652	0.648	0.651333	0.00305505	0.997	0.995	1	0.997333	0.00251661	1.435	1.419	1.423	1.42567	0.00832666	1.834	1.824	1.819	1.82567
390	0.028	0.029	0.029	0.0286667	0.00057735	0.09	0.09	0.085	0.0883333	0.00288675	0.149	0.138	0.133	0.14	0.00818535	0.204	0.199	0.195	0.199333	0.00450925	0.228	0.229	0.228	0.228333	0.00057735	0.283	0.283	0.281	0.282333	0.0011547	0.652	0.651	0.647	0.65	0.00264575	0.995	0.995	1	0.996667	0.00288675	1.438	1.422	1.422	1.42733	0.0092376	1.828	1.813	1.82	1.82033
391	0.028	0.03	0.029	0.029	0.001	0.091	0.09	0.085	0.0886667	0.00321455	0.148	0.138	0.133	0.139667	0.00763763	0.204	0.199	0.195	0.199333	0.00450925	0.228	0.229	0.227	0.228	0.001	0.282	0.283	0.28	0.281667	0.00152753	0.651	0.652	0.647	0.65	0.00264575	0.994	0.993	0.999	0.995333	0.00321455	1.435	1.427	1.426	1.42933	0.00493288	1.827	1.806	1.811	1.81467
392	0.028	0.029	0.029	0.0286667	0.00057735	0.09	0.089	0.085	0.088	0.00264575	0.147	0.137	0.133	0.139	0.0072111	0.202	0.197	0.194	0.197667	0.00404145	0.227	0.228	0.227	0.227333	0.00057735	0.282	0.283	0.279	0.281333	0.00208167	0.651	0.651	0.647	0.649667	0.0023094	0.995	0.991	0.997	0.994333	0.00305505	1.427	1.431	1.426	1.428	0.00264575	1.821	1.808	1.797	1.80867
393	0.027	0.028	0.028	0.0276667	0.00057735	0.089	0.088	0.084	0.087	0.00264575	0.146	0.135	0.131	0.137333	0.00776745	0.201	0.196	0.193	0.196667	0.00404145	0.226	0.227	0.225	0.226	0.001	0.281	0.281	0.278	0.28	0.00173205	0.648	0.649	0.645	0.647333	0.00208167	0.994	0.989	0.995	0.992667	0.00321455	1.419	1.429	1.425	1.42433	0.00503322	1.809	1.81	1.802	1.807
394	0.026	0.027	0.027	0.0266667	0.00057735	0.087	0.086	0.083	0.0853333	0.00208167	0.145	0.134	0.13	0.136333	0.00776745	0.2	0.195	0.192	0.195667	0.00404145	0.225	0.225	0.223	0.224333	0.0011547	0.28	0.28	0.277	0.279	0.00173205	0.646	0.646	0.641	0.644333	0.00288675	0.991	0.987	0.992	0.99	0.00264575	1.414	1.423	1.421	1.41933	0.00472582	1.806	1.815	1.8	1.807
395	0.025	0.026	0.026	0.0256667	0.00057735	0.086	0.086	0.082	0.0846667	0.0023094	0.144	0.133	0.129	0.135333	0.00776745	0.199	0.195	0.191	0.195	0.004	0.225	0.225	0.223	0.224333	0.0011547	0.278	0.279	0.277	0.278	0.001	0.644	0.644	0.639	0.642333	0.00288675	0.987	0.986	0.991	0.988	0.00264575	1.417	1.419	1.417	1.41767	0.0011547	1.797	1.804	1.803	1.80133
396	0.025	0.026	0.026	0.0256667	0.00057735	0.085	0.086	0.082	0.0843333	0.00208167	0.142	0.132	0.129	0.134333	0.00680686	0.198	0.194	0.19	0.194	0.004	0.225	0.225	0.223	0.224333	0.0011547	0.277	0.279	0.277	0.277667	0.0011547	0.644	0.643	0.638	0.641667	0.00321455	0.985	0.985	0.987	0.985667	0.0011547	1.415	1.417	1.416	1.416	0.001	1.797	1.788	1.795	1.79333
397	0.025	0.026	0.026	0.0256667	0.00057735	0.085	0.085	0.081	0.0836667	0.0023094	0.141	0.131	0.127	0.133	0.0072111	0.197	0.193	0.189	0.193	0.004	0.224	0.224	0.222	0.223333	0.0011547	0.277	0.278	0.275	0.276667	0.00152753	0.643	0.641	0.638	0.640667	0.00251661	0.984	0.981	0.983	0.982667	0.00152753	1.406	1.413	1.406	1.40833	0.00404145	1.808	1.788	1.787	1.79433
398	0.025	0.026	0.026	0.0256667	0.00057735	0.084	0.084	0.08	0.0826667	0.0023094	0.139	0.13	0.125	0.131333	0.0070946	0.195	0.191	0.187	0.191	0.004	0.221	0.222	0.221	0.221333	0.00057735	0.275	0.276	0.273	0.274667	0.00152753	0.64	0.639	0.637	0.638667	0.00152753	0.984	0.978	0.981	0.981	0.003	1.401	1.41	1.403	1.40467	0.00472582	1.806	1.791	1.783	1.79333
399	0.025	0.026	0.026	0.0256667	0.00057735	0.083	0.082	0.078	0.081	0.00264575	0.138	0.129	0.124	0.130333	0.0070946	0.194	0.19	0.187	0.190333	0.00351188	0.22	0.221	0.22	0.220333	0.00057735	0.273	0.274	0.272	0.273	0.001	0.639	0.638	0.635	0.637333	0.00208167	0.984	0.977	0.98	0.980333	0.00351188	1.401	1.406	1.399	1.402	0.00360555	1.812	1.801	1.768	1.79367
400	0.024	0.025	0.025	0.0246667	0.00057735	0.082	0.082	0.078	0.0806667	0.0023094	0.137	0.129	0.124	0.13	0.00655744	0.194	0.189	0.186	0.189667	0.00404145	0.22	0.221	0.219	0.22	0.001	0.272	0.274	0.272	0.272667	0.0011547	0.638	0.638	0.635	0.637	0.00173205	0.98	0.978	0.98	0.979333	0.0011547	1.402	1.404	1.395	1.40033	0.00472582	1.8	1.786	1.761	1.78233
401	0.023	0.025	0.024	0.024	0.001	0.082	0.082	0.078	0.0806667	0.0023094	0.136	0.128	0.124	0.129333	0.0061101	0.192	0.189	0.185	0.188667	0.00351188	0.22	0.221	0.218	0.219667	0.00152753	0.271	0.273	0.271	0.271667	0.0011547	0.638	0.637	0.633	0.636	0.00264575	0.975	0.977	0.977	0.976333	0.0011547	1.402	1.405	1.394	1.40033	0.00568624	1.786	1.783	1.763	1.77733
402	0.023	0.025	0.024	0.024	0.001	0.082	0.082	0.078	0.0806667	0.0023094	0.136	0.128	0.124	0.129333	0.0061101	0.191	0.187	0.184	0.187333	0.00351188	0.22	0.22	0.217	0.219	0.00173205	0.271	0.272	0.27	0.271	0.001	0.635	0.633	0.631	0.633	0.002	0.972	0.973	0.973	0.972667	0.00057735	1.397	1.399	1.389	1.395	0.0052915	1.78	1.785	1.758	1.77433
403	0.022	0.024	0.024	0.0233333	0.0011547	0.08	0.081	0.078	0.0796667	0.00152753	0.135	0.126	0.123	0.128	0.006245	0.19	0.186	0.183	0.186333	0.00351188	0.219	0.219	0.217	0.218333	0.0011547	0.27	0.271	0.269	0.27	0.001	0.633	0.631	0.627	0.630333	0.00305505	0.97	0.968	0.97	0.969333	0.0011547	1.391	1.393	1.387	1.39033	0.00305505	1.78	1.785	1.762	1.77567
404	0.021	0.023	0.023	0.0223333	0.0011547	0.079	0.079	0.077	0.0783333	0.0011547	0.134	0.125	0.122	0.127	0.006245	0.189	0.184	0.182	0.185	0.00360555	0.218	0.218	0.216	0.217333	0.0011547	0.269	0.27	0.268	0.269	0.001	0.629	0.628	0.623	0.626667	0.00321455	0.967	0.962	0.967	0.965333	0.00288675	1.382	1.382	1.387	1.38367	0.00288675	1.784	1.778	1.75	1.77067
405	0.021	0.022	0.022	0.0216667	0.00057735	0.078	0.079	0.076	0.0776667	0.00152753	0.133	0.124	0.121	0.126	0.006245	0.187	0.183	0.18	0.183333	0.00351188	0.216	0.217	0.215	0.216	0.001	0.268	0.269	0.268	0.268333	0.00057735	0.626	0.626	0.621	0.624333	0.00288675	0.96	0.96	0.964	0.961333	0.0023094	1.377	1.376	1.38	1.37767	0.00208167	1.771	1.754	1.741	1.75533
406	0.021	0.021	0.022	0.0213333	0.00057735	0.078	0.078	0.075	0.077	0.00173205	0.132	0.123	0.119	0.124667	0.00665833	0.186	0.182	0.179	0.182333	0.00351188	0.215	0.216	0.215	0.215333	0.00057735	0.266	0.268	0.266	0.266667	0.0011547	0.624	0.625	0.62	0.623	0.00264575	0.956	0.958	0.962	0.958667	0.00305505	1.371	1.375	1.372	1.37267	0.00208167	1.764	1.757	1.738	1.753
407	0.021	0.021	0.022	0.0213333	0.00057735	0.078	0.078	0.075	0.077	0.00173205	0.131	0.122	0.118	0.123667	0.00665833	0.185	0.181	0.178	0.181333	0.00351188	0.214	0.214	0.214	0.214	0	0.266	0.266	0.265	0.265667	0.00057735	0.623	0.624	0.618	0.621667	0.00321455	0.956	0.957	0.959	0.957333	0.00152753	1.373	1.373	1.364	1.37	0.00519615	1.759	1.767	1.738	1.75467
408	0.021	0.021	0.021	0.021	0	0.077	0.077	0.075	0.0763333	0.0011547	0.129	0.121	0.117	0.122333	0.0061101	0.184	0.18	0.177	0.180333	0.00351188	0.213	0.213	0.213	0.213	0	0.265	0.264	0.263	0.264	0.001	0.622	0.622	0.616	0.62	0.0034641	0.954	0.952	0.956	0.954	0.002	1.372	1.367	1.356	1.365	0.00818535	1.756	1.777	1.743	1.75867
409	0.02	0.021	0.021	0.0206667	0.00057735	0.076	0.076	0.074	0.0753333	0.0011547	0.128	0.12	0.116	0.121333	0.0061101	0.182	0.179	0.176	0.179	0.003	0.212	0.212	0.212	0.212	0	0.263	0.263	0.262	0.262667	0.00057735	0.619	0.617	0.614	0.616667	0.00251661	0.951	0.946	0.951	0.949333	0.00288675	1.37	1.362	1.356	1.36267	0.00702377	1.747	1.761	1.736	1.748
410	0.02	0.021	0.021	0.0206667	0.00057735	0.076	0.076	0.073	0.075	0.00173205	0.127	0.119	0.115	0.120333	0.0061101	0.181	0.178	0.175	0.178	0.003	0.212	0.211	0.211	0.211333	0.00057735	0.262	0.262	0.261	0.261667	0.00057735	0.616	0.614	0.611	0.613667	0.00251661	0.946	0.942	0.948	0.945333	0.00305505	1.366	1.356	1.355	1.359	0.00608276	1.742	1.734	1.72	1.732
411	0.019	0.021	0.02	0.02	0.001	0.075	0.075	0.072	0.074	0.00173205	0.127	0.118	0.115	0.12	0.006245	0.18	0.177	0.174	0.177	0.003	0.211	0.21	0.209	0.21	0.001	0.26	0.261	0.26	0.260333	0.00057735	0.611	0.612	0.608	0.610333	0.00208167	0.944	0.938	0.942	0.941333	0.00305505	1.356	1.349	1.352	1.35233	0.00351188	1.737	1.734	1.706	1.72567
412	0.018	0.02	0.019	0.019	0.001	0.073	0.074	0.071	0.0726667	0.00152753	0.125	0.116	0.113	0.118	0.006245	0.178	0.175	0.172	0.175	0.003	0.209	0.209	0.207	0.208333	0.0011547	0.258	0.259	0.258	0.258333	0.00057735	0.609	0.61	0.606	0.608333	0.00208167	0.938	0.935	0.937	0.936667	0.00152753	1.347	1.344	1.345	1.34533	0.00152753	1.726	1.728	1.697	1.717
413	0.017	0.018	0.018	0.0176667	0.00057735	0.072	0.072	0.069	0.071	0.00173205	0.123	0.115	0.112	0.116667	0.00568624	0.176	0.173	0.17	0.173	0.003	0.208	0.207	0.206	0.207	0.001	0.257	0.257	0.256	0.256667	0.00057735	0.607	0.608	0.604	0.606333	0.00208167	0.931	0.93	0.933	0.931333	0.00152753	1.344	1.336	1.341	1.34033	0.00404145	1.715	1.726	1.691	1.71067
414	0.017	0.018	0.018	0.0176667	0.00057735	0.071	0.072	0.069	0.0706667	0.00152753	0.123	0.115	0.112	0.116667	0.00568624	0.176	0.172	0.17	0.172667	0.00305505	0.207	0.207	0.206	0.206667	0.00057735	0.256	0.256	0.256	0.256	0	0.607	0.606	0.601	0.604667	0.00321455	0.926	0.926	0.931	0.927667	0.00288675	1.342	1.332	1.336	1.33667	0.00503322	1.7	1.717	1.685	1.70067
415	0.017	0.018	0.018	0.0176667	0.00057735	0.071	0.071	0.069	0.0703333	0.0011547	0.123	0.115	0.111	0.116333	0.0061101	0.175	0.172	0.169	0.172	0.003	0.206	0.206	0.204	0.205333	0.0011547	0.255	0.256	0.254	0.255	0.001	0.603	0.602	0.596	0.600333	0.00378594	0.923	0.922	0.927	0.924	0.00264575	1.334	1.327	1.328	1.32967	0.00378594	1.701	1.691	1.684	1.692
416	0.017	0.018	0.018	0.0176667	0.00057735	0.07	0.07	0.067	0.069	0.00173205	0.12	0.114	0.11	0.114667	0.00503322	0.173	0.17	0.168	0.170333	0.00251661	0.203	0.204	0.202	0.203	0.001	0.253	0.254	0.253	0.253333	0.00057735	0.599	0.598	0.593	0.596667	0.00321455	0.919	0.917	0.921	0.919	0.002	1.325	1.323	1.318	1.322	0.00360555	1.698	1.684	1.679	1.687
417	0.016	0.017	0.017	0.0166667	0.00057735	0.068	0.068	0.066	0.0673333	0.0011547	0.118	0.111	0.108	0.112333	0.0051316	0.17	0.168	0.165	0.167667	0.00251661	0.201	0.201	0.2	0.200667	0.00057735	0.251	0.252	0.25	0.251	0.001	0.594	0.594	0.59	0.592667	0.0023094	0.914	0.912	0.916	0.914	0.002	1.319	1.316	1.311	1.31533	0.00404145	1.7	1.672	1.667	1.67967
418	0.016	0.017	0.017	0.0166667	0.00057735	0.068	0.068	0.066	0.0673333	0.0011547	0.117	0.11	0.107	0.111333	0.0051316	0.17	0.167	0.164	0.167	0.003	0.2	0.2	0.199	0.199667	0.00057735	0.25	0.25	0.249	0.249667	0.00057735	0.591	0.591	0.588	0.59	0.00173205	0.909	0.906	0.91	0.908333	0.00208167	1.314	1.308	1.305	1.309	0.00458258	1.693	1.675	1.66	1.676
419	0.016	0.017	0.017	0.0166667	0.00057735	0.069	0.069	0.066	0.068	0.00173205	0.117	0.109	0.107	0.111	0.0052915	0.169	0.166	0.164	0.166333	0.00251661	0.199	0.199	0.199	0.199	3.39935e-17	0.248	0.248	0.248	0.248	0	0.59	0.589	0.586	0.588333	0.00208167	0.905	0.901	0.906	0.904	0.00264575	1.306	1.3	1.299	1.30167	0.00378594	1.677	1.672	1.65	1.66633
420	0.016	0.017	0.017	0.0166667	0.00057735	0.069	0.068	0.066	0.0676667	0.00152753	0.116	0.109	0.106	0.110333	0.0051316	0.168	0.165	0.162	0.165	0.003	0.199	0.199	0.198	0.198667	0.00057735	0.247	0.247	0.247	0.247	0	0.586	0.586	0.582	0.584667	0.0023094	0.898	0.896	0.9	0.898	0.002	1.294	1.292	1.293	1.293	0.001	1.666	1.661	1.646	1.65767
421	0.015	0.016	0.016	0.0156667	0.00057735	0.067	0.067	0.064	0.066	0.00173205	0.115	0.108	0.105	0.109333	0.0051316	0.167	0.164	0.161	0.164	0.003	0.198	0.198	0.197	0.197667	0.00057735	0.246	0.246	0.246	0.246	0	0.583	0.582	0.578	0.581	0.00264575	0.893	0.89	0.895	0.892667	0.00251661	1.284	1.287	1.286	1.28567	0.00152753	1.654	1.648	1.636	1.646
422	0.015	0.016	0.016	0.0156667	0.00057735	0.065	0.065	0.063	0.0643333	0.0011547	0.114	0.107	0.105	0.108667	0.00472582	0.166	0.162	0.159	0.162333	0.00351188	0.197	0.197	0.196	0.196667	0.00057735	0.245	0.245	0.244	0.244667	0.00057735	0.578	0.579	0.574	0.577	0.00264575	0.889	0.885	0.888	0.887333	0.00208167	1.277	1.278	1.279	1.278	0.001	1.641	1.644	1.623	1.636
423	0.016	0.016	0.017	0.0163333	0.00057735	0.065	0.065	0.063	0.0643333	0.0011547	0.113	0.107	0.104	0.108	0.00458258	0.165	0.162	0.159	0.162	0.003	0.196	0.196	0.195	0.195667	0.00057735	0.244	0.244	0.244	0.244	0	0.574	0.574	0.57	0.572667	0.0023094	0.881	0.879	0.882	0.880667	0.00152753	1.269	1.268	1.27	1.269	0.001	1.63	1.631	1.615	1.62533
424	0.015	0.016	0.016	0.0156667	0.00057735	0.064	0.064	0.062	0.0633333	0.0011547	0.111	0.105	0.103	0.106333	0.00416333	0.163	0.16	0.157	0.16	0.003	0.194	0.194	0.194	0.194	3.39935e-17	0.242	0.243	0.242	0.242333	0.00057735	0.571	0.571	0.567	0.569667	0.0023094	0.874	0.874	0.876	0.874667	0.0011547	1.26	1.256	1.258	1.258	0.002	1.624	1.618	1.605	1.61567
425	0.015	0.016	0.016	0.0156667	0.00057735	0.063	0.064	0.061	0.0626667	0.00152753	0.11	0.104	0.103	0.105667	0.00378594	0.161	0.159	0.157	0.159	0.002	0.193	0.193	0.192	0.192667	0.00057735	0.24	0.24	0.24	0.24	0	0.566	0.567	0.563	0.565333	0.00208167	0.866	0.867	0.87	0.867667	0.00208167	1.248	1.244	1.247	1.24633	0.00208167	1.615	1.607	1.588	1.60333
426	0.015	0.016	0.015	0.0153333	0.00057735	0.063	0.063	0.061	0.0623333	0.0011547	0.11	0.103	0.102	0.105	0.0043589	0.16	0.158	0.156	0.158	0.002	0.191	0.192	0.191	0.191333	0.00057735	0.238	0.238	0.238	0.238	0	0.562	0.562	0.559	0.561	0.00173205	0.86	0.86	0.863	0.861	0.00173205	1.238	1.238	1.236	1.23733	0.0011547	1.6	1.584	1.57	1.58467
427	0.014	0.015	0.015	0.0146667	0.00057735	0.062	0.063	0.061	0.062	0.001	0.108	0.102	0.1	0.103333	0.00416333	0.158	0.156	0.154	0.156	0.002	0.189	0.189	0.188	0.188667	0.00057735	0.236	0.236	0.235	0.235667	0.00057735	0.557	0.557	0.552	0.555333	0.00288675	0.852	0.852	0.854	0.852667	0.0011547	1.228	1.227	1.228	1.22767	0.00057735	1.58	1.57	1.551	1.567
428	0.014	0.015	0.014	0.0143333	0.00057735	0.062	0.062	0.06	0.0613333	0.0011547	0.106	0.1	0.098	0.101333	0.00416333	0.157	0.154	0.153	0.154667	0.00208167	0.186	0.187	0.186	0.186333	0.00057735	0.234	0.234	0.233	0.233667	0.00057735	0.552	0.55	0.547	0.549667	0.00251661	0.845	0.843	0.847	0.845	0.002	1.217	1.216	1.217	1.21667	0.00057735	1.568	1.558	1.54	1.55533
429	0.013	0.014	0.014	0.0136667	0.00057735	0.061	0.061	0.059	0.0603333	0.0011547	0.104	0.098	0.096	0.0993333	0.00416333	0.155	0.152	0.151	0.152667	0.00208167	0.184	0.185	0.184	0.184333	0.00057735	0.231	0.231	0.231	0.231	0	0.545	0.544	0.54	0.543	0.00264575	0.835	0.834	0.836	0.835	0.001	1.203	1.203	1.204	1.20333	0.00057735	1.549	1.547	1.528	1.54133
430	0.013	0.014	0.014	0.0136667	0.00057735	0.059	0.059	0.057	0.0583333	0.0011547	0.103	0.097	0.096	0.0986667	0.00378594	0.153	0.15	0.149	0.150667	0.00208167	0.182	0.182	0.182	0.182	3.39935e-17	0.228	0.229	0.228	0.228333	0.00057735	0.539	0.539	0.534	0.537333	0.00288675	0.826	0.826	0.826	0.826	0	1.188	1.187	1.194	1.18967	0.00378594	1.536	1.535	1.513	1.528
431	0.013	0.014	0.014	0.0136667	0.00057735	0.057	0.057	0.056	0.0566667	0.00057735	0.101	0.096	0.094	0.097	0.00360555	0.15	0.148	0.146	0.148	0.002	0.18	0.18	0.179	0.179667	0.00057735	0.226	0.226	0.226	0.226	0	0.533	0.534	0.529	0.532	0.00264575	0.818	0.816	0.817	0.817	0.001	1.177	1.175	1.182	1.178	0.00360555	1.519	1.516	1.497	1.51067
432	0.013	0.014	0.014	0.0136667	0.00057735	0.056	0.056	0.054	0.0553333	0.0011547	0.099	0.095	0.093	0.0956667	0.00305505	0.148	0.146	0.144	0.146	0.002	0.178	0.178	0.177	0.177667	0.00057735	0.223	0.223	0.223	0.223	0	0.527	0.527	0.523	0.525667	0.0023094	0.809	0.807	0.81	0.808667	0.00152753	1.166	1.161	1.169	1.16533	0.00404145	1.508	1.498	1.481	1.49567
433	0.012	0.014	0.013	0.013	0.001	0.055	0.055	0.054	0.0546667	0.00057735	0.097	0.092	0.09	0.093	0.00360555	0.146	0.144	0.142	0.144	0.002	0.176	0.176	0.175	0.175667	0.00057735	0.22	0.221	0.22	0.220333	0.00057735	0.521	0.521	0.518	0.52	0.00173205	0.803	0.799	0.803	0.801667	0.0023094	1.156	1.152	1.155	1.15433	0.00208167	1.497	1.489	1.471	1.48567
434	0.011	0.012	0.012	0.0116667	0.00057735	0.055	0.055	0.054	0.0546667	0.00057735	0.096	0.09	0.088	0.0913333	0.00416333	0.143	0.141	0.139	0.141	0.002	0.174	0.174	0.172	0.173333	0.0011547	0.217	0.218	0.217	0.217333	0.00057735	0.517	0.516	0.514	0.515667	0.00152753	0.794	0.792	0.795	0.793667	0.00152753	1.146	1.143	1.143	1.144	0.00173205	1.479	1.474	1.453	1.46867
435	0.01	0.011	0.011	0.0106667	0.00057735	0.053	0.053	0.052	0.0526667	0.00057735	0.094	0.089	0.087	0.09	0.00360555	0.141	0.139	0.137	0.139	0.002	0.172	0.171	0.17	0.171	0.001	0.214	0.215	0.214	0.214333	0.00057735	0.512	0.512	0.509	0.511	0.00173205	0.787	0.783	0.787	0.785667	0.0023094	1.133	1.13	1.131	1.13133	0.00152753	1.463	1.459	1.439	1.45367
436	0.01	0.01	0.011	0.0103333	0.00057735	0.052	0.052	0.05	0.0513333	0.0011547	0.093	0.088	0.086	0.089	0.00360555	0.139	0.138	0.135	0.137333	0.00208167	0.17	0.169	0.169	0.169333	0.00057735	0.212	0.212	0.212	0.212	0	0.506	0.506	0.504	0.505333	0.0011547	0.778	0.775	0.778	0.777	0.00173205	1.12	1.118	1.12	1.11933	0.0011547	1.439	1.441	1.419	1.433
437	0.01	0.011	0.01	0.0103333	0.00057735	0.05	0.051	0.049	0.05	0.001	0.091	0.086	0.085	0.0873333	0.00321455	0.138	0.136	0.134	0.136	0.002	0.168	0.167	0.167	0.167333	0.00057735	0.21	0.21	0.21	0.21	0	0.5	0.499	0.496	0.498333	0.00208167	0.768	0.764	0.767	0.766333	0.00208167	1.106	1.102	1.107	1.105	0.00264575	1.423	1.423	1.402	1.416
438	0.01	0.011	0.01	0.0103333	0.00057735	0.05	0.05	0.048	0.0493333	0.0011547	0.089	0.085	0.083	0.0856667	0.00305505	0.136	0.135	0.133	0.134667	0.00152753	0.166	0.165	0.165	0.165333	0.00057735	0.208	0.208	0.208	0.208	0	0.493	0.493	0.49	0.492	0.00173205	0.757	0.756	0.758	0.757	0.001	1.094	1.091	1.091	1.092	0.00173205	1.411	1.409	1.388	1.40267
439	0.009	0.01	0.01	0.00966667	0.00057735	0.05	0.051	0.049	0.05	0.001	0.088	0.084	0.082	0.0846667	0.00305505	0.135	0.133	0.131	0.133	0.002	0.164	0.164	0.163	0.163667	0.00057735	0.206	0.206	0.206	0.206	0	0.488	0.487	0.484	0.486333	0.00208167	0.748	0.747	0.749	0.748	0.001	1.081	1.08	1.077	1.07933	0.00208167	1.394	1.388	1.371	1.38433
440	0.009	0.009	0.01	0.00933333	0.00057735	0.051	0.051	0.049	0.0503333	0.0011547	0.087	0.083	0.081	0.0836667	0.00305505	0.134	0.132	0.13	0.132	0.002	0.162	0.163	0.161	0.162	0.001	0.204	0.204	0.204	0.204	0	0.483	0.483	0.48	0.482	0.00173205	0.741	0.739	0.741	0.740333	0.0011547	1.069	1.069	1.068	1.06867	0.00057735	1.38	1.374	1.355	1.36967
441	0.009	0.01	0.009	0.00933333	0.00057735	0.05	0.051	0.049	0.05	0.001	0.086	0.082	0.081	0.083	0.00264575	0.132	0.13	0.128	0.13	0.002	0.161	0.162	0.16	0.161	0.001	0.202	0.203	0.202	0.202333	0.00057735	0.478	0.478	0.475	0.477	0.00173205	0.733	0.73	0.733	0.732	0.00173205	1.057	1.055	1.058	1.05667	0.00152753	1.359	1.357	1.338	1.35133
442	0.008	0.009	0.009	0.00866667	0.00057735	0.049	0.049	0.048	0.0486667	0.00057735	0.084	0.08	0.079	0.081	0.00264575	0.129	0.128	0.126	0.127667	0.00152753	0.158	0.159	0.157	0.158	0.001	0.199	0.199	0.2	0.199333	0.00057735	0.473	0.472	0.469	0.471333	0.00208167	0.724	0.722	0.724	0.723333	0.0011547	1.044	1.042	1.047	1.04433	0.00251661	1.343	1.341	1.323	1.33567
443	0.008	0.009	0.009	0.00866667	0.00057735	0.047	0.048	0.047	0.0473333	0.00057735	0.082	0.079	0.077	0.0793333	0.00251661	0.127	0.126	0.124	0.125667	0.00152753	0.156	0.156	0.155	0.155667	0.00057735	0.196	0.196	0.197	0.196333	0.00057735	0.466	0.465	0.462	0.464333	0.00208167	0.713	0.711	0.714	0.712667	0.00152753	1.03	1.029	1.029	1.02933	0.00057735	1.325	1.322	1.306	1.31767
444	0.008	0.01	0.01	0.00933333	0.0011547	0.046	0.048	0.046	0.0466667	0.0011547	0.081	0.078	0.076	0.0783333	0.00251661	0.126	0.125	0.123	0.124667	0.00152753	0.156	0.155	0.154	0.155	0.001	0.194	0.194	0.195	0.194333	0.00057735	0.458	0.458	0.455	0.457	0.00173205	0.702	0.701	0.704	0.702333	0.00152753	1.017	1.013	1.014	1.01467	0.00208167	1.306	1.304	1.289	1.29967
445	0.009	0.01	0.01	0.00966667	0.00057735	0.047	0.048	0.046	0.047	0.001	0.081	0.078	0.076	0.0783333	0.00251661	0.125	0.125	0.123	0.124333	0.0011547	0.155	0.155	0.154	0.154667	0.00057735	0.193	0.193	0.193	0.193	3.39935e-17	0.452	0.452	0.449	0.451	0.00173205	0.693	0.692	0.695	0.693333	0.00152753	1.005	0.999	0.999	1.001	0.0034641	1.289	1.29	1.27	1.283
446	0.009	0.01	0.01	0.00966667	0.00057735	0.047	0.048	0.047	0.0473333	0.00057735	0.081	0.078	0.077	0.0786667	0.00208167	0.125	0.124	0.122	0.123667	0.00152753	0.154	0.154	0.153	0.153667	0.00057735	0.192	0.192	0.192	0.192	3.39935e-17	0.448	0.447	0.444	0.446333	0.00208167	0.685	0.684	0.688	0.685667	0.00208167	0.992	0.987	0.987	0.988667	0.00288675	1.272	1.278	1.254	1.268
447	0.008	0.009	0.009	0.00866667	0.00057735	0.046	0.047	0.046	0.0463333	0.00057735	0.08	0.077	0.076	0.0776667	0.00208167	0.124	0.122	0.12	0.122	0.002	0.152	0.151	0.15	0.151	0.001	0.19	0.19	0.189	0.189667	0.00057735	0.444	0.443	0.441	0.442667	0.00152753	0.679	0.677	0.68	0.678667	0.00152753	0.979	0.978	0.977	0.978	0.001	1.261	1.263	1.241	1.255
448	0.008	0.008	0.008	0.008	0	0.044	0.045	0.044	0.0443333	0.00057735	0.078	0.075	0.073	0.0753333	0.00251661	0.121	0.12	0.118	0.119667	0.00152753	0.149	0.149	0.148	0.148667	0.00057735	0.186	0.187	0.186	0.186333	0.00057735	0.438	0.438	0.435	0.437	0.00173205	0.671	0.668	0.672	0.670333	0.00208167	0.966	0.968	0.966	0.966667	0.0011547	1.248	1.248	1.227	1.241
449	0.007	0.007	0.008	0.00733333	0.00057735	0.043	0.044	0.043	0.0433333	0.00057735	0.075	0.072	0.071	0.0726667	0.00208167	0.119	0.117	0.116	0.117333	0.00152753	0.146	0.146	0.145	0.145667	0.00057735	0.183	0.184	0.183	0.183333	0.00057735	0.43	0.431	0.429	0.43	0.001	0.662	0.659	0.662	0.661	0.00173205	0.953	0.953	0.951	0.952333	0.0011547	1.231	1.231	1.21	1.224
450	0.006	0.007	0.007	0.00666667	0.00057735	0.043	0.044	0.043	0.0433333	0.00057735	0.074	0.07	0.069	0.071	0.00264575	0.116	0.115	0.113	0.114667	0.00152753	0.144	0.144	0.143	0.143667	0.00057735	0.181	0.181	0.18	0.180667	0.00057735	0.425	0.426	0.422	0.424333	0.00208167	0.652	0.649	0.652	0.651	0.00173205	0.941	0.939	0.937	0.939	0.002	1.21	1.211	1.195	1.20533
451	0.006	0.007	0.007	0.00666667	0.00057735	0.043	0.044	0.042	0.043	0.001	0.073	0.07	0.069	0.0706667	0.00208167	0.115	0.114	0.112	0.113667	0.00152753	0.142	0.142	0.142	0.142	0	0.179	0.179	0.178	0.178667	0.00057735	0.42	0.419	0.416	0.418333	0.00208167	0.642	0.641	0.643	0.642	0.001	0.93	0.926	0.925	0.927	0.00264575	1.191	1.197	1.179	1.189
452	0.006	0.007	0.007	0.00666667	0.00057735	0.042	0.043	0.041	0.042	0.001	0.072	0.069	0.068	0.0696667	0.00208167	0.114	0.113	0.111	0.112667	0.00152753	0.14	0.14	0.14	0.14	0	0.176	0.177	0.177	0.176667	0.00057735	0.416	0.414	0.411	0.413667	0.00251661	0.634	0.634	0.636	0.634667	0.0011547	0.919	0.915	0.915	0.916333	0.0023094	1.18	1.182	1.164	1.17533
453	0.006	0.008	0.007	0.007	0.001	0.041	0.041	0.04	0.0406667	0.00057735	0.072	0.069	0.068	0.0696667	0.00208167	0.113	0.112	0.11	0.111667	0.00152753	0.139	0.138	0.138	0.138333	0.00057735	0.175	0.176	0.174	0.175	0.001	0.41	0.409	0.406	0.408333	0.00208167	0.627	0.626	0.628	0.627	0.001	0.905	0.903	0.903	0.903667	0.0011547	1.167	1.168	1.151	1.162
454	0.005	0.007	0.005	0.00566667	0.0011547	0.04	0.04	0.039	0.0396667	0.00057735	0.07	0.068	0.066	0.068	0.002	0.11	0.11	0.108	0.109333	0.0011547	0.137	0.136	0.135	0.136	0.001	0.172	0.173	0.172	0.172333	0.00057735	0.405	0.404	0.401	0.403333	0.00208167	0.62	0.618	0.621	0.619667	0.00152753	0.894	0.892	0.89	0.892	0.002	1.155	1.149	1.135	1.14633
455	0.005	0.007	0.006	0.006	0.001	0.04	0.041	0.039	0.04	0.001	0.07	0.068	0.067	0.0683333	0.00152753	0.109	0.109	0.107	0.108333	0.0011547	0.135	0.134	0.134	0.134333	0.00057735	0.171	0.171	0.171	0.171	0	0.401	0.4	0.398	0.399667	0.00152753	0.613	0.61	0.614	0.612333	0.00208167	0.885	0.883	0.881	0.883	0.002	1.141	1.135	1.124	1.13333
456	0.004	0.006	0.006	0.00533333	0.0011547	0.04	0.041	0.04	0.0403333	0.00057735	0.069	0.067	0.066	0.0673333	0.00152753	0.109	0.108	0.107	0.108	0.001	0.134	0.133	0.133	0.133333	0.00057735	0.17	0.17	0.169	0.169667	0.00057735	0.396	0.395	0.393	0.394667	0.00152753	0.605	0.603	0.607	0.605	0.002	0.876	0.874	0.873	0.874333	0.00152753	1.127	1.123	1.112	1.12067
457	0.005	0.006	0.006	0.00566667	0.00057735	0.04	0.041	0.04	0.0403333	0.00057735	0.068	0.065	0.065	0.066	0.00173205	0.108	0.107	0.106	0.107	0.001	0.133	0.133	0.132	0.132667	0.00057735	0.167	0.168	0.167	0.167333	0.00057735	0.39	0.39	0.388	0.389333	0.0011547	0.598	0.596	0.598	0.597333	0.0011547	0.864	0.863	0.863	0.863333	0.00057735	1.114	1.111	1.099	1.108
458	0.004	0.005	0.005	0.00466667	0.00057735	0.039	0.04	0.039	0.0393333	0.00057735	0.067	0.064	0.063	0.0646667	0.00208167	0.106	0.105	0.104	0.105	0.001	0.131	0.131	0.131	0.131	0	0.165	0.166	0.164	0.165	0.001	0.386	0.386	0.385	0.385667	0.00057735	0.592	0.59	0.591	0.591	0.001	0.853	0.852	0.852	0.852333	0.00057735	1.102	1.1	1.086	1.096
459	0.004	0.004	0.005	0.00433333	0.00057735	0.038	0.039	0.038	0.0383333	0.00057735	0.065	0.062	0.062	0.063	0.00173205	0.104	0.103	0.101	0.102667	0.00152753	0.129	0.13	0.129	0.129333	0.00057735	0.163	0.164	0.162	0.163	0.001	0.384	0.383	0.382	0.383	0.001	0.586	0.585	0.586	0.585667	0.00057735	0.845	0.845	0.844	0.844667	0.00057735	1.09	1.09	1.074	1.08467
460	0.005	0.005	0.005	0.005	0	0.037	0.038	0.038	0.0376667	0.00057735	0.064	0.062	0.061	0.0623333	0.00152753	0.103	0.102	0.1	0.101667	0.00152753	0.128	0.128	0.128	0.128	0	0.161	0.162	0.161	0.161333	0.00057735	0.38	0.379	0.377	0.378667	0.00152753	0.58	0.579	0.581	0.58	0.001	0.837	0.837	0.835	0.836333	0.0011547	1.077	1.081	1.062	1.07333
461	0.004	0.005	0.005	0.00466667	0.00057735	0.037	0.038	0.037	0.0373333	0.00057735	0.064	0.062	0.06	0.062	0.002	0.102	0.101	0.099	0.100667	0.00152753	0.126	0.126	0.126	0.126	0	0.159	0.16	0.159	0.159333	0.00057735	0.375	0.375	0.372	0.374	0.00173205	0.573	0.571	0.574	0.572667	0.00152753	0.827	0.827	0.824	0.826	0.00173205	1.063	1.066	1.049	1.05933
462	0.004	0.005	0.005	0.00466667	0.00057735	0.036	0.037	0.036	0.0363333	0.00057735	0.064	0.061	0.06	0.0616667	0.00208167	0.101	0.1	0.099	0.1	0.001	0.125	0.125	0.124	0.124667	0.00057735	0.158	0.158	0.158	0.158	0	0.37	0.37	0.368	0.369333	0.0011547	0.565	0.563	0.567	0.565	0.002	0.816	0.815	0.813	0.814667	0.00152753	1.048	1.052	1.035	1.045
463	0.005	0.005	0.005	0.005	0	0.036	0.037	0.036	0.0363333	0.00057735	0.064	0.062	0.06	0.062	0.002	0.101	0.101	0.099	0.100333	0.0011547	0.124	0.124	0.124	0.124	0	0.158	0.157	0.157	0.157333	0.00057735	0.366	0.367	0.365	0.366	0.001	0.56	0.557	0.562	0.559667	0.00251661	0.807	0.804	0.804	0.805	0.00173205	1.036	1.041	1.027	1.03467
464	0.004	0.006	0.005	0.005	0.001	0.037	0.038	0.037	0.0373333	0.00057735	0.063	0.061	0.059	0.061	0.002	0.1	0.1	0.098	0.0993333	0.0011547	0.124	0.124	0.124	0.124	0	0.157	0.157	0.156	0.156667	0.00057735	0.364	0.364	0.362	0.363333	0.0011547	0.555	0.554	0.558	0.555667	0.00208167	0.799	0.796	0.798	0.797667	0.00152753	1.025	1.032	1.019	1.02533
465	0.004	0.006	0.006	0.00533333	0.0011547	0.037	0.038	0.038	0.0376667	0.00057735	0.064	0.062	0.06	0.062	0.002	0.1	0.1	0.098	0.0993333	0.0011547	0.124	0.124	0.124	0.124	0	0.156	0.156	0.156	0.156	0	0.361	0.361	0.36	0.360667	0.00057735	0.55	0.549	0.552	0.550333	0.00152753	0.792	0.789	0.792	0.791	0.00173205	1.017	1.023	1.007	1.01567
466	0.003	0.006	0.005	0.00466667	0.00152753	0.037	0.039	0.037	0.0376667	0.0011547	0.063	0.06	0.059	0.0606667	0.00208167	0.099	0.098	0.097	0.098	0.001	0.123	0.123	0.122	0.122667	0.00057735	0.154	0.154	0.154	0.154	0	0.357	0.356	0.354	0.355667	0.00152753	0.543	0.541	0.545	0.543	0.002	0.783	0.782	0.782	0.782333	0.00057735	1.009	1.01	0.994	1.00433
467	0.003	0.004	0.004	0.00366667	0.00057735	0.036	0.038	0.036	0.0366667	0.0011547	0.061	0.058	0.057	0.0586667	0.00208167	0.097	0.096	0.094	0.0956667	0.00152753	0.121	0.12	0.12	0.120333	0.00057735	0.152	0.152	0.151	0.151667	0.00057735	0.353	0.353	0.35	0.352	0.00173205	0.537	0.536	0.538	0.537	0.001	0.775	0.776	0.774	0.775	0.001	1.001	1.001	0.984	0.995333
468	0.002	0.003	0.003	0.00266667	0.00057735	0.034	0.036	0.035	0.035	0.001	0.059	0.057	0.056	0.0573333	0.00152753	0.095	0.094	0.093	0.094	0.001	0.118	0.118	0.117	0.117667	0.00057735	0.15	0.15	0.149	0.149667	0.00057735	0.348	0.348	0.346	0.347333	0.0011547	0.532	0.53	0.532	0.531333	0.0011547	0.767	0.769	0.766	0.767333	0.00152753	0.992	0.99	0.975	0.985667
469	0.002	0.003	0.002	0.00233333	0.00057735	0.034	0.035	0.034	0.0343333	0.00057735	0.058	0.057	0.055	0.0566667	0.00152753	0.095	0.094	0.092	0.0936667	0.00152753	0.117	0.117	0.116	0.116667	0.00057735	0.148	0.149	0.149	0.148667	0.00057735	0.346	0.345	0.344	0.345	0.001	0.529	0.526	0.528	0.527667	0.00152753	0.76	0.762	0.759	0.760333	0.00152753	0.981	0.981	0.966	0.976
470	0.003	0.004	0.003	0.00333333	0.00057735	0.034	0.035	0.035	0.0346667	0.00057735	0.059	0.057	0.056	0.0573333	0.00152753	0.095	0.094	0.093	0.094	0.001	0.117	0.117	0.116	0.116667	0.00057735	0.148	0.149	0.149	0.148667	0.00057735	0.343	0.343	0.341	0.342333	0.0011547	0.524	0.523	0.524	0.523667	0.00057735	0.753	0.755	0.752	0.753333	0.00152753	0.97	0.971	0.956	0.965667
471	0.004	0.004	0.004	0.004	0	0.035	0.036	0.035	0.0353333	0.00057735	0.06	0.058	0.056	0.058	0.002	0.094	0.094	0.093	0.0936667	0.00057735	0.116	0.116	0.116	0.116	0	0.148	0.148	0.147	0.147667	0.00057735	0.34	0.341	0.339	0.34	0.001	0.519	0.518	0.52	0.519	0.001	0.747	0.749	0.746	0.747333	0.00152753	0.961	0.963	0.946	0.956667
472	0.004	0.005	0.005	0.00466667	0.00057735	0.034	0.036	0.034	0.0346667	0.0011547	0.059	0.057	0.056	0.0573333	0.00152753	0.093	0.093	0.092	0.0926667	0.00057735	0.115	0.115	0.115	0.115	0	0.147	0.146	0.146	0.146333	0.00057735	0.338	0.339	0.337	0.338	0.001	0.516	0.514	0.517	0.515667	0.00152753	0.741	0.744	0.74	0.741667	0.00208167	0.953	0.953	0.941	0.949
473	0.003	0.004	0.003	0.00333333	0.00057735	0.034	0.036	0.034	0.0346667	0.0011547	0.058	0.056	0.054	0.056	0.002	0.092	0.091	0.09	0.091	0.001	0.114	0.114	0.114	0.114	0	0.146	0.145	0.144	0.145	0.001	0.335	0.336	0.335	0.335333	0.00057735	0.511	0.51	0.511	0.510667	0.00057735	0.736	0.737	0.735	0.736	0.001	0.944	0.944	0.934	0.940667
474	0.004	0.005	0.004	0.00433333	0.00057735	0.034	0.035	0.034	0.0343333	0.00057735	0.057	0.056	0.054	0.0556667	0.00152753	0.092	0.091	0.09	0.091	0.001	0.114	0.114	0.114	0.114	0	0.145	0.145	0.143	0.144333	0.0011547	0.333	0.334	0.332	0.333	0.001	0.508	0.506	0.507	0.507	0.001	0.731	0.73	0.73	0.730333	0.00057735	0.938	0.938	0.927	0.934333
475	0.004	0.005	0.004	0.00433333	0.00057735	0.033	0.034	0.033	0.0333333	0.00057735	0.057	0.055	0.054	0.0553333	0.00152753	0.091	0.091	0.089	0.0903333	0.0011547	0.113	0.112	0.112	0.112333	0.00057735	0.144	0.144	0.143	0.143667	0.00057735	0.331	0.331	0.329	0.330333	0.0011547	0.504	0.503	0.504	0.503667	0.00057735	0.724	0.723	0.725	0.724	0.001	0.932	0.932	0.918	0.927333
476	0.004	0.005	0.005	0.00466667	0.00057735	0.033	0.034	0.032	0.033	0.001	0.057	0.055	0.054	0.0553333	0.00152753	0.091	0.091	0.09	0.0906667	0.00057735	0.112	0.111	0.111	0.111333	0.00057735	0.143	0.143	0.142	0.142667	0.00057735	0.329	0.329	0.327	0.328333	0.0011547	0.5	0.499	0.501	0.5	0.001	0.718	0.718	0.719	0.718333	0.00057735	0.925	0.927	0.911	0.921
477	0.003	0.004	0.004	0.00366667	0.00057735	0.032	0.033	0.032	0.0323333	0.00057735	0.056	0.054	0.052	0.054	0.002	0.09	0.09	0.088	0.0893333	0.0011547	0.111	0.111	0.11	0.110667	0.00057735	0.142	0.142	0.14	0.141333	0.0011547	0.326	0.326	0.324	0.325333	0.0011547	0.495	0.494	0.496	0.495	0.001	0.714	0.714	0.713	0.713667	0.00057735	0.918	0.918	0.905	0.913667
478	0.002	0.003	0.003	0.00266667	0.00057735	0.032	0.033	0.031	0.032	0.001	0.054	0.052	0.051	0.0523333	0.00152753	0.089	0.088	0.087	0.088	0.001	0.11	0.11	0.11	0.11	0	0.14	0.141	0.139	0.14	0.001	0.322	0.323	0.321	0.322	0.001	0.49	0.49	0.492	0.490667	0.0011547	0.71	0.709	0.707	0.708667	0.00152753	0.911	0.911	0.899	0.907
479	0.001	0.003	0.002	0.002	0.001	0.032	0.033	0.032	0.0323333	0.00057735	0.054	0.052	0.051	0.0523333	0.00152753	0.087	0.087	0.085	0.0863333	0.0011547	0.109	0.11	0.109	0.109333	0.00057735	0.139	0.139	0.138	0.138667	0.00057735	0.321	0.321	0.319	0.320333	0.0011547	0.488	0.488	0.489	0.488333	0.00057735	0.706	0.704	0.704	0.704667	0.0011547	0.906	0.905	0.893	0.901333
480	0.001	0.002	0.001	0.00133333	0.00057735	0.031	0.032	0.031	0.0313333	0.00057735	0.053	0.051	0.05	0.0513333	0.00152753	0.087	0.086	0.085	0.086	0.001	0.108	0.109	0.108	0.108333	0.00057735	0.138	0.138	0.137	0.137667	0.00057735	0.32	0.319	0.317	0.318667	0.00152753	0.486	0.485	0.487	0.486	0.001	0.7	0.699	0.701	0.7	0.001	0.9	0.9	0.886	0.895333
481	0.001	0.002	0.001	0.00133333	0.00057735	0.031	0.032	0.031	0.0313333	0.00057735	0.053	0.051	0.049	0.051	0.002	0.087	0.086	0.085	0.086	0.001	0.107	0.108	0.107	0.107333	0.00057735	0.137	0.138	0.136	0.137	0.001	0.319	0.318	0.316	0.317667	0.00152753	0.483	0.483	0.484	0.483333	0.00057735	0.696	0.695	0.697	0.696	0.001	0.896	0.894	0.88	0.89
482	0.002	0.002	0.002	0.002	0	0.031	0.032	0.03	0.031	0.001	0.054	0.051	0.05	0.0516667	0.00208167	0.086	0.086	0.083	0.085	0.00173205	0.107	0.108	0.107	0.107333	0.00057735	0.136	0.137	0.135	0.136	0.001	0.316	0.316	0.314	0.315333	0.0011547	0.48	0.479	0.481	0.48	0.001	0.692	0.69	0.691	0.691	0.001	0.891	0.888	0.875	0.884667
483	0.003	0.004	0.004	0.00366667	0.00057735	0.032	0.033	0.031	0.032	0.001	0.055	0.053	0.052	0.0533333	0.00152753	0.087	0.087	0.085	0.0863333	0.0011547	0.109	0.109	0.108	0.108667	0.00057735	0.137	0.138	0.136	0.137	0.001	0.315	0.315	0.313	0.314333	0.0011547	0.478	0.477	0.479	0.478	0.001	0.69	0.688	0.689	0.689	0.001	0.887	0.886	0.873	0.882
484	0.003	0.004	0.004	0.00366667	0.00057735	0.032	0.033	0.032	0.0323333	0.00057735	0.055	0.053	0.052	0.0533333	0.00152753	0.087	0.087	0.085	0.0863333	0.0011547	0.108	0.108	0.108	0.108	0	0.136	0.137	0.135	0.136	0.001	0.311	0.312	0.31	0.311	0.001	0.474	0.473	0.475	0.474	0.001	0.684	0.683	0.684	0.683667	0.00057735	0.88	0.88	0.867	0.875667
485	0.003	0.003	0.003	0.003	5.31148e-19	0.031	0.032	0.031	0.0313333	0.00057735	0.054	0.052	0.05	0.052	0.002	0.086	0.085	0.084	0.085	0.001	0.106	0.106	0.106	0.106	0	0.134	0.135	0.134	0.134333	0.00057735	0.311	0.311	0.309	0.310333	0.0011547	0.472	0.471	0.473	0.472	0.001	0.681	0.68	0.68	0.680333	0.00057735	0.874	0.877	0.863	0.871333
486	0.002	0.003	0.003	0.00266667	0.00057735	0.031	0.032	0.03	0.031	0.001	0.052	0.05	0.048	0.05	0.002	0.084	0.084	0.082	0.0833333	0.0011547	0.104	0.104	0.103	0.103667	0.00057735	0.133	0.133	0.133	0.133	0	0.31	0.31	0.308	0.309333	0.0011547	0.47	0.47	0.471	0.470333	0.00057735	0.677	0.676	0.677	0.676667	0.00057735	0.869	0.871	0.858	0.866
487	0.003	0.003	0.002	0.00266667	0.00057735	0.031	0.031	0.031	0.031	0	0.051	0.049	0.048	0.0493333	0.00152753	0.082	0.082	0.081	0.0816667	0.00057735	0.103	0.102	0.102	0.102333	0.00057735	0.131	0.132	0.131	0.131333	0.00057735	0.308	0.308	0.306	0.307333	0.0011547	0.468	0.467	0.469	0.468	0.001	0.674	0.673	0.673	0.673333	0.00057735	0.865	0.866	0.853	0.861333
488	0.003	0.003	0.003	0.003	5.31148e-19	0.031	0.032	0.031	0.0313333	0.00057735	0.05	0.049	0.048	0.049	0.001	0.082	0.082	0.08	0.0813333	0.0011547	0.102	0.102	0.102	0.102	0	0.131	0.131	0.131	0.131	0	0.306	0.306	0.304	0.305333	0.0011547	0.465	0.465	0.466	0.465333	0.00057735	0.671	0.668	0.669	0.669333	0.00152753	0.86	0.86	0.848	0.856
489	0.003	0.004	0.004	0.00366667	0.00057735	0.03	0.032	0.03	0.0306667	0.0011547	0.05	0.049	0.048	0.049	0.001	0.083	0.083	0.081	0.0823333	0.0011547	0.103	0.103	0.103	0.103	0	0.132	0.132	0.131	0.131667	0.00057735	0.304	0.304	0.303	0.303667	0.00057735	0.462	0.463	0.463	0.462667	0.00057735	0.666	0.664	0.666	0.665333	0.0011547	0.855	0.854	0.842	0.850333
490	0.002	0.003	0.004	0.003	0.001	0.03	0.031	0.03	0.0303333	0.00057735	0.051	0.049	0.048	0.0493333	0.00152753	0.083	0.083	0.081	0.0823333	0.0011547	0.105	0.105	0.104	0.104667	0.00057735	0.133	0.133	0.132	0.132667	0.00057735	0.304	0.304	0.303	0.303667	0.00057735	0.462	0.462	0.462	0.462	0	0.664	0.663	0.663	0.663333	0.00057735	0.852	0.851	0.84	0.847667
491	0.002	0.003	0.003	0.00266667	0.00057735	0.03	0.031	0.03	0.0303333	0.00057735	0.051	0.049	0.048	0.0493333	0.00152753	0.083	0.082	0.081	0.082	0.001	0.106	0.106	0.105	0.105667	0.00057735	0.133	0.133	0.132	0.132667	0.00057735	0.303	0.303	0.302	0.302667	0.00057735	0.459	0.459	0.46	0.459333	0.00057735	0.661	0.661	0.66	0.660667	0.00057735	0.849	0.849	0.837	0.845
492	0.002	0.003	0.003	0.00266667	0.00057735	0.029	0.031	0.03	0.03	0.001	0.051	0.049	0.048	0.0493333	0.00152753	0.082	0.082	0.081	0.0816667	0.00057735	0.105	0.105	0.104	0.104667	0.00057735	0.133	0.133	0.132	0.132667	0.00057735	0.301	0.301	0.299	0.300333	0.0011547	0.457	0.455	0.458	0.456667	0.00152753	0.657	0.657	0.656	0.656667	0.00057735	0.844	0.845	0.832	0.840333
493	0.002	0.002	0.002	0.002	0	0.029	0.03	0.029	0.0293333	0.00057735	0.049	0.048	0.047	0.048	0.001	0.082	0.081	0.081	0.0813333	0.00057735	0.104	0.104	0.103	0.103667	0.00057735	0.132	0.132	0.131	0.131667	0.00057735	0.299	0.299	0.297	0.298333	0.0011547	0.455	0.453	0.455	0.454333	0.0011547	0.655	0.654	0.654	0.654333	0.00057735	0.84	0.843	0.829	0.837333
494	0.001	0.002	0.002	0.00166667	0.00057735	0.028	0.029	0.028	0.0283333	0.00057735	0.048	0.047	0.046	0.047	0.001	0.081	0.081	0.08	0.0806667	0.00057735	0.102	0.103	0.102	0.102333	0.00057735	0.13	0.131	0.13	0.130333	0.00057735	0.298	0.298	0.297	0.297667	0.00057735	0.454	0.453	0.454	0.453667	0.00057735	0.653	0.652	0.651	0.652	0.001	0.837	0.84	0.825	0.834
495	0	0.001	0.001	0.000666667	0.00057735	0.027	0.028	0.027	0.0273333	0.00057735	0.047	0.045	0.044	0.0453333	0.00152753	0.08	0.079	0.078	0.079	0.001	0.101	0.101	0.1	0.100667	0.00057735	0.128	0.128	0.127	0.127667	0.00057735	0.297	0.297	0.296	0.296667	0.00057735	0.452	0.452	0.452	0.452	0	0.651	0.649	0.649	0.649667	0.0011547	0.835	0.837	0.824	0.832
496	0	0.001	0.001	0.000666667	0.00057735	0.027	0.028	0.027	0.0273333	0.00057735	0.046	0.044	0.044	0.0446667	0.0011547	0.079	0.079	0.078	0.0786667	0.00057735	0.101	0.1	0.1	0.100333	0.00057735	0.128	0.127	0.126	0.127	0.001	0.296	0.297	0.296	0.296333	0.00057735	0.449	0.449	0.45	0.449333	0.00057735	0.648	0.648	0.647	0.647667	0.00057735	0.832	0.834	0.822	0.829333
497	0	0.001	0.002	0.001	0.001	0.027	0.028	0.027	0.0273333	0.00057735	0.047	0.045	0.044	0.0453333	0.00152753	0.08	0.08	0.079	0.0796667	0.00057735	0.101	0.101	0.1	0.100667	0.00057735	0.129	0.128	0.128	0.128333	0.00057735	0.296	0.297	0.295	0.296	0.001	0.449	0.447	0.45	0.448667	0.00152753	0.645	0.645	0.645	0.645	0	0.829	0.83	0.819	0.826
498	0.001	0.003	0.003	0.00233333	0.0011547	0.029	0.03	0.029	0.0293333	0.00057735	0.048	0.047	0.046	0.047	0.001	0.081	0.081	0.08	0.0806667	0.00057735	0.102	0.103	0.101	0.102	0.001	0.131	0.13	0.13	0.130333	0.00057735	0.294	0.295	0.293	0.294	0.001	0.447	0.445	0.448	0.446667	0.00152753	0.641	0.642	0.641	0.641333	0.00057735	0.824	0.826	0.815	0.821667
499	0.002	0.003	0.003	0.00266667	0.00057735	0.029	0.03	0.029	0.0293333	0.00057735	0.049	0.047	0.046	0.0473333	0.00152753	0.081	0.081	0.08	0.0806667	0.00057735	0.101	0.102	0.101	0.101333	0.00057735	0.13	0.13	0.129	0.129667	0.00057735	0.294	0.294	0.293	0.293667	0.00057735	0.446	0.444	0.447	0.445667	0.00152753	0.64	0.639	0.639	0.639333	0.00057735	0.822	0.822	0.811	0.818333
500	0	0.002	0.002	0.00133333	0.0011547	0.028	0.029	0.028	0.0283333	0.00057735	0.048	0.046	0.045	0.0463333	0.00152753	0.08	0.08	0.078	0.0793333	0.0011547	0.1	0.1	0.099	0.0996667	0.00057735	0.129	0.129	0.128	0.128667	0.00057735	0.293	0.292	0.292	0.292333	0.00057735	0.445	0.442	0.445	0.444	0.00173205	0.64	0.638	0.638	0.638667	0.0011547	0.818	0.82	0.809	0.815667
501	-0.001	0.001	0	0	0.001	0.027	0.029	0.027	0.0276667	0.0011547	0.047	0.045	0.044	0.0453333	0.00152753	0.079	0.079	0.078	0.0786667	0.00057735	0.099	0.099	0.099	0.099	1.69967e-17	0.128	0.128	0.127	0.127667	0.00057735	0.293	0.292	0.292	0.292333	0.00057735	0.445	0.443	0.444	0.444	0.001	0.638	0.638	0.639	0.638333	0.00057735	0.816	0.82	0.806	0.814
502	-0.001	0	0	-0.000333333	0.00057735	0.026	0.028	0.027	0.027	0.001	0.046	0.045	0.043	0.0446667	0.00152753	0.078	0.078	0.077	0.0776667	0.00057735	0.099	0.099	0.098	0.0986667	0.00057735	0.127	0.127	0.126	0.126667	0.00057735	0.292	0.292	0.291	0.291667	0.00057735	0.445	0.443	0.444	0.444	0.001	0.637	0.637	0.638	0.637333	0.00057735	0.814	0.82	0.805	0.813
503	0.001	0.002	0.001	0.00133333	0.00057735	0.027	0.029	0.027	0.0276667	0.0011547	0.046	0.046	0.044	0.0453333	0.0011547	0.079	0.079	0.078	0.0786667	0.00057735	0.1	0.099	0.099	0.0993333	0.00057735	0.128	0.128	0.128	0.128	0	0.292	0.292	0.291	0.291667	0.00057735	0.443	0.443	0.443	0.443	0	0.637	0.636	0.637	0.636667	0.00057735	0.813	0.816	0.803	0.810667
504	0.001	0.002	0.001	0.00133333	0.00057735	0.026	0.028	0.027	0.027	0.001	0.046	0.046	0.044	0.0453333	0.0011547	0.078	0.079	0.078	0.0783333	0.00057735	0.099	0.099	0.097	0.0983333	0.0011547	0.127	0.128	0.127	0.127333	0.00057735	0.292	0.292	0.289	0.291	0.00173205	0.44	0.441	0.441	0.440667	0.00057735	0.635	0.634	0.633	0.634	0.001	0.812	0.812	0.8	0.808
505	0	0.001	0	0.000333333	0.00057735	0.026	0.027	0.026	0.0263333	0.00057735	0.046	0.045	0.044	0.045	0.001	0.077	0.078	0.077	0.0773333	0.00057735	0.098	0.098	0.097	0.0976667	0.00057735	0.127	0.127	0.126	0.126667	0.00057735	0.291	0.29	0.288	0.289667	0.00152753	0.438	0.439	0.44	0.439	0.001	0.633	0.632	0.63	0.631667	0.00152753	0.809	0.81	0.798	0.805667
506	-0.002	-0.001	-0.001	-0.00133333	0.00057735	0.025	0.026	0.025	0.0253333	0.00057735	0.044	0.043	0.043	0.0433333	0.00057735	0.076	0.076	0.075	0.0756667	0.00057735	0.096	0.097	0.096	0.0963333	0.00057735	0.125	0.126	0.124	0.125	0.001	0.288	0.289	0.286	0.287667	0.00152753	0.437	0.437	0.438	0.437333	0.00057735	0.629	0.628	0.628	0.628333	0.00057735	0.805	0.806	0.795	0.802
507	-0.002	-0.001	-0.001	-0.00133333	0.00057735	0.024	0.026	0.025	0.025	0.001	0.044	0.042	0.042	0.0426667	0.0011547	0.076	0.076	0.074	0.0753333	0.0011547	0.097	0.098	0.097	0.0973333	0.00057735	0.125	0.125	0.124	0.124667	0.00057735	0.285	0.286	0.284	0.285	0.001	0.435	0.434	0.436	0.435	0.001	0.624	0.624	0.625	0.624333	0.00057735	0.801	0.802	0.791	0.798
508	0	0.001	0.001	0.000666667	0.00057735	0.025	0.026	0.025	0.0253333	0.00057735	0.045	0.044	0.043	0.044	0.001	0.076	0.076	0.075	0.0756667	0.00057735	0.099	0.099	0.099	0.099	1.69967e-17	0.126	0.126	0.125	0.125667	0.00057735	0.283	0.284	0.282	0.283	0.001	0.434	0.431	0.434	0.433	0.00173205	0.622	0.622	0.622	0.622	0	0.8	0.8	0.787	0.795667
509	0.001	0.002	0.002	0.00166667	0.00057735	0.026	0.027	0.026	0.0263333	0.00057735	0.046	0.045	0.044	0.045	0.001	0.077	0.077	0.075	0.0763333	0.0011547	0.099	0.099	0.099	0.099	1.69967e-17	0.127	0.127	0.126	0.126667	0.00057735	0.284	0.284	0.282	0.283333	0.0011547	0.434	0.432	0.434	0.433333	0.0011547	0.622	0.623	0.621	0.622	0.001	0.8	0.8	0.784	0.794667
510	0.002	0.003	0.003	0.00266667	0.00057735	0.026	0.026	0.026	0.026	0	0.046	0.045	0.045	0.0453333	0.00057735	0.078	0.077	0.076	0.077	0.001	0.099	0.099	0.098	0.0986667	0.00057735	0.126	0.127	0.126	0.126333	0.00057735	0.286	0.286	0.284	0.285333	0.0011547	0.435	0.433	0.435	0.434333	0.0011547	0.623	0.625	0.621	0.623	0.002	0.8	0.801	0.785	0.795333
511	0	0.002	0.001	0.001	0.001	0.025	0.026	0.025	0.0253333	0.00057735	0.045	0.043	0.043	0.0436667	0.0011547	0.077	0.076	0.075	0.076	0.001	0.097	0.097	0.097	0.097	1.69967e-17	0.124	0.125	0.125	0.124667	0.00057735	0.286	0.285	0.284	0.285	0.001	0.433	0.431	0.433	0.432333	0.0011547	0.622	0.623	0.621	0.622	0.001	0.797	0.798	0.786	0.793667
512	0	0.001	0	0.000333333	0.00057735	0.025	0.027	0.026	0.026	0.001	0.044	0.043	0.043	0.0433333	0.00057735	0.077	0.077	0.075	0.0763333	0.0011547	0.097	0.098	0.097	0.0973333	0.00057735	0.125	0.125	0.124	0.124667	0.00057735	0.284	0.283	0.283	0.283333	0.00057735	0.43	0.43	0.43	0.43	0	0.619	0.62	0.62	0.619667	0.00057735	0.795	0.796	0.785	0.792
513	-0.002	-0.001	-0.001	-0.00133333	0.00057735	0.024	0.026	0.025	0.025	0.001	0.043	0.043	0.042	0.0426667	0.00057735	0.076	0.076	0.074	0.0753333	0.0011547	0.097	0.097	0.096	0.0966667	0.00057735	0.124	0.124	0.124	0.124	0	0.284	0.284	0.284	0.284	0	0.43	0.43	0.431	0.430333	0.00057735	0.619	0.619	0.619	0.619	0	0.795	0.795	0.785	0.791667
514	-0.002	-0.001	-0.001	-0.00133333	0.00057735	0.025	0.025	0.025	0.025	4.24919e-18	0.043	0.042	0.041	0.042	0.001	0.075	0.075	0.074	0.0746667	0.00057735	0.096	0.097	0.095	0.096	0.001	0.124	0.123	0.124	0.123667	0.00057735	0.285	0.286	0.284	0.285	0.001	0.432	0.432	0.432	0.432	0	0.619	0.62	0.619	0.619333	0.00057735	0.795	0.795	0.783	0.791
515	-0.002	-0.001	-0.001	-0.00133333	0.00057735	0.024	0.025	0.024	0.0243333	0.00057735	0.042	0.041	0.041	0.0413333	0.00057735	0.074	0.073	0.073	0.0733333	0.00057735	0.095	0.096	0.094	0.095	0.001	0.123	0.123	0.123	0.123	0	0.286	0.285	0.283	0.284667	0.00152753	0.433	0.431	0.432	0.432	0.001	0.619	0.619	0.618	0.618667	0.00057735	0.792	0.793	0.781	0.788667
516	0	0.001	0.001	0.000666667	0.00057735	0.026	0.027	0.026	0.0263333	0.00057735	0.044	0.043	0.043	0.0433333	0.00057735	0.076	0.075	0.075	0.0753333	0.00057735	0.096	0.096	0.096	0.096	1.69967e-17	0.125	0.124	0.125	0.124667	0.00057735	0.284	0.283	0.282	0.283	0.001	0.431	0.43	0.43	0.430333	0.00057735	0.617	0.617	0.616	0.616667	0.00057735	0.788	0.789	0.779	0.785333
517	0.001	0.003	0.002	0.002	0.001	0.026	0.028	0.027	0.027	0.001	0.046	0.045	0.044	0.045	0.001	0.078	0.078	0.077	0.0776667	0.00057735	0.098	0.097	0.097	0.0973333	0.00057735	0.126	0.126	0.125	0.125667	0.00057735	0.283	0.282	0.282	0.282333	0.00057735	0.43	0.43	0.43	0.43	0	0.616	0.616	0.615	0.615667	0.00057735	0.787	0.788	0.777	0.784
518	0.001	0.002	0.002	0.00166667	0.00057735	0.025	0.026	0.026	0.0256667	0.00057735	0.045	0.045	0.044	0.0446667	0.00057735	0.077	0.078	0.076	0.077	0.001	0.098	0.097	0.097	0.0973333	0.00057735	0.126	0.126	0.125	0.125667	0.00057735	0.283	0.283	0.281	0.282333	0.0011547	0.429	0.429	0.43	0.429333	0.00057735	0.615	0.613	0.613	0.613667	0.0011547	0.787	0.788	0.776	0.783667
519	0	0.001	0.001	0.000666667	0.00057735	0.023	0.024	0.024	0.0236667	0.00057735	0.044	0.044	0.043	0.0436667	0.00057735	0.076	0.076	0.074	0.0753333	0.0011547	0.097	0.097	0.097	0.097	1.69967e-17	0.124	0.125	0.124	0.124333	0.00057735	0.282	0.282	0.281	0.281667	0.00057735	0.428	0.428	0.429	0.428333	0.00057735	0.613	0.611	0.611	0.611667	0.0011547	0.786	0.787	0.775	0.782667
520	-0.001	0	0	-0.000333333	0.00057735	0.022	0.023	0.023	0.0226667	0.00057735	0.042	0.041	0.041	0.0413333	0.00057735	0.073	0.074	0.072	0.073	0.001	0.095	0.096	0.095	0.0953333	0.00057735	0.122	0.123	0.122	0.122333	0.00057735	0.282	0.282	0.281	0.281667	0.00057735	0.427	0.427	0.427	0.427	0	0.612	0.61	0.611	0.611	0.001	0.783	0.785	0.775	0.781
521	-0.001	0	0	-0.000333333	0.00057735	0.023	0.024	0.023	0.0233333	0.00057735	0.042	0.041	0.041	0.0413333	0.00057735	0.073	0.074	0.073	0.0733333	0.00057735	0.096	0.096	0.096	0.096	1.69967e-17	0.123	0.123	0.122	0.122667	0.00057735	0.281	0.281	0.281	0.281	0	0.426	0.425	0.426	0.425667	0.00057735	0.611	0.609	0.61	0.61	0.001	0.781	0.783	0.773	0.779
522	-0.001	0	0	-0.000333333	0.00057735	0.024	0.024	0.023	0.0236667	0.00057735	0.041	0.04	0.04	0.0403333	0.00057735	0.073	0.073	0.072	0.0726667	0.00057735	0.095	0.095	0.094	0.0946667	0.00057735	0.122	0.122	0.122	0.122	0	0.279	0.279	0.278	0.278667	0.00057735	0.424	0.423	0.425	0.424	0.001	0.608	0.607	0.607	0.607333	0.00057735	0.778	0.78	0.768	0.775333
523	-0.001	0	0	-0.000333333	0.00057735	0.024	0.024	0.024	0.024	4.24919e-18	0.041	0.04	0.04	0.0403333	0.00057735	0.073	0.073	0.072	0.0726667	0.00057735	0.094	0.094	0.093	0.0936667	0.00057735	0.121	0.122	0.122	0.121667	0.00057735	0.278	0.278	0.276	0.277333	0.0011547	0.423	0.422	0.423	0.422667	0.00057735	0.605	0.604	0.605	0.604667	0.00057735	0.777	0.777	0.764	0.772667
524	-0.001	0	-0.001	-0.000666667	0.00057735	0.023	0.024	0.023	0.0233333	0.00057735	0.041	0.04	0.04	0.0403333	0.00057735	0.072	0.072	0.071	0.0716667	0.00057735	0.093	0.093	0.092	0.0926667	0.00057735	0.121	0.122	0.121	0.121333	0.00057735	0.278	0.277	0.275	0.276667	0.00152753	0.422	0.422	0.423	0.422333	0.00057735	0.603	0.603	0.604	0.603333	0.00057735	0.776	0.775	0.763	0.771333
525	-0.001	0.001	0	0	0.001	0.023	0.024	0.023	0.0233333	0.00057735	0.041	0.041	0.04	0.0406667	0.00057735	0.072	0.072	0.071	0.0716667	0.00057735	0.093	0.093	0.092	0.0926667	0.00057735	0.121	0.122	0.121	0.121333	0.00057735	0.277	0.276	0.275	0.276	0.001	0.422	0.421	0.422	0.421667	0.00057735	0.602	0.603	0.602	0.602333	0.00057735	0.773	0.773	0.761	0.769
526	0	0.001	0.001	0.000666667	0.00057735	0.023	0.024	0.023	0.0233333	0.00057735	0.041	0.04	0.04	0.0403333	0.00057735	0.071	0.071	0.07	0.0706667	0.00057735	0.093	0.093	0.093	0.093	1.69967e-17	0.12	0.121	0.12	0.120333	0.00057735	0.276	0.276	0.275	0.275667	0.00057735	0.421	0.42	0.421	0.420667	0.00057735	0.601	0.602	0.601	0.601333	0.00057735	0.771	0.773	0.761	0.768333
527	0	0.001	0.001	0.000666667	0.00057735	0.024	0.025	0.024	0.0243333	0.00057735	0.041	0.04	0.04	0.0403333	0.00057735	0.072	0.072	0.071	0.0716667	0.00057735	0.094	0.094	0.094	0.094	1.69967e-17	0.121	0.121	0.121	0.121	0	0.277	0.278	0.277	0.277333	0.00057735	0.423	0.421	0.423	0.422333	0.0011547	0.602	0.602	0.602	0.602	0	0.772	0.774	0.761	0.769
528	0	0.001	0.001	0.000666667	0.00057735	0.024	0.025	0.025	0.0246667	0.00057735	0.041	0.041	0.04	0.0406667	0.00057735	0.073	0.073	0.072	0.0726667	0.00057735	0.096	0.096	0.096	0.096	1.69967e-17	0.122	0.121	0.122	0.121667	0.00057735	0.278	0.279	0.278	0.278333	0.00057735	0.423	0.422	0.424	0.423	0.001	0.603	0.602	0.603	0.602667	0.00057735	0.773	0.773	0.763	0.769667
529	0	0.001	0.001	0.000666667	0.00057735	0.024	0.025	0.024	0.0243333	0.00057735	0.042	0.042	0.041	0.0416667	0.00057735	0.074	0.074	0.074	0.074	0	0.096	0.096	0.096	0.096	1.69967e-17	0.123	0.123	0.123	0.123	0	0.278	0.278	0.277	0.277667	0.00057735	0.423	0.422	0.423	0.422667	0.00057735	0.603	0.601	0.602	0.602	0.001	0.77	0.77	0.76	0.766667
530	0	0.001	0.001	0.000666667	0.00057735	0.023	0.025	0.024	0.024	0.001	0.042	0.042	0.042	0.042	0	0.074	0.075	0.074	0.0743333	0.00057735	0.095	0.095	0.095	0.095	1.69967e-17	0.124	0.124	0.124	0.124	0	0.277	0.277	0.276	0.276667	0.00057735	0.421	0.42	0.421	0.420667	0.00057735	0.599	0.599	0.598	0.598667	0.00057735	0.767	0.766	0.756	0.763
531	0	0.001	0.001	0.000666667	0.00057735	0.022	0.023	0.023	0.0226667	0.00057735	0.041	0.041	0.041	0.041	0	0.073	0.074	0.073	0.0733333	0.00057735	0.094	0.094	0.093	0.0936667	0.00057735	0.123	0.123	0.122	0.122667	0.00057735	0.279	0.279	0.277	0.278333	0.0011547	0.421	0.42	0.421	0.420667	0.00057735	0.598	0.598	0.597	0.597667	0.00057735	0.764	0.764	0.755	0.761
532	0	0.001	0.001	0.000666667	0.00057735	0.022	0.023	0.023	0.0226667	0.00057735	0.041	0.041	0.04	0.0406667	0.00057735	0.073	0.074	0.073	0.0733333	0.00057735	0.094	0.094	0.093	0.0936667	0.00057735	0.123	0.122	0.121	0.122	0.001	0.28	0.279	0.278	0.279	0.001	0.42	0.42	0.421	0.420333	0.00057735	0.597	0.598	0.598	0.597667	0.00057735	0.764	0.764	0.754	0.760667
533	0.001	0.002	0.002	0.00166667	0.00057735	0.023	0.023	0.023	0.023	4.24919e-18	0.041	0.041	0.041	0.041	0	0.072	0.073	0.073	0.0726667	0.00057735	0.095	0.095	0.094	0.0946667	0.00057735	0.122	0.122	0.121	0.121667	0.00057735	0.277	0.277	0.276	0.276667	0.00057735	0.417	0.417	0.418	0.417333	0.00057735	0.595	0.595	0.596	0.595333	0.00057735	0.762	0.761	0.752	0.758333
534	0.002	0.003	0.003	0.00266667	0.00057735	0.024	0.024	0.024	0.024	4.24919e-18	0.042	0.042	0.043	0.0423333	0.00057735	0.074	0.074	0.074	0.074	0	0.096	0.096	0.095	0.0956667	0.00057735	0.123	0.123	0.122	0.122667	0.00057735	0.273	0.273	0.273	0.273	0	0.413	0.413	0.414	0.413333	0.00057735	0.59	0.591	0.59	0.590333	0.00057735	0.758	0.756	0.746	0.753333
535	0.001	0.002	0.002	0.00166667	0.00057735	0.023	0.024	0.024	0.0236667	0.00057735	0.042	0.042	0.042	0.042	0	0.074	0.073	0.073	0.0733333	0.00057735	0.095	0.094	0.094	0.0943333	0.00057735	0.122	0.122	0.121	0.121667	0.00057735	0.27	0.271	0.27	0.270333	0.00057735	0.411	0.41	0.411	0.410667	0.00057735	0.587	0.587	0.586	0.586667	0.00057735	0.754	0.752	0.742	0.749333
536	0.001	0.002	0.002	0.00166667	0.00057735	0.023	0.024	0.024	0.0236667	0.00057735	0.042	0.041	0.04	0.041	0.001	0.073	0.073	0.073	0.073	0	0.094	0.093	0.093	0.0933333	0.00057735	0.121	0.121	0.12	0.120667	0.00057735	0.27	0.27	0.269	0.269667	0.00057735	0.41	0.409	0.411	0.41	0.001	0.586	0.586	0.584	0.585333	0.0011547	0.75	0.751	0.739	0.746667
537	0.002	0.002	0.002	0.002	0	0.024	0.025	0.024	0.0243333	0.00057735	0.042	0.041	0.04	0.041	0.001	0.072	0.073	0.072	0.0723333	0.00057735	0.093	0.092	0.093	0.0926667	0.00057735	0.121	0.121	0.12	0.120667	0.00057735	0.27	0.269	0.269	0.269333	0.00057735	0.41	0.409	0.41	0.409667	0.00057735	0.585	0.586	0.584	0.585	0.001	0.749	0.75	0.737	0.745333
538	0.002	0.003	0.003	0.00266667	0.00057735	0.024	0.025	0.023	0.024	0.001	0.042	0.041	0.041	0.0413333	0.00057735	0.072	0.073	0.072	0.0723333	0.00057735	0.093	0.093	0.093	0.093	1.69967e-17	0.121	0.121	0.12	0.120667	0.00057735	0.268	0.268	0.267	0.267667	0.00057735	0.408	0.407	0.408	0.407667	0.00057735	0.583	0.583	0.582	0.582667	0.00057735	0.745	0.748	0.736	0.743
539	0	0.001	0.001	0.000666667	0.00057735	0.023	0.023	0.023	0.023	4.24919e-18	0.04	0.04	0.04	0.04	0	0.071	0.071	0.07	0.0706667	0.00057735	0.092	0.092	0.091	0.0916667	0.00057735	0.119	0.12	0.119	0.119333	0.00057735	0.266	0.267	0.265	0.266	0.001	0.406	0.406	0.406	0.406	6.7987e-17	0.58	0.58	0.58	0.58	0	0.741	0.743	0.732	0.738667
540	-0.001	-0.001	-0.001	-0.001	0	0.021	0.022	0.022	0.0216667	0.00057735	0.039	0.039	0.039	0.039	0	0.07	0.07	0.069	0.0696667	0.00057735	0.09	0.091	0.089	0.09	0.001	0.117	0.117	0.117	0.117	0	0.265	0.266	0.265	0.265333	0.00057735	0.405	0.405	0.406	0.405333	0.00057735	0.579	0.578	0.577	0.578	0.001	0.739	0.74	0.73	0.736333
541	-0.002	-0.001	-0.002	-0.00166667	0.00057735	0.02	0.021	0.021	0.0206667	0.00057735	0.037	0.038	0.037	0.0373333	0.00057735	0.068	0.068	0.067	0.0676667	0.00057735	0.088	0.088	0.087	0.0876667	0.00057735	0.115	0.115	0.115	0.115	0	0.264	0.264	0.264	0.264	0	0.405	0.404	0.404	0.404333	0.00057735	0.577	0.575	0.574	0.575333	0.00152753	0.735	0.736	0.724	0.731667
542	-0.001	0	0	-0.000333333	0.00057735	0.02	0.021	0.021	0.0206667	0.00057735	0.037	0.037	0.036	0.0366667	0.00057735	0.067	0.067	0.066	0.0666667	0.00057735	0.088	0.087	0.086	0.087	0.001	0.114	0.114	0.114	0.114	0	0.264	0.263	0.264	0.263667	0.00057735	0.403	0.401	0.402	0.402	0.001	0.573	0.572	0.571	0.572	0.001	0.731	0.733	0.72	0.728
543	-0.001	0.001	0	0	0.001	0.021	0.022	0.021	0.0213333	0.00057735	0.038	0.038	0.037	0.0376667	0.00057735	0.067	0.067	0.067	0.067	0	0.088	0.087	0.087	0.0873333	0.00057735	0.115	0.115	0.114	0.114667	0.00057735	0.263	0.263	0.262	0.262667	0.00057735	0.399	0.398	0.399	0.398667	0.00057735	0.57	0.569	0.568	0.569	0.001	0.73	0.731	0.719	0.726667
544	-0.001	0.001	0	0	0.001	0.02	0.021	0.021	0.0206667	0.00057735	0.038	0.038	0.037	0.0376667	0.00057735	0.067	0.067	0.067	0.067	0	0.087	0.086	0.087	0.0866667	0.00057735	0.115	0.115	0.115	0.115	0	0.261	0.261	0.26	0.260667	0.00057735	0.397	0.395	0.397	0.396333	0.0011547	0.567	0.566	0.565	0.566	0.001	0.727	0.727	0.716	0.723333
545	0	0.001	0.001	0.000666667	0.00057735	0.02	0.022	0.021	0.021	0.001	0.038	0.039	0.038	0.0383333	0.00057735	0.068	0.069	0.068	0.0683333	0.00057735	0.087	0.087	0.087	0.087	1.69967e-17	0.115	0.116	0.116	0.115667	0.00057735	0.262	0.261	0.26	0.261	0.001	0.396	0.395	0.397	0.396	0.001	0.566	0.565	0.563	0.564667	0.00152753	0.724	0.723	0.714	0.720333
546	0	0.001	0.001	0.000666667	0.00057735	0.02	0.021	0.02	0.0203333	0.00057735	0.038	0.038	0.037	0.0376667	0.00057735	0.068	0.069	0.067	0.068	0.001	0.087	0.087	0.087	0.087	1.69967e-17	0.114	0.116	0.116	0.115333	0.0011547	0.262	0.261	0.26	0.261	0.001	0.395	0.394	0.396	0.395	0.001	0.564	0.563	0.562	0.563	0.001	0.721	0.721	0.71	0.717333
547	-0.001	0.001	0	0	0.001	0.021	0.021	0.02	0.0206667	0.00057735	0.038	0.037	0.037	0.0373333	0.00057735	0.067	0.068	0.067	0.0673333	0.00057735	0.088	0.087	0.086	0.087	0.001	0.115	0.115	0.115	0.115	0	0.26	0.26	0.259	0.259667	0.00057735	0.393	0.394	0.395	0.394	0.001	0.56	0.561	0.56	0.560333	0.00057735	0.718	0.718	0.707	0.714333
548	-0.001	0	-0.001	-0.000666667	0.00057735	0.02	0.02	0.02	0.02	0	0.037	0.037	0.036	0.0366667	0.00057735	0.066	0.066	0.066	0.066	0	0.087	0.087	0.086	0.0866667	0.00057735	0.113	0.114	0.113	0.113333	0.00057735	0.256	0.256	0.255	0.255667	0.00057735	0.388	0.389	0.39	0.389	0.001	0.554	0.555	0.555	0.554667	0.00057735	0.713	0.713	0.703	0.709667
549	-0.002	-0.001	-0.001	-0.00133333	0.00057735	0.02	0.02	0.02	0.02	0	0.035	0.035	0.035	0.035	0	0.063	0.064	0.063	0.0633333	0.00057735	0.085	0.086	0.084	0.085	0.001	0.112	0.111	0.11	0.111	0.001	0.252	0.253	0.252	0.252333	0.00057735	0.385	0.384	0.386	0.385	0.001	0.549	0.551	0.55	0.55	0.001	0.708	0.706	0.698	0.704
550	-0.001	-0.001	-0.001	-0.001	0	0.019	0.021	0.021	0.0203333	0.0011547	0.035	0.035	0.035	0.035	0	0.064	0.064	0.064	0.064	0	0.086	0.086	0.086	0.086	1.69967e-17	0.111	0.111	0.109	0.110333	0.0011547	0.251	0.252	0.251	0.251333	0.00057735	0.383	0.381	0.383	0.382333	0.0011547	0.546	0.547	0.547	0.546667	0.00057735	0.702	0.701	0.694	0.699
551	-0.001	0	0	-0.000333333	0.00057735	0.02	0.021	0.021	0.0206667	0.00057735	0.036	0.036	0.036	0.036	0	0.065	0.065	0.065	0.065	0	0.086	0.086	0.087	0.0863333	0.00057735	0.111	0.112	0.11	0.111	0.001	0.25	0.25	0.249	0.249667	0.00057735	0.381	0.38	0.38	0.380333	0.00057735	0.542	0.544	0.544	0.543333	0.0011547	0.697	0.697	0.689	0.694333
552	-0.001	0	-0.001	-0.000666667	0.00057735	0.02	0.021	0.02	0.0203333	0.00057735	0.037	0.036	0.036	0.0363333	0.00057735	0.065	0.065	0.066	0.0653333	0.00057735	0.086	0.085	0.086	0.0856667	0.00057735	0.111	0.111	0.111	0.111	0	0.247	0.247	0.246	0.246667	0.00057735	0.377	0.378	0.377	0.377333	0.00057735	0.537	0.539	0.54	0.538667	0.00152753	0.692	0.693	0.686	0.690333
553	-0.002	-0.002	-0.003	-0.00233333	0.00057735	0.019	0.02	0.019	0.0193333	0.00057735	0.035	0.035	0.035	0.035	0	0.064	0.064	0.064	0.064	0	0.085	0.084	0.084	0.0843333	0.00057735	0.11	0.109	0.109	0.109333	0.00057735	0.245	0.245	0.246	0.245333	0.00057735	0.376	0.376	0.376	0.376	6.7987e-17	0.536	0.536	0.537	0.536333	0.00057735	0.688	0.69	0.682	0.686667
554	-0.003	-0.003	-0.004	-0.00333333	0.00057735	0.019	0.019	0.019	0.019	0	0.034	0.033	0.033	0.0333333	0.00057735	0.062	0.062	0.062	0.062	0	0.083	0.082	0.082	0.0823333	0.00057735	0.108	0.107	0.107	0.107333	0.00057735	0.246	0.245	0.246	0.245667	0.00057735	0.377	0.376	0.378	0.377	0.001	0.538	0.536	0.536	0.536667	0.0011547	0.686	0.689	0.678	0.684333
555	-0.002	-0.002	-0.002	-0.002	0	0.018	0.02	0.02	0.0193333	0.0011547	0.034	0.034	0.033	0.0336667	0.00057735	0.062	0.062	0.062	0.062	0	0.083	0.083	0.083	0.083	0	0.108	0.107	0.107	0.107333	0.00057735	0.246	0.245	0.245	0.245333	0.00057735	0.377	0.375	0.377	0.376333	0.0011547	0.536	0.534	0.533	0.534333	0.00152753	0.683	0.686	0.674	0.681
556	-0.001	-0.001	-0.001	-0.001	0	0.018	0.021	0.02	0.0196667	0.00152753	0.035	0.035	0.034	0.0346667	0.00057735	0.063	0.064	0.062	0.063	0.001	0.083	0.083	0.082	0.0826667	0.00057735	0.108	0.108	0.107	0.107667	0.00057735	0.243	0.243	0.243	0.243	0	0.372	0.372	0.373	0.372333	0.00057735	0.531	0.529	0.529	0.529667	0.0011547	0.677	0.68	0.668	0.675
557	-0.001	-0.001	0	-0.000666667	0.00057735	0.017	0.02	0.02	0.019	0.00173205	0.035	0.034	0.034	0.0343333	0.00057735	0.062	0.063	0.062	0.0623333	0.00057735	0.082	0.083	0.081	0.082	0.001	0.108	0.108	0.107	0.107667	0.00057735	0.241	0.241	0.241	0.241	0	0.368	0.368	0.369	0.368333	0.00057735	0.526	0.526	0.525	0.525667	0.00057735	0.673	0.675	0.664	0.670667
558	-0.002	-0.001	-0.001	-0.00133333	0.00057735	0.018	0.02	0.019	0.019	0.001	0.033	0.034	0.034	0.0336667	0.00057735	0.062	0.062	0.061	0.0616667	0.00057735	0.081	0.082	0.08	0.081	0.001	0.106	0.106	0.106	0.106	0	0.241	0.241	0.24	0.240667	0.00057735	0.366	0.366	0.367	0.366333	0.00057735	0.525	0.525	0.523	0.524333	0.0011547	0.669	0.672	0.661	0.667333
559	-0.001	0	-0.001	-0.000666667	0.00057735	0.019	0.021	0.019	0.0196667	0.0011547	0.034	0.035	0.034	0.0343333	0.00057735	0.062	0.062	0.062	0.062	0	0.081	0.082	0.08	0.081	0.001	0.106	0.106	0.106	0.106	0	0.24	0.24	0.237	0.239	0.00173205	0.364	0.364	0.365	0.364333	0.00057735	0.521	0.523	0.521	0.521667	0.0011547	0.664	0.669	0.658	0.663667
560	0	0.001	0	0.000333333	0.00057735	0.02	0.022	0.02	0.0206667	0.0011547	0.035	0.036	0.035	0.0353333	0.00057735	0.062	0.062	0.062	0.062	0	0.082	0.082	0.08	0.0813333	0.0011547	0.106	0.106	0.106	0.106	0	0.238	0.237	0.235	0.236667	0.00152753	0.362	0.361	0.361	0.361333	0.00057735	0.516	0.517	0.515	0.516	0.001	0.659	0.661	0.653	0.657667
561	0	0	0	0	0	0.019	0.021	0.02	0.02	0.001	0.035	0.035	0.034	0.0346667	0.00057735	0.061	0.062	0.06	0.061	0.001	0.081	0.081	0.079	0.0803333	0.0011547	0.106	0.104	0.105	0.105	0.001	0.236	0.236	0.235	0.235667	0.00057735	0.361	0.359	0.359	0.359667	0.0011547	0.511	0.512	0.511	0.511333	0.00057735	0.656	0.655	0.648	0.653
562	-0.001	0	0	-0.000333333	0.00057735	0.019	0.021	0.019	0.0196667	0.0011547	0.033	0.033	0.033	0.033	0	0.06	0.061	0.059	0.06	0.001	0.08	0.079	0.079	0.0793333	0.00057735	0.105	0.103	0.104	0.104	0.001	0.235	0.236	0.235	0.235333	0.00057735	0.359	0.356	0.358	0.357667	0.00152753	0.508	0.509	0.509	0.508667	0.00057735	0.654	0.652	0.645	0.650333
563	-0.001	0	-0.001	-0.000666667	0.00057735	0.019	0.021	0.02	0.02	0.001	0.033	0.034	0.032	0.033	0.001	0.06	0.061	0.06	0.0603333	0.00057735	0.079	0.08	0.079	0.0793333	0.00057735	0.104	0.103	0.102	0.103	0.001	0.233	0.234	0.233	0.233333	0.00057735	0.358	0.356	0.358	0.357333	0.0011547	0.506	0.505	0.507	0.506	0.001	0.649	0.65	0.641	0.646667
564	-0.001	0	-0.001	-0.000666667	0.00057735	0.018	0.02	0.02	0.0193333	0.0011547	0.032	0.033	0.031	0.032	0.001	0.059	0.06	0.059	0.0593333	0.00057735	0.078	0.079	0.078	0.0783333	0.00057735	0.103	0.102	0.101	0.102	0.001	0.231	0.231	0.229	0.230333	0.0011547	0.354	0.351	0.353	0.352667	0.00152753	0.503	0.501	0.502	0.502	0.001	0.643	0.645	0.637	0.641667
565	-0.002	0	-0.001	-0.001	0.001	0.017	0.019	0.019	0.0183333	0.0011547	0.032	0.032	0.031	0.0316667	0.00057735	0.058	0.059	0.058	0.0583333	0.00057735	0.077	0.077	0.076	0.0766667	0.00057735	0.102	0.101	0.1	0.101	0.001	0.229	0.229	0.227	0.228333	0.0011547	0.349	0.348	0.348	0.348333	0.00057735	0.5	0.498	0.497	0.498333	0.00152753	0.637	0.638	0.632	0.635667
566	-0.002	-0.001	-0.001	-0.00133333	0.00057735	0.017	0.019	0.018	0.018	0.001	0.03	0.031	0.031	0.0306667	0.00057735	0.057	0.057	0.057	0.057	0	0.076	0.076	0.075	0.0756667	0.00057735	0.101	0.1	0.099	0.1	0.001	0.228	0.228	0.227	0.227667	0.00057735	0.345	0.344	0.344	0.344333	0.00057735	0.498	0.496	0.496	0.496667	0.0011547	0.632	0.634	0.627	0.631
567	-0.002	-0.001	-0.001	-0.00133333	0.00057735	0.017	0.019	0.018	0.018	0.001	0.031	0.031	0.031	0.031	0	0.056	0.056	0.056	0.056	0	0.076	0.076	0.076	0.076	0	0.099	0.099	0.099	0.099	1.69967e-17	0.227	0.227	0.226	0.226667	0.00057735	0.344	0.342	0.343	0.343	0.001	0.495	0.494	0.493	0.494	0.001	0.629	0.631	0.624	0.628
568	-0.002	0	-0.002	-0.00133333	0.0011547	0.017	0.019	0.018	0.018	0.001	0.032	0.031	0.031	0.0313333	0.00057735	0.056	0.057	0.056	0.0563333	0.00057735	0.075	0.076	0.075	0.0753333	0.00057735	0.098	0.098	0.099	0.0983333	0.00057735	0.225	0.226	0.225	0.225333	0.00057735	0.343	0.341	0.343	0.342333	0.0011547	0.49	0.489	0.49	0.489667	0.00057735	0.626	0.629	0.62	0.625
569	-0.001	0	-0.002	-0.001	0.001	0.017	0.019	0.018	0.018	0.001	0.032	0.031	0.031	0.0313333	0.00057735	0.058	0.058	0.057	0.0576667	0.00057735	0.075	0.076	0.075	0.0753333	0.00057735	0.098	0.099	0.1	0.099	0.001	0.223	0.224	0.223	0.223333	0.00057735	0.341	0.339	0.34	0.34	0.001	0.486	0.484	0.486	0.485333	0.0011547	0.624	0.625	0.613	0.620667
570	-0.003	-0.002	-0.003	-0.00266667	0.00057735	0.016	0.018	0.017	0.017	0.001	0.03	0.029	0.03	0.0296667	0.00057735	0.057	0.058	0.057	0.0573333	0.00057735	0.074	0.074	0.074	0.074	0	0.097	0.098	0.098	0.0976667	0.00057735	0.221	0.222	0.222	0.221667	0.00057735	0.339	0.337	0.338	0.338	0.001	0.486	0.482	0.484	0.484	0.002	0.619	0.621	0.609	0.616333
571	-0.004	-0.003	-0.003	-0.00333333	0.00057735	0.015	0.017	0.016	0.016	0.001	0.028	0.028	0.029	0.0283333	0.00057735	0.056	0.056	0.055	0.0556667	0.00057735	0.073	0.073	0.073	0.073	0	0.096	0.096	0.097	0.0963333	0.00057735	0.22	0.221	0.221	0.220667	0.00057735	0.336	0.335	0.335	0.335333	0.00057735	0.482	0.481	0.48	0.481	0.001	0.613	0.617	0.605	0.611667
572	-0.002	-0.002	-0.003	-0.00233333	0.00057735	0.015	0.016	0.016	0.0156667	0.00057735	0.029	0.028	0.029	0.0286667	0.00057735	0.055	0.054	0.055	0.0546667	0.00057735	0.072	0.072	0.072	0.072	0	0.096	0.095	0.096	0.0956667	0.00057735	0.219	0.219	0.219	0.219	0	0.335	0.333	0.335	0.334333	0.0011547	0.478	0.479	0.476	0.477667	0.00152753	0.609	0.613	0.603	0.608333
573	-0.002	-0.002	-0.002	-0.002	0	0.016	0.016	0.016	0.016	0	0.028	0.028	0.028	0.028	0	0.054	0.054	0.054	0.054	0	0.071	0.072	0.071	0.0713333	0.00057735	0.096	0.094	0.095	0.095	0.001	0.219	0.22	0.219	0.219333	0.00057735	0.334	0.332	0.334	0.333333	0.0011547	0.476	0.477	0.475	0.476	0.001	0.608	0.608	0.602	0.606
574	-0.002	-0.002	-0.003	-0.00233333	0.00057735	0.015	0.017	0.016	0.016	0.001	0.029	0.028	0.028	0.0283333	0.00057735	0.055	0.054	0.055	0.0546667	0.00057735	0.071	0.072	0.071	0.0713333	0.00057735	0.095	0.094	0.094	0.0943333	0.00057735	0.216	0.216	0.216	0.216	0	0.33	0.328	0.33	0.329333	0.0011547	0.472	0.472	0.471	0.471667	0.00057735	0.603	0.602	0.596	0.600333
575	-0.003	-0.002	-0.004	-0.003	0.001	0.015	0.017	0.017	0.0163333	0.0011547	0.028	0.028	0.028	0.028	0	0.054	0.054	0.055	0.0543333	0.00057735	0.071	0.07	0.07	0.0703333	0.00057735	0.094	0.093	0.093	0.0933333	0.00057735	0.214	0.213	0.213	0.213333	0.00057735	0.325	0.325	0.325	0.325	0	0.469	0.467	0.467	0.467667	0.0011547	0.597	0.596	0.591	0.594667
576	-0.005	-0.004	-0.005	-0.00466667	0.00057735	0.015	0.018	0.017	0.0166667	0.00152753	0.028	0.027	0.027	0.0273333	0.00057735	0.052	0.053	0.053	0.0526667	0.00057735	0.07	0.069	0.069	0.0693333	0.00057735	0.091	0.092	0.091	0.0913333	0.00057735	0.211	0.211	0.211	0.211	0	0.322	0.321	0.321	0.321333	0.00057735	0.463	0.464	0.464	0.463667	0.00057735	0.593	0.592	0.587	0.590667
577	-0.005	-0.004	-0.005	-0.00466667	0.00057735	0.016	0.018	0.016	0.0166667	0.0011547	0.026	0.026	0.026	0.026	0	0.051	0.052	0.052	0.0516667	0.00057735	0.069	0.069	0.069	0.069	0	0.089	0.091	0.09	0.09	0.001	0.208	0.209	0.208	0.208333	0.00057735	0.319	0.318	0.318	0.318333	0.00057735	0.458	0.459	0.459	0.458667	0.00057735	0.588	0.587	0.581	0.585333
578	-0.005	-0.004	-0.004	-0.00433333	0.00057735	0.014	0.016	0.015	0.015	0.001	0.026	0.026	0.026	0.026	0	0.05	0.051	0.051	0.0506667	0.00057735	0.069	0.068	0.068	0.0683333	0.00057735	0.089	0.09	0.089	0.0893333	0.00057735	0.207	0.209	0.208	0.208	0.001	0.317	0.315	0.316	0.316	0.001	0.456	0.454	0.454	0.454667	0.0011547	0.584	0.583	0.574	0.580333
579	-0.003	-0.002	-0.003	-0.00266667	0.00057735	0.013	0.015	0.014	0.014	0.001	0.026	0.026	0.026	0.026	0	0.051	0.051	0.052	0.0513333	0.00057735	0.068	0.067	0.067	0.0673333	0.00057735	0.09	0.09	0.089	0.0896667	0.00057735	0.206	0.206	0.206	0.206	0	0.315	0.314	0.315	0.314667	0.00057735	0.453	0.451	0.45	0.451333	0.00152753	0.578	0.577	0.569	0.574667
580	-0.004	-0.002	-0.003	-0.003	0.001	0.012	0.014	0.015	0.0136667	0.00152753	0.025	0.025	0.025	0.025	4.24919e-18	0.049	0.05	0.051	0.05	0.001	0.066	0.066	0.066	0.066	0	0.089	0.089	0.088	0.0886667	0.00057735	0.206	0.205	0.204	0.205	0.001	0.314	0.313	0.314	0.313667	0.00057735	0.45	0.448	0.448	0.448667	0.0011547	0.575	0.574	0.565	0.571333
581	-0.004	-0.003	-0.003	-0.00333333	0.00057735	0.013	0.014	0.015	0.014	0.001	0.024	0.024	0.024	0.024	4.24919e-18	0.048	0.049	0.05	0.049	0.001	0.066	0.066	0.065	0.0656667	0.00057735	0.087	0.088	0.088	0.0876667	0.00057735	0.206	0.205	0.204	0.205	0.001	0.313	0.312	0.313	0.312667	0.00057735	0.449	0.447	0.448	0.448	0.001	0.571	0.573	0.564	0.569333
582	-0.004	-0.004	-0.004	-0.004	0	0.014	0.014	0.015	0.0143333	0.00057735	0.024	0.024	0.024	0.024	4.24919e-18	0.048	0.049	0.049	0.0486667	0.00057735	0.067	0.066	0.065	0.066	0.001	0.087	0.087	0.087	0.087	1.69967e-17	0.204	0.204	0.204	0.204	0	0.31	0.31	0.31	0.31	0	0.444	0.442	0.445	0.443667	0.00152753	0.568	0.568	0.561	0.565667
583	-0.004	-0.003	-0.003	-0.00333333	0.00057735	0.014	0.015	0.015	0.0146667	0.00057735	0.025	0.025	0.025	0.025	4.24919e-18	0.05	0.049	0.049	0.0493333	0.00057735	0.067	0.067	0.065	0.0663333	0.0011547	0.088	0.088	0.088	0.088	1.69967e-17	0.202	0.203	0.201	0.202	0.001	0.307	0.306	0.306	0.306333	0.00057735	0.44	0.439	0.44	0.439667	0.00057735	0.563	0.563	0.556	0.560667
584	-0.003	-0.003	-0.004	-0.00333333	0.00057735	0.014	0.015	0.014	0.0143333	0.00057735	0.024	0.026	0.024	0.0246667	0.0011547	0.049	0.049	0.049	0.049	8.49837e-18	0.067	0.067	0.066	0.0666667	0.00057735	0.088	0.086	0.086	0.0866667	0.0011547	0.198	0.2	0.199	0.199	0.001	0.303	0.302	0.302	0.302333	0.00057735	0.436	0.436	0.436	0.436	0	0.558	0.56	0.55	0.556
585	-0.006	-0.005	-0.006	-0.00566667	0.00057735	0.011	0.013	0.012	0.012	0.001	0.021	0.022	0.021	0.0213333	0.00057735	0.046	0.046	0.046	0.046	8.49837e-18	0.064	0.064	0.063	0.0636667	0.00057735	0.084	0.083	0.084	0.0836667	0.00057735	0.198	0.199	0.198	0.198333	0.00057735	0.302	0.302	0.3	0.301333	0.0011547	0.436	0.436	0.432	0.434667	0.0023094	0.554	0.558	0.546	0.552667
586	-0.007	-0.006	-0.007	-0.00666667	0.00057735	0.01	0.012	0.011	0.011	0.001	0.02	0.02	0.019	0.0196667	0.00057735	0.044	0.045	0.045	0.0446667	0.00057735	0.062	0.062	0.061	0.0616667	0.00057735	0.082	0.082	0.082	0.082	0	0.198	0.197	0.196	0.197	0.001	0.3	0.299	0.3	0.299667	0.00057735	0.434	0.431	0.429	0.431333	0.00251661	0.55	0.554	0.544	0.549333
587	-0.007	-0.005	-0.006	-0.006	0.001	0.01	0.011	0.012	0.011	0.001	0.021	0.02	0.02	0.0203333	0.00057735	0.045	0.046	0.045	0.0453333	0.00057735	0.061	0.062	0.061	0.0613333	0.00057735	0.082	0.082	0.082	0.082	0	0.196	0.195	0.194	0.195	0.001	0.299	0.297	0.299	0.298333	0.0011547	0.43	0.428	0.427	0.428333	0.00152753	0.548	0.548	0.541	0.545667
588	-0.005	-0.003	-0.003	-0.00366667	0.0011547	0.011	0.012	0.013	0.012	0.001	0.023	0.022	0.022	0.0223333	0.00057735	0.046	0.046	0.046	0.046	8.49837e-18	0.062	0.063	0.062	0.0623333	0.00057735	0.082	0.083	0.082	0.0823333	0.00057735	0.193	0.193	0.193	0.193	3.39935e-17	0.297	0.295	0.297	0.296333	0.0011547	0.426	0.424	0.425	0.425	0.001	0.544	0.543	0.537	0.541333
589	-0.005	-0.003	-0.003	-0.00366667	0.0011547	0.012	0.012	0.013	0.0123333	0.00057735	0.024	0.024	0.023	0.0236667	0.00057735	0.047	0.046	0.047	0.0466667	0.00057735	0.062	0.062	0.062	0.062	0	0.082	0.082	0.081	0.0816667	0.00057735	0.191	0.191	0.192	0.191333	0.00057735	0.293	0.293	0.294	0.293333	0.00057735	0.422	0.421	0.421	0.421333	0.00057735	0.539	0.539	0.533	0.537
590	-0.005	-0.004	-0.004	-0.00433333	0.00057735	0.012	0.012	0.013	0.0123333	0.00057735	0.023	0.023	0.023	0.023	4.24919e-18	0.045	0.045	0.046	0.0453333	0.00057735	0.061	0.061	0.061	0.061	0	0.081	0.081	0.08	0.0806667	0.00057735	0.189	0.189	0.19	0.189333	0.00057735	0.289	0.289	0.29	0.289333	0.00057735	0.417	0.417	0.414	0.416	0.00173205	0.531	0.536	0.529	0.532
591	-0.006	-0.004	-0.005	-0.005	0.001	0.012	0.012	0.012	0.012	2.12459e-18	0.022	0.02	0.022	0.0213333	0.0011547	0.043	0.044	0.044	0.0436667	0.00057735	0.059	0.059	0.059	0.059	0	0.08	0.079	0.079	0.0793333	0.00057735	0.188	0.187	0.187	0.187333	0.00057735	0.286	0.285	0.288	0.286333	0.00152753	0.412	0.412	0.409	0.411	0.00173205	0.526	0.53	0.523	0.526333
592	-0.005	-0.004	-0.005	-0.00466667	0.00057735	0.013	0.013	0.012	0.0126667	0.00057735	0.022	0.021	0.021	0.0213333	0.00057735	0.043	0.045	0.044	0.044	0.001	0.059	0.059	0.059	0.059	0	0.078	0.078	0.078	0.078	0	0.184	0.183	0.182	0.183	0.001	0.28	0.28	0.283	0.281	0.00173205	0.405	0.407	0.405	0.405667	0.0011547	0.52	0.522	0.516	0.519333
593	-0.005	-0.003	-0.004	-0.004	0.001	0.014	0.015	0.014	0.0143333	0.00057735	0.022	0.022	0.021	0.0216667	0.00057735	0.045	0.045	0.045	0.045	8.49837e-18	0.06	0.059	0.059	0.0593333	0.00057735	0.079	0.079	0.079	0.079	0	0.181	0.181	0.18	0.180667	0.00057735	0.279	0.279	0.28	0.279333	0.00057735	0.402	0.403	0.403	0.402667	0.00057735	0.516	0.519	0.509	0.514667
594	-0.003	-0.001	-0.002	-0.002	0.001	0.016	0.017	0.016	0.0163333	0.00057735	0.024	0.025	0.024	0.0243333	0.00057735	0.047	0.047	0.047	0.047	8.49837e-18	0.062	0.062	0.062	0.062	0	0.082	0.082	0.081	0.0816667	0.00057735	0.181	0.181	0.18	0.180667	0.00057735	0.279	0.278	0.28	0.279	0.001	0.401	0.404	0.403	0.402667	0.00152753	0.515	0.518	0.508	0.513667
595	-0.005	-0.003	-0.003	-0.00366667	0.0011547	0.015	0.016	0.015	0.0153333	0.00057735	0.022	0.023	0.023	0.0226667	0.00057735	0.045	0.046	0.045	0.0453333	0.00057735	0.062	0.062	0.061	0.0616667	0.00057735	0.081	0.082	0.08	0.081	0.001	0.18	0.182	0.181	0.181	0.001	0.278	0.279	0.279	0.278667	0.00057735	0.401	0.402	0.4	0.401	0.001	0.513	0.514	0.507	0.511333
596	-0.006	-0.005	-0.006	-0.00566667	0.00057735	0.013	0.014	0.014	0.0136667	0.00057735	0.02	0.021	0.021	0.0206667	0.00057735	0.042	0.044	0.042	0.0426667	0.0011547	0.059	0.059	0.059	0.059	0	0.078	0.078	0.078	0.078	0	0.18	0.182	0.181	0.181	0.001	0.279	0.277	0.277	0.277667	0.0011547	0.4	0.4	0.399	0.399667	0.00057735	0.511	0.512	0.505	0.509333
597	-0.007	-0.006	-0.007	-0.00666667	0.00057735	0.012	0.014	0.015	0.0136667	0.00152753	0.02	0.02	0.02	0.02	0	0.041	0.042	0.042	0.0416667	0.00057735	0.058	0.058	0.057	0.0576667	0.00057735	0.076	0.076	0.076	0.076	0	0.179	0.18	0.178	0.179	0.001	0.277	0.274	0.275	0.275333	0.00152753	0.397	0.395	0.395	0.395667	0.0011547	0.509	0.508	0.499	0.505333
598	-0.005	-0.003	-0.005	-0.00433333	0.0011547	0.013	0.015	0.016	0.0146667	0.00152753	0.022	0.021	0.021	0.0213333	0.00057735	0.042	0.042	0.043	0.0423333	0.00057735	0.058	0.058	0.058	0.058	0	0.076	0.077	0.077	0.0766667	0.00057735	0.178	0.178	0.177	0.177667	0.00057735	0.274	0.272	0.273	0.273	0.001	0.393	0.393	0.391	0.392333	0.0011547	0.505	0.505	0.497	0.502333
599	-0.005	-0.004	-0.005	-0.00466667	0.00057735	0.013	0.014	0.015	0.014	0.001	0.021	0.02	0.02	0.0203333	0.00057735	0.042	0.043	0.043	0.0426667	0.00057735	0.057	0.057	0.058	0.0573333	0.00057735	0.076	0.077	0.077	0.0766667	0.00057735	0.175	0.175	0.174	0.174667	0.00057735	0.268	0.269	0.27	0.269	0.001	0.389	0.389	0.387	0.388333	0.0011547	0.5	0.501	0.493	0.498
600	-0.006	-0.005	-0.006	-0.00566667	0.00057735	0.011	0.011	0.012	0.0113333	0.00057735	0.019	0.019	0.019	0.019	0	0.042	0.043	0.042	0.0423333	0.00057735	0.055	0.055	0.057	0.0556667	0.0011547	0.075	0.076	0.076	0.0756667	0.00057735	0.173	0.174	0.173	0.173333	0.00057735	0.266	0.267	0.269	0.267333	0.00152753	0.387	0.387	0.385	0.386333	0.0011547	0.495	0.496	0.488	0.493
601	-0.006	-0.004	-0.005	-0.005	0.001	0.01	0.011	0.012	0.011	0.001	0.019	0.02	0.02	0.0196667	0.00057735	0.042	0.043	0.042	0.0423333	0.00057735	0.056	0.056	0.057	0.0563333	0.00057735	0.076	0.076	0.076	0.076	0	0.173	0.174	0.173	0.173333	0.00057735	0.266	0.266	0.268	0.266667	0.0011547	0.384	0.384	0.385	0.384333	0.00057735	0.492	0.493	0.485	0.49
602	-0.004	-0.003	-0.004	-0.00366667	0.00057735	0.011	0.012	0.012	0.0116667	0.00057735	0.02	0.022	0.021	0.021	0.001	0.043	0.043	0.043	0.043	8.49837e-18	0.057	0.056	0.056	0.0563333	0.00057735	0.076	0.075	0.075	0.0753333	0.00057735	0.174	0.173	0.173	0.173333	0.00057735	0.267	0.265	0.266	0.266	0.001	0.382	0.382	0.383	0.382333	0.00057735	0.489	0.491	0.481	0.487
603	-0.002	-0.002	-0.003	-0.00233333	0.00057735	0.012	0.014	0.013	0.013	0.001	0.022	0.022	0.021	0.0216667	0.00057735	0.043	0.043	0.043	0.043	8.49837e-18	0.057	0.057	0.055	0.0563333	0.0011547	0.076	0.075	0.075	0.0753333	0.00057735	0.174	0.172	0.173	0.173	0.001	0.265	0.264	0.265	0.264667	0.00057735	0.381	0.38	0.381	0.380667	0.00057735	0.486	0.49	0.479	0.485
604	-0.002	-0.002	-0.003	-0.00233333	0.00057735	0.012	0.014	0.014	0.0133333	0.0011547	0.022	0.021	0.021	0.0213333	0.00057735	0.043	0.043	0.043	0.043	8.49837e-18	0.057	0.058	0.055	0.0566667	0.00152753	0.075	0.075	0.075	0.075	0	0.172	0.172	0.173	0.172333	0.00057735	0.264	0.262	0.263	0.263	0.001	0.379	0.378	0.379	0.378667	0.00057735	0.482	0.487	0.476	0.481667
605	-0.003	-0.003	-0.004	-0.00333333	0.00057735	0.013	0.013	0.014	0.0133333	0.00057735	0.021	0.021	0.021	0.021	0	0.043	0.043	0.043	0.043	8.49837e-18	0.058	0.057	0.056	0.057	0.001	0.075	0.075	0.075	0.075	0	0.171	0.172	0.172	0.171667	0.00057735	0.262	0.26	0.263	0.261667	0.00152753	0.377	0.376	0.377	0.376667	0.00057735	0.48	0.485	0.474	0.479667
606	-0.004	-0.004	-0.005	-0.00433333	0.00057735	0.012	0.013	0.013	0.0126667	0.00057735	0.02	0.021	0.02	0.0203333	0.00057735	0.041	0.043	0.043	0.0423333	0.0011547	0.056	0.055	0.055	0.0553333	0.00057735	0.074	0.074	0.073	0.0736667	0.00057735	0.171	0.171	0.171	0.171	0	0.261	0.259	0.262	0.260667	0.00152753	0.376	0.374	0.375	0.375	0.001	0.479	0.481	0.474	0.478
607	-0.006	-0.006	-0.006	-0.006	1.0623e-18	0.01	0.012	0.012	0.0113333	0.0011547	0.017	0.019	0.018	0.018	0.001	0.038	0.04	0.039	0.039	0.001	0.053	0.052	0.053	0.0526667	0.00057735	0.071	0.071	0.071	0.071	0	0.171	0.17	0.169	0.17	0.001	0.259	0.258	0.261	0.259333	0.00152753	0.375	0.374	0.372	0.373667	0.00152753	0.477	0.479	0.472	0.476
608	-0.008	-0.007	-0.008	-0.00766667	0.00057735	0.011	0.012	0.012	0.0116667	0.00057735	0.016	0.017	0.016	0.0163333	0.00057735	0.036	0.037	0.036	0.0363333	0.00057735	0.051	0.051	0.052	0.0513333	0.00057735	0.069	0.069	0.069	0.069	0	0.168	0.168	0.167	0.167667	0.00057735	0.257	0.256	0.258	0.257	0.001	0.372	0.372	0.37	0.371333	0.0011547	0.475	0.477	0.47	0.474
609	-0.007	-0.007	-0.007	-0.007	0	0.012	0.013	0.013	0.0126667	0.00057735	0.017	0.017	0.017	0.017	0	0.038	0.037	0.037	0.0373333	0.00057735	0.053	0.052	0.053	0.0526667	0.00057735	0.069	0.07	0.07	0.0696667	0.00057735	0.165	0.165	0.165	0.165	0	0.252	0.253	0.254	0.253	0.001	0.368	0.368	0.367	0.367667	0.00057735	0.472	0.472	0.463	0.469
610	-0.007	-0.006	-0.006	-0.00633333	0.00057735	0.011	0.012	0.012	0.0116667	0.00057735	0.018	0.017	0.017	0.0173333	0.00057735	0.038	0.038	0.038	0.038	0	0.053	0.053	0.053	0.053	0	0.069	0.07	0.07	0.0696667	0.00057735	0.163	0.163	0.164	0.163333	0.00057735	0.25	0.249	0.251	0.25	0.001	0.365	0.364	0.364	0.364333	0.00057735	0.467	0.466	0.457	0.463333
611	-0.006	-0.005	-0.005	-0.00533333	0.00057735	0.011	0.013	0.012	0.012	0.001	0.018	0.019	0.018	0.0183333	0.00057735	0.038	0.039	0.039	0.0386667	0.00057735	0.053	0.053	0.053	0.053	0	0.069	0.069	0.069	0.069	0	0.163	0.163	0.163	0.163	0	0.247	0.246	0.248	0.247	0.001	0.361	0.36	0.359	0.36	0.001	0.462	0.462	0.453	0.459
612	-0.005	-0.005	-0.005	-0.005	0	0.01	0.012	0.012	0.0113333	0.0011547	0.017	0.018	0.017	0.0173333	0.00057735	0.037	0.038	0.038	0.0376667	0.00057735	0.052	0.051	0.052	0.0516667	0.00057735	0.068	0.068	0.068	0.068	0	0.164	0.164	0.164	0.164	0	0.246	0.246	0.246	0.246	0	0.359	0.359	0.357	0.358333	0.0011547	0.458	0.46	0.452	0.456667
613	-0.007	-0.006	-0.007	-0.00666667	0.00057735	0.01	0.012	0.011	0.011	0.001	0.016	0.016	0.016	0.016	0	0.035	0.035	0.035	0.035	0	0.049	0.049	0.049	0.049	8.49837e-18	0.066	0.066	0.066	0.066	0	0.163	0.163	0.163	0.163	0	0.245	0.246	0.245	0.245333	0.00057735	0.359	0.358	0.357	0.358	0.001	0.456	0.457	0.452	0.455
614	-0.007	-0.006	-0.007	-0.00666667	0.00057735	0.01	0.011	0.012	0.011	0.001	0.016	0.015	0.015	0.0153333	0.00057735	0.035	0.035	0.036	0.0353333	0.00057735	0.049	0.048	0.048	0.0483333	0.00057735	0.066	0.065	0.065	0.0653333	0.00057735	0.161	0.161	0.161	0.161	0	0.243	0.244	0.243	0.243333	0.00057735	0.354	0.354	0.354	0.354	6.7987e-17	0.453	0.453	0.446	0.450667
615	-0.007	-0.006	-0.008	-0.007	0.001	0.011	0.011	0.012	0.0113333	0.00057735	0.016	0.015	0.015	0.0153333	0.00057735	0.035	0.035	0.035	0.035	0	0.049	0.048	0.048	0.0483333	0.00057735	0.066	0.065	0.065	0.0653333	0.00057735	0.156	0.156	0.156	0.156	0	0.238	0.239	0.239	0.238667	0.00057735	0.349	0.349	0.35	0.349333	0.00057735	0.449	0.447	0.441	0.445667
616	-0.005	-0.004	-0.006	-0.005	0.001	0.013	0.014	0.014	0.0136667	0.00057735	0.018	0.018	0.016	0.0173333	0.0011547	0.037	0.037	0.037	0.037	0	0.051	0.05	0.05	0.0503333	0.00057735	0.067	0.067	0.067	0.067	0	0.154	0.155	0.154	0.154333	0.00057735	0.236	0.235	0.238	0.236333	0.00152753	0.346	0.346	0.347	0.346333	0.00057735	0.445	0.445	0.436	0.442
617	-0.005	-0.004	-0.005	-0.00466667	0.00057735	0.012	0.013	0.013	0.0126667	0.00057735	0.018	0.019	0.017	0.018	0.001	0.038	0.038	0.037	0.0376667	0.00057735	0.049	0.049	0.049	0.049	8.49837e-18	0.067	0.067	0.067	0.067	0	0.156	0.155	0.156	0.155667	0.00057735	0.236	0.234	0.239	0.236333	0.00251661	0.347	0.346	0.347	0.346667	0.00057735	0.443	0.445	0.437	0.441667
618	-0.007	-0.006	-0.006	-0.00633333	0.00057735	0.01	0.011	0.011	0.0106667	0.00057735	0.016	0.017	0.016	0.0163333	0.00057735	0.036	0.036	0.035	0.0356667	0.00057735	0.047	0.047	0.046	0.0466667	0.00057735	0.065	0.065	0.066	0.0653333	0.00057735	0.157	0.155	0.156	0.156	0.001	0.236	0.237	0.239	0.237333	0.00152753	0.346	0.346	0.347	0.346333	0.00057735	0.443	0.445	0.436	0.441333
619	-0.007	-0.007	-0.007	-0.007	0	0.008	0.009	0.009	0.00866667	0.00057735	0.016	0.016	0.016	0.016	0	0.035	0.035	0.035	0.035	0	0.047	0.047	0.045	0.0463333	0.0011547	0.064	0.064	0.064	0.064	0	0.155	0.155	0.155	0.155	0	0.235	0.236	0.237	0.236	0.001	0.344	0.344	0.344	0.344	6.7987e-17	0.441	0.443	0.433	0.439
620	-0.006	-0.005	-0.006	-0.00566667	0.00057735	0.01	0.011	0.011	0.0106667	0.00057735	0.018	0.016	0.017	0.017	0.001	0.036	0.036	0.036	0.036	0	0.05	0.049	0.048	0.049	0.001	0.065	0.065	0.065	0.065	0	0.152	0.154	0.153	0.153	0.001	0.235	0.235	0.234	0.234667	0.00057735	0.341	0.342	0.34	0.341	0.001	0.439	0.44	0.43	0.436333
621	-0.005	-0.005	-0.005	-0.005	0	0.01	0.011	0.011	0.0106667	0.00057735	0.017	0.017	0.017	0.017	0	0.036	0.036	0.036	0.036	0	0.049	0.048	0.049	0.0486667	0.00057735	0.065	0.065	0.065	0.065	0	0.151	0.154	0.152	0.152333	0.00152753	0.233	0.232	0.232	0.232333	0.00057735	0.339	0.338	0.338	0.338333	0.00057735	0.434	0.435	0.427	0.432
622	-0.007	-0.007	-0.006	-0.00666667	0.00057735	0.01	0.01	0.011	0.0103333	0.00057735	0.015	0.016	0.015	0.0153333	0.00057735	0.034	0.035	0.035	0.0346667	0.00057735	0.046	0.046	0.046	0.046	8.49837e-18	0.064	0.063	0.063	0.0633333	0.00057735	0.148	0.15	0.148	0.148667	0.0011547	0.229	0.229	0.23	0.229333	0.00057735	0.334	0.334	0.335	0.334333	0.00057735	0.43	0.43	0.422	0.427333
623	-0.006	-0.006	-0.006	-0.006	1.0623e-18	0.009	0.01	0.01	0.00966667	0.00057735	0.015	0.016	0.015	0.0153333	0.00057735	0.034	0.036	0.035	0.035	0.001	0.045	0.045	0.045	0.045	8.49837e-18	0.063	0.063	0.063	0.063	0	0.148	0.149	0.146	0.147667	0.00152753	0.229	0.228	0.229	0.228667	0.00057735	0.331	0.331	0.331	0.331	0	0.426	0.425	0.418	0.423
624	-0.004	-0.004	-0.004	-0.004	0	0.01	0.011	0.01	0.0103333	0.00057735	0.017	0.018	0.017	0.0173333	0.00057735	0.035	0.037	0.035	0.0356667	0.0011547	0.046	0.046	0.045	0.0456667	0.00057735	0.063	0.064	0.064	0.0636667	0.00057735	0.148	0.149	0.147	0.148	0.001	0.231	0.228	0.229	0.229333	0.00152753	0.329	0.33	0.33	0.329667	0.00057735	0.424	0.424	0.417	0.421667
625	-0.005	-0.004	-0.005	-0.00466667	0.00057735	0.01	0.012	0.011	0.011	0.001	0.018	0.017	0.017	0.0173333	0.00057735	0.035	0.036	0.035	0.0353333	0.00057735	0.046	0.047	0.046	0.0463333	0.00057735	0.064	0.064	0.064	0.064	0	0.148	0.149	0.148	0.148333	0.00057735	0.229	0.228	0.228	0.228333	0.00057735	0.331	0.329	0.33	0.33	0.001	0.422	0.422	0.416	0.42
626	-0.006	-0.005	-0.005	-0.00533333	0.00057735	0.01	0.012	0.012	0.0113333	0.0011547	0.017	0.016	0.017	0.0166667	0.00057735	0.035	0.036	0.035	0.0353333	0.00057735	0.047	0.047	0.047	0.047	8.49837e-18	0.064	0.064	0.063	0.0636667	0.00057735	0.148	0.148	0.148	0.148	0	0.227	0.227	0.227	0.227	0	0.33	0.328	0.328	0.328667	0.0011547	0.421	0.422	0.415	0.419333
627	-0.005	-0.004	-0.004	-0.00433333	0.00057735	0.01	0.012	0.012	0.0113333	0.0011547	0.016	0.016	0.016	0.016	0	0.034	0.034	0.034	0.034	0	0.046	0.046	0.046	0.046	8.49837e-18	0.062	0.062	0.062	0.062	0	0.148	0.147	0.148	0.147667	0.00057735	0.225	0.226	0.227	0.226	0.001	0.329	0.327	0.326	0.327333	0.00152753	0.419	0.421	0.414	0.418
628	-0.005	-0.004	-0.005	-0.00466667	0.00057735	0.01	0.012	0.012	0.0113333	0.0011547	0.015	0.015	0.015	0.015	0	0.032	0.033	0.033	0.0326667	0.00057735	0.045	0.044	0.044	0.0443333	0.00057735	0.06	0.059	0.06	0.0596667	0.00057735	0.146	0.145	0.146	0.145667	0.00057735	0.223	0.223	0.224	0.223333	0.00057735	0.323	0.324	0.322	0.323	0.001	0.413	0.415	0.407	0.411667
629	-0.006	-0.005	-0.006	-0.00566667	0.00057735	0.009	0.011	0.01	0.01	0.001	0.014	0.015	0.014	0.0143333	0.00057735	0.031	0.033	0.032	0.032	0.001	0.044	0.043	0.043	0.0433333	0.00057735	0.058	0.058	0.058	0.058	0	0.144	0.143	0.143	0.143333	0.00057735	0.221	0.219	0.22	0.22	0.001	0.32	0.32	0.32	0.32	0	0.407	0.409	0.402	0.406
630	-0.006	-0.005	-0.006	-0.00566667	0.00057735	0.009	0.01	0.01	0.00966667	0.00057735	0.014	0.015	0.015	0.0146667	0.00057735	0.032	0.032	0.032	0.032	0	0.044	0.042	0.043	0.043	0.001	0.058	0.058	0.058	0.058	0	0.142	0.142	0.141	0.141667	0.00057735	0.219	0.217	0.218	0.218	0.001	0.317	0.318	0.318	0.317667	0.00057735	0.404	0.406	0.398	0.402667
631	-0.005	-0.004	-0.004	-0.00433333	0.00057735	0.009	0.01	0.01	0.00966667	0.00057735	0.015	0.016	0.016	0.0156667	0.00057735	0.033	0.033	0.033	0.033	0	0.044	0.043	0.043	0.0433333	0.00057735	0.059	0.06	0.06	0.0596667	0.00057735	0.143	0.143	0.142	0.142667	0.00057735	0.22	0.217	0.218	0.218333	0.00152753	0.317	0.316	0.318	0.317	0.001	0.405	0.404	0.4	0.403
632	-0.006	-0.004	-0.005	-0.005	0.001	0.009	0.011	0.011	0.0103333	0.0011547	0.015	0.015	0.015	0.015	0	0.032	0.032	0.032	0.032	0	0.043	0.042	0.042	0.0423333	0.00057735	0.06	0.059	0.06	0.0596667	0.00057735	0.143	0.143	0.143	0.143	0	0.217	0.216	0.218	0.217	0.001	0.316	0.315	0.316	0.315667	0.00057735	0.404	0.403	0.398	0.401667
633	-0.005	-0.003	-0.004	-0.004	0.001	0.01	0.013	0.012	0.0116667	0.00152753	0.017	0.017	0.015	0.0163333	0.0011547	0.032	0.033	0.033	0.0326667	0.00057735	0.045	0.043	0.044	0.044	0.001	0.06	0.059	0.06	0.0596667	0.00057735	0.141	0.141	0.142	0.141333	0.00057735	0.216	0.213	0.216	0.215	0.00173205	0.314	0.314	0.314	0.314	0	0.403	0.402	0.396	0.400333
634	-0.005	-0.003	-0.004	-0.004	0.001	0.01	0.012	0.011	0.011	0.001	0.017	0.016	0.016	0.0163333	0.00057735	0.033	0.033	0.033	0.033	0	0.045	0.044	0.045	0.0446667	0.00057735	0.06	0.059	0.06	0.0596667	0.00057735	0.138	0.138	0.139	0.138333	0.00057735	0.212	0.21	0.213	0.211667	0.00152753	0.311	0.312	0.312	0.311667	0.00057735	0.399	0.4	0.39	0.396333
635	-0.006	-0.005	-0.006	-0.00566667	0.00057735	0.009	0.011	0.01	0.01	0.001	0.014	0.015	0.015	0.0146667	0.00057735	0.032	0.033	0.032	0.0323333	0.00057735	0.044	0.043	0.044	0.0436667	0.00057735	0.058	0.059	0.059	0.0586667	0.00057735	0.136	0.135	0.136	0.135667	0.00057735	0.211	0.208	0.21	0.209667	0.00152753	0.309	0.308	0.308	0.308333	0.00057735	0.395	0.397	0.387	0.393
636	-0.009	-0.008	-0.008	-0.00833333	0.00057735	0.009	0.01	0.01	0.00966667	0.00057735	0.012	0.014	0.013	0.013	0.001	0.03	0.032	0.031	0.031	0.001	0.042	0.042	0.043	0.0423333	0.00057735	0.057	0.058	0.057	0.0573333	0.00057735	0.134	0.132	0.133	0.133	0.001	0.209	0.207	0.207	0.207667	0.0011547	0.307	0.304	0.304	0.305	0.00173205	0.392	0.393	0.385	0.39
637	-0.009	-0.008	-0.007	-0.008	0.001	0.01	0.011	0.01	0.0103333	0.00057735	0.012	0.013	0.011	0.012	0.001	0.029	0.031	0.03	0.03	0.001	0.042	0.041	0.041	0.0413333	0.00057735	0.054	0.055	0.055	0.0546667	0.00057735	0.134	0.133	0.133	0.133333	0.00057735	0.207	0.206	0.206	0.206333	0.00057735	0.303	0.302	0.302	0.302333	0.00057735	0.389	0.39	0.383	0.387333
638	-0.008	-0.007	-0.007	-0.00733333	0.00057735	0.01	0.011	0.011	0.0106667	0.00057735	0.012	0.011	0.011	0.0113333	0.00057735	0.029	0.031	0.03	0.03	0.001	0.041	0.041	0.04	0.0406667	0.00057735	0.054	0.055	0.055	0.0546667	0.00057735	0.134	0.133	0.133	0.133333	0.00057735	0.205	0.204	0.205	0.204667	0.00057735	0.302	0.301	0.302	0.301667	0.00057735	0.387	0.388	0.38	0.385
639	-0.007	-0.006	-0.007	-0.00666667	0.00057735	0.01	0.011	0.011	0.0106667	0.00057735	0.013	0.012	0.012	0.0123333	0.00057735	0.03	0.031	0.03	0.0303333	0.00057735	0.04	0.04	0.04	0.04	0	0.055	0.056	0.056	0.0556667	0.00057735	0.135	0.134	0.135	0.134667	0.00057735	0.206	0.205	0.206	0.205667	0.00057735	0.302	0.303	0.303	0.302667	0.00057735	0.387	0.386	0.38	0.384333
640	-0.006	-0.005	-0.007	-0.006	0.001	0.009	0.011	0.01	0.01	0.001	0.013	0.013	0.013	0.013	0	0.03	0.03	0.03	0.03	0	0.04	0.041	0.04	0.0403333	0.00057735	0.055	0.056	0.055	0.0553333	0.00057735	0.135	0.134	0.135	0.134667	0.00057735	0.206	0.205	0.206	0.205667	0.00057735	0.301	0.302	0.3	0.301	0.001	0.386	0.385	0.378	0.383
641	-0.006	-0.006	-0.007	-0.00633333	0.00057735	0.01	0.011	0.01	0.0103333	0.00057735	0.013	0.013	0.013	0.013	0	0.029	0.031	0.03	0.03	0.001	0.039	0.041	0.04	0.04	0.001	0.054	0.055	0.054	0.0543333	0.00057735	0.134	0.134	0.134	0.134	0	0.206	0.205	0.206	0.205667	0.00057735	0.299	0.299	0.298	0.298667	0.00057735	0.382	0.385	0.376	0.381
642	-0.007	-0.006	-0.007	-0.00666667	0.00057735	0.01	0.011	0.01	0.0103333	0.00057735	0.013	0.013	0.013	0.013	0	0.029	0.03	0.029	0.0293333	0.00057735	0.039	0.04	0.04	0.0396667	0.00057735	0.054	0.053	0.053	0.0533333	0.00057735	0.132	0.132	0.132	0.132	0	0.203	0.202	0.205	0.203333	0.00152753	0.297	0.294	0.296	0.295667	0.00152753	0.379	0.38	0.373	0.377333
643	-0.007	-0.006	-0.007	-0.00666667	0.00057735	0.008	0.01	0.009	0.009	0.001	0.013	0.012	0.013	0.0126667	0.00057735	0.029	0.029	0.029	0.029	0	0.04	0.04	0.041	0.0403333	0.00057735	0.054	0.053	0.054	0.0536667	0.00057735	0.132	0.133	0.132	0.132333	0.00057735	0.202	0.202	0.203	0.202333	0.00057735	0.295	0.294	0.295	0.294667	0.00057735	0.378	0.379	0.372	0.376333
644	-0.007	-0.006	-0.006	-0.00633333	0.00057735	0.008	0.009	0.009	0.00866667	0.00057735	0.014	0.012	0.013	0.013	0.001	0.029	0.03	0.029	0.0293333	0.00057735	0.04	0.04	0.041	0.0403333	0.00057735	0.054	0.053	0.054	0.0536667	0.00057735	0.131	0.132	0.132	0.131667	0.00057735	0.201	0.201	0.201	0.201	3.39935e-17	0.293	0.294	0.295	0.294	0.001	0.377	0.377	0.371	0.375
645	-0.007	-0.007	-0.007	-0.007	0	0.007	0.008	0.009	0.008	0.001	0.012	0.011	0.012	0.0116667	0.00057735	0.029	0.029	0.029	0.029	0	0.038	0.038	0.039	0.0383333	0.00057735	0.052	0.052	0.053	0.0523333	0.00057735	0.13	0.131	0.13	0.130333	0.00057735	0.199	0.199	0.198	0.198667	0.00057735	0.292	0.294	0.293	0.293	0.001	0.376	0.375	0.37	0.373667
646	-0.008	-0.006	-0.008	-0.00733333	0.0011547	0.006	0.007	0.007	0.00666667	0.00057735	0.011	0.012	0.011	0.0113333	0.00057735	0.028	0.029	0.028	0.0283333	0.00057735	0.037	0.038	0.038	0.0376667	0.00057735	0.052	0.053	0.052	0.0523333	0.00057735	0.128	0.129	0.127	0.128	0.001	0.197	0.198	0.197	0.197333	0.00057735	0.291	0.292	0.291	0.291333	0.00057735	0.374	0.372	0.367	0.371
647	-0.007	-0.005	-0.006	-0.006	0.001	0.007	0.009	0.009	0.00833333	0.0011547	0.013	0.015	0.013	0.0136667	0.0011547	0.029	0.029	0.028	0.0286667	0.00057735	0.038	0.039	0.039	0.0386667	0.00057735	0.053	0.053	0.052	0.0526667	0.00057735	0.128	0.129	0.127	0.128	0.001	0.197	0.197	0.197	0.197	3.39935e-17	0.29	0.29	0.289	0.289667	0.00057735	0.372	0.37	0.366	0.369333
648	-0.005	-0.003	-0.004	-0.004	0.001	0.01	0.011	0.011	0.0106667	0.00057735	0.015	0.016	0.014	0.015	0.001	0.03	0.029	0.03	0.0296667	0.00057735	0.039	0.04	0.04	0.0396667	0.00057735	0.053	0.053	0.053	0.053	0	0.128	0.13	0.128	0.128667	0.0011547	0.197	0.197	0.197	0.197	3.39935e-17	0.287	0.288	0.287	0.287333	0.00057735	0.369	0.369	0.364	0.367333
649	-0.005	-0.005	-0.004	-0.00466667	0.00057735	0.01	0.012	0.011	0.011	0.001	0.014	0.013	0.012	0.013	0.001	0.027	0.028	0.029	0.028	0.001	0.039	0.038	0.038	0.0383333	0.00057735	0.05	0.051	0.051	0.0506667	0.00057735	0.127	0.128	0.128	0.127667	0.00057735	0.195	0.193	0.195	0.194333	0.0011547	0.284	0.285	0.285	0.284667	0.00057735	0.364	0.366	0.36	0.363333
650	-0.008	-0.007	-0.007	-0.00733333	0.00057735	0.008	0.01	0.01	0.00933333	0.0011547	0.011	0.009	0.01	0.01	0.001	0.024	0.025	0.026	0.025	0.001	0.036	0.036	0.035	0.0356667	0.00057735	0.047	0.048	0.048	0.0476667	0.00057735	0.125	0.125	0.125	0.125	0	0.191	0.19	0.191	0.190667	0.00057735	0.282	0.283	0.283	0.282667	0.00057735	0.361	0.362	0.355	0.359333
651	-0.009	-0.008	-0.008	-0.00833333	0.00057735	0.007	0.009	0.008	0.008	0.001	0.008	0.008	0.008	0.008	0	0.023	0.025	0.024	0.024	0.001	0.034	0.034	0.033	0.0336667	0.00057735	0.047	0.047	0.047	0.047	8.49837e-18	0.123	0.123	0.122	0.122667	0.00057735	0.189	0.19	0.19	0.189667	0.00057735	0.281	0.28	0.28	0.280333	0.00057735	0.359	0.36	0.352	0.357
652	-0.008	-0.007	-0.007	-0.00733333	0.00057735	0.008	0.01	0.009	0.009	0.001	0.009	0.01	0.009	0.00933333	0.00057735	0.025	0.026	0.025	0.0253333	0.00057735	0.036	0.035	0.035	0.0353333	0.00057735	0.05	0.05	0.049	0.0496667	0.00057735	0.122	0.122	0.122	0.122	0	0.191	0.189	0.19	0.19	0.001	0.279	0.278	0.278	0.278333	0.00057735	0.357	0.359	0.351	0.355667
653	-0.008	-0.007	-0.006	-0.007	0.001	0.008	0.01	0.009	0.009	0.001	0.01	0.011	0.01	0.0103333	0.00057735	0.026	0.026	0.026	0.026	0	0.037	0.036	0.037	0.0366667	0.00057735	0.051	0.05	0.05	0.0503333	0.00057735	0.124	0.123	0.124	0.123667	0.00057735	0.192	0.19	0.191	0.191	0.001	0.279	0.279	0.28	0.279333	0.00057735	0.356	0.36	0.351	0.355667
654	-0.008	-0.007	-0.006	-0.007	0.001	0.007	0.009	0.009	0.00833333	0.0011547	0.012	0.012	0.011	0.0116667	0.00057735	0.026	0.027	0.026	0.0263333	0.00057735	0.037	0.037	0.037	0.037	0	0.05	0.049	0.05	0.0496667	0.00057735	0.125	0.124	0.124	0.124333	0.00057735	0.191	0.189	0.19	0.19	0.001	0.278	0.279	0.279	0.278667	0.00057735	0.354	0.357	0.348	0.353
655	-0.008	-0.007	-0.008	-0.00766667	0.00057735	0.006	0.008	0.009	0.00766667	0.00152753	0.011	0.011	0.01	0.0106667	0.00057735	0.025	0.026	0.025	0.0253333	0.00057735	0.036	0.036	0.037	0.0363333	0.00057735	0.048	0.047	0.049	0.048	0.001	0.124	0.124	0.123	0.123667	0.00057735	0.188	0.187	0.188	0.187667	0.00057735	0.275	0.276	0.276	0.275667	0.00057735	0.352	0.354	0.346	0.350667
656	-0.008	-0.007	-0.007	-0.00733333	0.00057735	0.006	0.007	0.008	0.007	0.001	0.011	0.01	0.011	0.0106667	0.00057735	0.025	0.026	0.025	0.0253333	0.00057735	0.036	0.036	0.035	0.0356667	0.00057735	0.047	0.047	0.048	0.0473333	0.00057735	0.121	0.122	0.12	0.121	0.001	0.185	0.184	0.186	0.185	0.001	0.272	0.274	0.272	0.272667	0.0011547	0.35	0.351	0.343	0.348
657	-0.009	-0.008	-0.008	-0.00833333	0.00057735	0.006	0.007	0.007	0.00666667	0.00057735	0.009	0.008	0.01	0.009	0.001	0.024	0.025	0.025	0.0246667	0.00057735	0.034	0.034	0.033	0.0336667	0.00057735	0.046	0.047	0.046	0.0463333	0.00057735	0.119	0.121	0.118	0.119333	0.00152753	0.183	0.183	0.185	0.183667	0.0011547	0.271	0.272	0.271	0.271333	0.00057735	0.348	0.349	0.342	0.346333
658	-0.009	-0.008	-0.009	-0.00866667	0.00057735	0.007	0.008	0.007	0.00733333	0.00057735	0.009	0.008	0.01	0.009	0.001	0.023	0.025	0.025	0.0243333	0.0011547	0.033	0.034	0.033	0.0333333	0.00057735	0.046	0.046	0.046	0.046	8.49837e-18	0.119	0.12	0.119	0.119333	0.00057735	0.183	0.182	0.184	0.183	0.001	0.271	0.271	0.271	0.271	0	0.345	0.347	0.34	0.344
659	-0.009	-0.009	-0.009	-0.009	0	0.007	0.009	0.008	0.008	0.001	0.008	0.008	0.008	0.008	0	0.023	0.024	0.025	0.024	0.001	0.034	0.034	0.034	0.034	0	0.046	0.046	0.046	0.046	8.49837e-18	0.119	0.118	0.118	0.118333	0.00057735	0.183	0.182	0.182	0.182333	0.00057735	0.269	0.269	0.27	0.269333	0.00057735	0.342	0.345	0.338	0.341667
660	-0.007	-0.007	-0.008	-0.00733333	0.00057735	0.009	0.011	0.01	0.01	0.001	0.01	0.011	0.01	0.0103333	0.00057735	0.025	0.026	0.026	0.0256667	0.00057735	0.036	0.036	0.036	0.036	0	0.048	0.048	0.048	0.048	8.49837e-18	0.117	0.117	0.116	0.116667	0.00057735	0.181	0.18	0.18	0.180333	0.00057735	0.267	0.266	0.267	0.266667	0.00057735	0.339	0.342	0.335	0.338667
661	-0.007	-0.007	-0.008	-0.00733333	0.00057735	0.009	0.01	0.01	0.00966667	0.00057735	0.01	0.01	0.01	0.01	0	0.026	0.026	0.026	0.026	0	0.036	0.036	0.035	0.0356667	0.00057735	0.047	0.048	0.048	0.0476667	0.00057735	0.113	0.113	0.111	0.112333	0.0011547	0.177	0.176	0.176	0.176333	0.00057735	0.263	0.261	0.261	0.261667	0.0011547	0.335	0.338	0.33	0.334333
662	-0.008	-0.007	-0.008	-0.00766667	0.00057735	0.007	0.008	0.009	0.008	0.001	0.009	0.01	0.011	0.01	0.001	0.025	0.024	0.025	0.0246667	0.00057735	0.035	0.035	0.034	0.0346667	0.00057735	0.046	0.046	0.047	0.0463333	0.00057735	0.11	0.112	0.11	0.110667	0.0011547	0.175	0.174	0.175	0.174667	0.00057735	0.261	0.26	0.259	0.26	0.001	0.333	0.335	0.326	0.331333
663	-0.009	-0.007	-0.008	-0.008	0.001	0.007	0.008	0.009	0.008	0.001	0.009	0.009	0.009	0.009	0	0.023	0.023	0.024	0.0233333	0.00057735	0.033	0.034	0.033	0.0333333	0.00057735	0.045	0.045	0.045	0.045	8.49837e-18	0.112	0.114	0.113	0.113	0.001	0.175	0.174	0.175	0.174667	0.00057735	0.261	0.261	0.261	0.261	0	0.334	0.336	0.327	0.332333
664	-0.008	-0.006	-0.007	-0.007	0.001	0.008	0.01	0.01	0.00933333	0.0011547	0.01	0.009	0.01	0.00966667	0.00057735	0.024	0.023	0.023	0.0233333	0.00057735	0.033	0.034	0.033	0.0333333	0.00057735	0.046	0.044	0.045	0.045	0.001	0.115	0.116	0.116	0.115667	0.00057735	0.177	0.176	0.177	0.176667	0.00057735	0.261	0.262	0.263	0.262	0.001	0.336	0.336	0.329	0.333667
665	-0.008	-0.007	-0.008	-0.00766667	0.00057735	0.009	0.01	0.011	0.01	0.001	0.009	0.008	0.009	0.00866667	0.00057735	0.023	0.022	0.022	0.0223333	0.00057735	0.032	0.033	0.032	0.0323333	0.00057735	0.044	0.044	0.044	0.044	8.49837e-18	0.114	0.115	0.116	0.115	0.001	0.176	0.175	0.176	0.175667	0.00057735	0.26	0.26	0.26	0.26	0	0.335	0.336	0.328	0.333
666	-0.009	-0.009	-0.009	-0.009	0	0.008	0.009	0.01	0.009	0.001	0.007	0.007	0.007	0.007	0	0.021	0.022	0.021	0.0213333	0.00057735	0.031	0.032	0.031	0.0313333	0.00057735	0.042	0.042	0.042	0.042	0	0.111	0.113	0.112	0.112	0.001	0.173	0.173	0.174	0.173333	0.00057735	0.258	0.257	0.257	0.257333	0.00057735	0.333	0.333	0.325	0.330333
667	-0.009	-0.008	-0.01	-0.009	0.001	0.007	0.009	0.009	0.00833333	0.0011547	0.006	0.008	0.006	0.00666667	0.0011547	0.02	0.023	0.022	0.0216667	0.00152753	0.031	0.031	0.03	0.0306667	0.00057735	0.042	0.042	0.041	0.0416667	0.00057735	0.11	0.11	0.11	0.11	0	0.171	0.171	0.172	0.171333	0.00057735	0.255	0.254	0.254	0.254333	0.00057735	0.328	0.329	0.321	0.326
668	-0.007	-0.006	-0.007	-0.00666667	0.00057735	0.008	0.01	0.01	0.00933333	0.0011547	0.008	0.009	0.008	0.00833333	0.00057735	0.023	0.025	0.024	0.024	0.001	0.032	0.032	0.031	0.0316667	0.00057735	0.044	0.043	0.044	0.0436667	0.00057735	0.111	0.11	0.111	0.110667	0.00057735	0.172	0.171	0.172	0.171667	0.00057735	0.253	0.253	0.253	0.253	0	0.324	0.326	0.317	0.322333
669	-0.006	-0.004	-0.006	-0.00533333	0.0011547	0.007	0.008	0.008	0.00766667	0.00057735	0.009	0.01	0.01	0.00966667	0.00057735	0.025	0.026	0.024	0.025	0.001	0.031	0.031	0.032	0.0313333	0.00057735	0.045	0.045	0.045	0.045	8.49837e-18	0.11	0.111	0.11	0.110333	0.00057735	0.171	0.169	0.17	0.17	0.001	0.251	0.252	0.25	0.251	0.001	0.32	0.322	0.314	0.318667
670	-0.008	-0.007	-0.008	-0.00766667	0.00057735	0.007	0.007	0.007	0.007	0	0.008	0.008	0.009	0.00833333	0.00057735	0.024	0.025	0.023	0.024	0.001	0.031	0.03	0.03	0.0303333	0.00057735	0.043	0.044	0.044	0.0436667	0.00057735	0.109	0.11	0.108	0.109	0.001	0.17	0.169	0.169	0.169333	0.00057735	0.25	0.25	0.25	0.25	0	0.32	0.32	0.313	0.317667
671	-0.01	-0.01	-0.01	-0.01	0	0.006	0.006	0.005	0.00566667	0.00057735	0.007	0.007	0.007	0.007	0	0.022	0.022	0.021	0.0216667	0.00057735	0.031	0.029	0.029	0.0296667	0.0011547	0.041	0.042	0.042	0.0416667	0.00057735	0.107	0.106	0.106	0.106333	0.00057735	0.167	0.165	0.166	0.166	0.001	0.247	0.248	0.248	0.247667	0.00057735	0.317	0.317	0.311	0.315
672	-0.01	-0.01	-0.009	-0.00966667	0.00057735	0.006	0.006	0.006	0.006	1.0623e-18	0.007	0.007	0.007	0.007	0	0.023	0.022	0.022	0.0223333	0.00057735	0.031	0.03	0.029	0.03	0.001	0.042	0.041	0.042	0.0416667	0.00057735	0.106	0.105	0.106	0.105667	0.00057735	0.165	0.163	0.165	0.164333	0.0011547	0.245	0.246	0.247	0.246	0.001	0.314	0.316	0.31	0.313333
673	-0.007	-0.007	-0.007	-0.007	0	0.008	0.008	0.008	0.008	0	0.009	0.009	0.009	0.009	0	0.024	0.023	0.024	0.0236667	0.00057735	0.031	0.031	0.031	0.031	0	0.043	0.043	0.044	0.0433333	0.00057735	0.105	0.106	0.106	0.105667	0.00057735	0.165	0.162	0.164	0.163667	0.00152753	0.245	0.245	0.247	0.245667	0.0011547	0.313	0.316	0.308	0.312333
674	-0.007	-0.007	-0.007	-0.007	0	0.008	0.009	0.009	0.00866667	0.00057735	0.008	0.008	0.008	0.008	0	0.023	0.022	0.023	0.0226667	0.00057735	0.03	0.031	0.031	0.0306667	0.00057735	0.042	0.043	0.043	0.0426667	0.00057735	0.104	0.106	0.105	0.105	0.001	0.165	0.164	0.165	0.164667	0.00057735	0.245	0.245	0.246	0.245333	0.00057735	0.314	0.315	0.306	0.311667
675	-0.009	-0.009	-0.009	-0.009	0	0.006	0.008	0.008	0.00733333	0.0011547	0.005	0.005	0.005	0.005	0	0.02	0.019	0.02	0.0196667	0.00057735	0.028	0.029	0.029	0.0286667	0.00057735	0.039	0.04	0.039	0.0393333	0.00057735	0.103	0.106	0.104	0.104333	0.00152753	0.164	0.163	0.164	0.163667	0.00057735	0.243	0.244	0.243	0.243333	0.00057735	0.313	0.312	0.304	0.309667
676	-0.011	-0.01	-0.01	-0.0103333	0.00057735	0.005	0.006	0.006	0.00566667	0.00057735	0.004	0.004	0.005	0.00433333	0.00057735	0.019	0.019	0.02	0.0193333	0.00057735	0.028	0.028	0.028	0.028	0	0.038	0.038	0.039	0.0383333	0.00057735	0.103	0.106	0.105	0.104667	0.00152753	0.161	0.163	0.163	0.162333	0.0011547	0.242	0.242	0.242	0.242	0	0.309	0.309	0.303	0.307
677	-0.011	-0.009	-0.01	-0.01	0.001	0.004	0.005	0.006	0.005	0.001	0.004	0.004	0.005	0.00433333	0.00057735	0.019	0.02	0.021	0.02	0.001	0.029	0.028	0.028	0.0283333	0.00057735	0.038	0.039	0.039	0.0386667	0.00057735	0.104	0.105	0.105	0.104667	0.00057735	0.159	0.161	0.161	0.160333	0.0011547	0.241	0.241	0.242	0.241333	0.00057735	0.307	0.308	0.301	0.305333
678	-0.012	-0.009	-0.01	-0.0103333	0.00152753	0.004	0.005	0.005	0.00466667	0.00057735	0.005	0.004	0.005	0.00466667	0.00057735	0.02	0.021	0.02	0.0203333	0.00057735	0.028	0.028	0.028	0.028	0	0.038	0.039	0.039	0.0386667	0.00057735	0.104	0.103	0.104	0.103667	0.00057735	0.158	0.159	0.159	0.158667	0.00057735	0.24	0.24	0.241	0.240333	0.00057735	0.304	0.306	0.298	0.302667
679	-0.012	-0.011	-0.011	-0.0113333	0.00057735	0.003	0.005	0.004	0.004	0.001	0.003	0.003	0.003	0.003	5.31148e-19	0.018	0.019	0.017	0.018	0.001	0.025	0.025	0.025	0.025	4.24919e-18	0.036	0.036	0.036	0.036	0	0.102	0.102	0.102	0.102	0	0.158	0.157	0.157	0.157333	0.00057735	0.237	0.236	0.237	0.236667	0.00057735	0.302	0.303	0.297	0.300667
680	-0.012	-0.01	-0.01	-0.0106667	0.0011547	0.004	0.006	0.005	0.005	0.001	0.004	0.004	0.004	0.004	0	0.018	0.019	0.016	0.0176667	0.00152753	0.025	0.025	0.024	0.0246667	0.00057735	0.036	0.035	0.036	0.0356667	0.00057735	0.103	0.103	0.103	0.103	0	0.158	0.158	0.157	0.157667	0.00057735	0.236	0.235	0.236	0.235667	0.00057735	0.301	0.303	0.297	0.300333
681	-0.01	-0.009	-0.009	-0.00933333	0.00057735	0.005	0.006	0.006	0.00566667	0.00057735	0.006	0.006	0.006	0.006	1.0623e-18	0.018	0.019	0.018	0.0183333	0.00057735	0.026	0.027	0.026	0.0263333	0.00057735	0.036	0.037	0.037	0.0366667	0.00057735	0.103	0.103	0.103	0.103	0	0.158	0.159	0.159	0.158667	0.00057735	0.237	0.236	0.236	0.236333	0.00057735	0.301	0.304	0.297	0.300667
682	-0.01	-0.009	-0.009	-0.00933333	0.00057735	0.005	0.007	0.007	0.00633333	0.0011547	0.006	0.006	0.007	0.00633333	0.00057735	0.017	0.018	0.018	0.0176667	0.00057735	0.026	0.027	0.025	0.026	0.001	0.037	0.037	0.037	0.037	0	0.102	0.102	0.102	0.102	0	0.157	0.158	0.158	0.157667	0.00057735	0.237	0.236	0.235	0.236	0.001	0.3	0.302	0.295	0.299
683	-0.01	-0.009	-0.01	-0.00966667	0.00057735	0.005	0.007	0.006	0.006	0.001	0.006	0.006	0.006	0.006	1.0623e-18	0.018	0.017	0.019	0.018	0.001	0.025	0.026	0.025	0.0253333	0.00057735	0.037	0.037	0.037	0.037	0	0.099	0.1	0.1	0.0996667	0.00057735	0.156	0.156	0.156	0.156	0	0.234	0.233	0.232	0.233	0.001	0.296	0.299	0.291	0.295333
684	-0.01	-0.01	-0.011	-0.0103333	0.00057735	0.004	0.005	0.004	0.00433333	0.00057735	0.004	0.004	0.004	0.004	0	0.017	0.016	0.018	0.017	0.001	0.025	0.025	0.024	0.0246667	0.00057735	0.036	0.035	0.035	0.0353333	0.00057735	0.099	0.1	0.1	0.0996667	0.00057735	0.155	0.154	0.155	0.154667	0.00057735	0.233	0.232	0.232	0.232333	0.00057735	0.295	0.298	0.292	0.295
685	-0.011	-0.01	-0.012	-0.011	0.001	0.004	0.005	0.004	0.00433333	0.00057735	0.003	0.003	0.003	0.003	5.31148e-19	0.016	0.015	0.017	0.016	0.001	0.026	0.025	0.024	0.025	0.001	0.035	0.035	0.034	0.0346667	0.00057735	0.101	0.102	0.101	0.101333	0.00057735	0.156	0.155	0.155	0.155333	0.00057735	0.232	0.231	0.232	0.231667	0.00057735	0.296	0.297	0.292	0.295
686	-0.009	-0.008	-0.01	-0.009	0.001	0.007	0.007	0.007	0.007	0	0.005	0.006	0.004	0.005	0.001	0.017	0.018	0.018	0.0176667	0.00057735	0.027	0.026	0.026	0.0263333	0.00057735	0.036	0.036	0.036	0.036	0	0.101	0.1	0.099	0.1	0.001	0.154	0.153	0.154	0.153667	0.00057735	0.229	0.23	0.23	0.229667	0.00057735	0.293	0.295	0.288	0.292
687	-0.01	-0.009	-0.01	-0.00966667	0.00057735	0.007	0.008	0.008	0.00766667	0.00057735	0.005	0.005	0.005	0.005	0	0.017	0.018	0.019	0.018	0.001	0.026	0.026	0.026	0.026	0	0.036	0.035	0.036	0.0356667	0.00057735	0.099	0.098	0.096	0.0976667	0.00152753	0.152	0.151	0.152	0.151667	0.00057735	0.226	0.227	0.227	0.226667	0.00057735	0.289	0.291	0.284	0.288
688	-0.014	-0.012	-0.013	-0.013	0.001	0.005	0.006	0.006	0.00566667	0.00057735	0.002	0.002	0.003	0.00233333	0.00057735	0.015	0.016	0.016	0.0156667	0.00057735	0.023	0.023	0.022	0.0226667	0.00057735	0.032	0.033	0.033	0.0326667	0.00057735	0.097	0.097	0.096	0.0966667	0.00057735	0.151	0.151	0.152	0.151333	0.00057735	0.225	0.225	0.225	0.225	0	0.286	0.289	0.282	0.285667
689	-0.016	-0.014	-0.015	-0.015	0.001	0.004	0.005	0.004	0.00433333	0.00057735	0	0	0	0	0	0.012	0.013	0.014	0.013	0.001	0.022	0.021	0.021	0.0213333	0.00057735	0.03	0.031	0.031	0.0306667	0.00057735	0.096	0.097	0.097	0.0966667	0.00057735	0.151	0.15	0.151	0.150667	0.00057735	0.225	0.225	0.224	0.224667	0.00057735	0.288	0.288	0.282	0.286
690	-0.015	-0.013	-0.014	-0.014	0.001	0.004	0.006	0.004	0.00466667	0.0011547	0.001	0.001	0	0.000666667	0.00057735	0.012	0.013	0.013	0.0126667	0.00057735	0.021	0.021	0.021	0.021	0	0.03	0.031	0.03	0.0303333	0.00057735	0.096	0.096	0.096	0.096	1.69967e-17	0.149	0.149	0.15	0.149333	0.00057735	0.223	0.223	0.224	0.223333	0.00057735	0.287	0.288	0.282	0.285667
691	-0.012	-0.01	-0.011	-0.011	0.001	0.005	0.006	0.005	0.00533333	0.00057735	0.003	0.002	0.003	0.00266667	0.00057735	0.014	0.015	0.014	0.0143333	0.00057735	0.023	0.023	0.023	0.023	4.24919e-18	0.032	0.031	0.031	0.0313333	0.00057735	0.096	0.096	0.096	0.096	1.69967e-17	0.148	0.147	0.148	0.147667	0.00057735	0.221	0.22	0.222	0.221	0.001	0.284	0.286	0.28	0.283333
692	-0.011	-0.01	-0.011	-0.0106667	0.00057735	0.004	0.005	0.003	0.004	0.001	0.002	0.002	0.003	0.00233333	0.00057735	0.015	0.015	0.014	0.0146667	0.00057735	0.022	0.023	0.022	0.0223333	0.00057735	0.031	0.031	0.031	0.031	0	0.095	0.096	0.095	0.0953333	0.00057735	0.147	0.145	0.148	0.146667	0.00152753	0.22	0.22	0.221	0.220333	0.00057735	0.281	0.284	0.277	0.280667
693	-0.01	-0.008	-0.009	-0.009	0.001	0.004	0.005	0.004	0.00433333	0.00057735	0.004	0.004	0.003	0.00366667	0.00057735	0.017	0.015	0.016	0.016	0.001	0.023	0.023	0.023	0.023	4.24919e-18	0.032	0.033	0.033	0.0326667	0.00057735	0.093	0.094	0.093	0.0933333	0.00057735	0.145	0.143	0.146	0.144667	0.00152753	0.218	0.219	0.218	0.218333	0.00057735	0.277	0.279	0.274	0.276667
694	-0.008	-0.006	-0.007	-0.007	0.001	0.004	0.007	0.006	0.00566667	0.00152753	0.007	0.007	0.006	0.00666667	0.00057735	0.018	0.019	0.019	0.0186667	0.00057735	0.025	0.025	0.025	0.025	4.24919e-18	0.037	0.036	0.036	0.0363333	0.00057735	0.092	0.093	0.093	0.0926667	0.00057735	0.144	0.144	0.145	0.144333	0.00057735	0.216	0.216	0.215	0.215667	0.00057735	0.274	0.275	0.272	0.273667
695	-0.007	-0.007	-0.008	-0.00733333	0.00057735	0.004	0.007	0.007	0.006	0.00173205	0.007	0.006	0.006	0.00633333	0.00057735	0.019	0.018	0.02	0.019	0.001	0.026	0.025	0.026	0.0256667	0.00057735	0.037	0.036	0.036	0.0363333	0.00057735	0.093	0.093	0.093	0.093	1.69967e-17	0.144	0.143	0.144	0.143667	0.00057735	0.217	0.216	0.214	0.215667	0.00152753	0.275	0.276	0.271	0.274
696	-0.01	-0.011	-0.011	-0.0106667	0.00057735	0.004	0.005	0.005	0.00466667	0.00057735	0.004	0.004	0.003	0.00366667	0.00057735	0.016	0.015	0.017	0.016	0.001	0.024	0.023	0.025	0.024	0.001	0.034	0.034	0.035	0.0343333	0.00057735	0.092	0.093	0.091	0.092	0.001	0.143	0.142	0.143	0.142667	0.00057735	0.218	0.215	0.214	0.215667	0.00208167	0.274	0.276	0.27	0.273333
697	-0.011	-0.011	-0.011	-0.011	2.12459e-18	0.006	0.006	0.007	0.00633333	0.00057735	0.003	0.004	0.003	0.00333333	0.00057735	0.017	0.015	0.017	0.0163333	0.0011547	0.024	0.023	0.025	0.024	0.001	0.033	0.035	0.035	0.0343333	0.0011547	0.092	0.093	0.091	0.092	0.001	0.144	0.141	0.143	0.142667	0.00152753	0.216	0.215	0.214	0.215	0.001	0.273	0.276	0.27	0.273
698	-0.009	-0.009	-0.008	-0.00866667	0.00057735	0.007	0.007	0.007	0.007	0	0.006	0.006	0.006	0.006	1.0623e-18	0.018	0.018	0.018	0.018	0	0.025	0.025	0.026	0.0253333	0.00057735	0.035	0.036	0.036	0.0356667	0.00057735	0.092	0.092	0.091	0.0916667	0.00057735	0.142	0.141	0.142	0.141667	0.00057735	0.212	0.212	0.212	0.212	0	0.271	0.272	0.268	0.270333
699	-0.007	-0.007	-0.006	-0.00666667	0.00057735	0.008	0.008	0.008	0.008	0	0.009	0.007	0.007	0.00766667	0.0011547	0.019	0.02	0.019	0.0193333	0.00057735	0.027	0.027	0.027	0.027	0	0.036	0.036	0.036	0.036	0	0.092	0.091	0.091	0.0913333	0.00057735	0.142	0.141	0.143	0.142	0.001	0.213	0.212	0.212	0.212333	0.00057735	0.271	0.272	0.267	0.27
700	-0.008	-0.008	-0.007	-0.00766667	0.00057735	0.007	0.007	0.005	0.00633333	0.0011547	0.007	0.006	0.006	0.00633333	0.00057735	0.017	0.018	0.017	0.0173333	0.00057735	0.026	0.026	0.025	0.0256667	0.00057735	0.034	0.034	0.035	0.0343333	0.00057735	0.092	0.091	0.092	0.0916667	0.00057735	0.142	0.141	0.143	0.142	0.001	0.213	0.213	0.212	0.212667	0.00057735	0.27	0.272	0.266	0.269333
701	-0.009	-0.009	-0.008	-0.00866667	0.00057735	0.004	0.005	0.004	0.00433333	0.00057735	0.005	0.004	0.004	0.00433333	0.00057735	0.016	0.017	0.016	0.0163333	0.00057735	0.025	0.024	0.025	0.0246667	0.00057735	0.033	0.034	0.033	0.0333333	0.00057735	0.092	0.091	0.092	0.0916667	0.00057735	0.141	0.14	0.142	0.141	0.001	0.212	0.212	0.211	0.211667	0.00057735	0.268	0.27	0.265	0.267667
702	-0.009	-0.008	-0.008	-0.00833333	0.00057735	0.003	0.005	0.004	0.004	0.001	0.004	0.003	0.003	0.00333333	0.00057735	0.016	0.016	0.016	0.016	0	0.024	0.023	0.024	0.0236667	0.00057735	0.033	0.033	0.034	0.0333333	0.00057735	0.091	0.091	0.09	0.0906667	0.00057735	0.139	0.139	0.138	0.138667	0.00057735	0.208	0.207	0.208	0.207667	0.00057735	0.266	0.267	0.261	0.264667
703	-0.01	-0.008	-0.009	-0.009	0.001	0.004	0.005	0.003	0.004	0.001	0.004	0.003	0.003	0.00333333	0.00057735	0.016	0.016	0.016	0.016	0	0.023	0.022	0.022	0.0223333	0.00057735	0.032	0.032	0.033	0.0323333	0.00057735	0.088	0.089	0.088	0.0883333	0.00057735	0.135	0.136	0.135	0.135333	0.00057735	0.204	0.204	0.204	0.204	0	0.264	0.262	0.257	0.261
704	-0.01	-0.008	-0.01	-0.00933333	0.0011547	0.005	0.007	0.005	0.00566667	0.0011547	0.004	0.004	0.002	0.00333333	0.0011547	0.016	0.017	0.016	0.0163333	0.00057735	0.022	0.022	0.023	0.0223333	0.00057735	0.032	0.031	0.033	0.032	0.001	0.088	0.09	0.088	0.0886667	0.0011547	0.136	0.135	0.136	0.135667	0.00057735	0.203	0.205	0.203	0.203667	0.0011547	0.263	0.261	0.255	0.259667
705	-0.009	-0.008	-0.008	-0.00833333	0.00057735	0.005	0.008	0.006	0.00633333	0.00152753	0.005	0.006	0.004	0.005	0.001	0.018	0.018	0.017	0.0176667	0.00057735	0.024	0.025	0.024	0.0243333	0.00057735	0.032	0.033	0.034	0.033	0.001	0.088	0.088	0.087	0.0876667	0.00057735	0.135	0.134	0.136	0.135	0.001	0.202	0.204	0.202	0.202667	0.0011547	0.26	0.26	0.253	0.257667
706	-0.007	-0.007	-0.006	-0.00666667	0.00057735	0.007	0.008	0.009	0.008	0.001	0.005	0.006	0.005	0.00533333	0.00057735	0.018	0.018	0.017	0.0176667	0.00057735	0.024	0.025	0.026	0.025	0.001	0.032	0.034	0.034	0.0333333	0.0011547	0.085	0.085	0.085	0.085	0	0.134	0.132	0.134	0.133333	0.0011547	0.199	0.201	0.199	0.199667	0.0011547	0.255	0.256	0.249	0.253333
707	-0.008	-0.007	-0.008	-0.00766667	0.00057735	0.006	0.008	0.007	0.007	0.001	0.005	0.005	0.005	0.005	0	0.017	0.017	0.016	0.0166667	0.00057735	0.023	0.024	0.024	0.0236667	0.00057735	0.031	0.033	0.033	0.0323333	0.0011547	0.084	0.084	0.085	0.0843333	0.00057735	0.132	0.131	0.133	0.132	0.001	0.199	0.199	0.198	0.198667	0.00057735	0.254	0.253	0.251	0.252667
708	-0.01	-0.008	-0.008	-0.00866667	0.0011547	0.005	0.007	0.005	0.00566667	0.0011547	0.005	0.005	0.005	0.005	0	0.015	0.016	0.016	0.0156667	0.00057735	0.022	0.022	0.023	0.0223333	0.00057735	0.032	0.032	0.032	0.032	0	0.085	0.085	0.086	0.0853333	0.00057735	0.133	0.132	0.134	0.133	0.001	0.2	0.2	0.198	0.199333	0.0011547	0.255	0.255	0.252	0.254
709	-0.009	-0.008	-0.008	-0.00833333	0.00057735	0.005	0.007	0.005	0.00566667	0.0011547	0.006	0.005	0.005	0.00533333	0.00057735	0.014	0.017	0.017	0.016	0.00173205	0.022	0.023	0.022	0.0223333	0.00057735	0.032	0.032	0.033	0.0323333	0.00057735	0.086	0.087	0.087	0.0866667	0.00057735	0.134	0.132	0.135	0.133667	0.00152753	0.202	0.2	0.201	0.201	0.001	0.255	0.258	0.253	0.255333
710	-0.009	-0.008	-0.008	-0.00833333	0.00057735	0.005	0.007	0.006	0.006	0.001	0.005	0.005	0.005	0.005	0	0.014	0.016	0.016	0.0153333	0.0011547	0.021	0.022	0.021	0.0213333	0.00057735	0.031	0.031	0.032	0.0313333	0.00057735	0.087	0.087	0.086	0.0866667	0.00057735	0.135	0.132	0.135	0.134	0.00173205	0.201	0.2	0.201	0.200667	0.00057735	0.256	0.258	0.251	0.255
711	-0.011	-0.011	-0.012	-0.0113333	0.00057735	0.003	0.006	0.005	0.00466667	0.00152753	0.001	0.002	0.002	0.00166667	0.00057735	0.012	0.013	0.012	0.0123333	0.00057735	0.019	0.02	0.019	0.0193333	0.00057735	0.028	0.028	0.028	0.028	0	0.086	0.085	0.085	0.0853333	0.00057735	0.133	0.132	0.134	0.133	0.001	0.202	0.2	0.201	0.201	0.001	0.257	0.257	0.251	0.255
712	-0.013	-0.013	-0.013	-0.013	0	0.001	0.004	0.003	0.00266667	0.00152753	-0.001	0	0	-0.000333333	0.00057735	0.01	0.01	0.01	0.01	0	0.018	0.018	0.018	0.018	0	0.026	0.026	0.026	0.026	0	0.084	0.084	0.085	0.0843333	0.00057735	0.131	0.133	0.133	0.132333	0.0011547	0.2	0.201	0.199	0.2	0.001	0.256	0.256	0.25	0.254
713	-0.012	-0.011	-0.011	-0.0113333	0.00057735	0.002	0.004	0.004	0.00333333	0.0011547	0.001	0.001	0.001	0.001	0	0.011	0.011	0.012	0.0113333	0.00057735	0.019	0.019	0.018	0.0186667	0.00057735	0.027	0.027	0.028	0.0273333	0.00057735	0.083	0.083	0.083	0.083	0	0.131	0.131	0.13	0.130667	0.00057735	0.198	0.198	0.197	0.197667	0.00057735	0.252	0.252	0.248	0.250667
714	-0.009	-0.009	-0.009	-0.009	0	0.005	0.005	0.005	0.005	0	0.002	0.003	0.002	0.00233333	0.00057735	0.013	0.013	0.014	0.0133333	0.00057735	0.02	0.02	0.021	0.0203333	0.00057735	0.028	0.029	0.031	0.0293333	0.00152753	0.083	0.086	0.084	0.0843333	0.00152753	0.131	0.13	0.13	0.130333	0.00057735	0.195	0.195	0.196	0.195333	0.00057735	0.249	0.249	0.245	0.247667
715	-0.008	-0.008	-0.007	-0.00766667	0.00057735	0.006	0.006	0.006	0.006	1.0623e-18	0.003	0.006	0.004	0.00433333	0.00152753	0.015	0.016	0.016	0.0156667	0.00057735	0.021	0.021	0.023	0.0216667	0.0011547	0.029	0.03	0.032	0.0303333	0.00152753	0.086	0.089	0.086	0.087	0.00173205	0.134	0.132	0.133	0.133	0.001	0.198	0.196	0.198	0.197333	0.0011547	0.251	0.251	0.245	0.249
716	-0.01	-0.01	-0.009	-0.00966667	0.00057735	0.005	0.005	0.005	0.005	0	0.002	0.004	0.003	0.003	0.001	0.014	0.016	0.015	0.015	0.001	0.021	0.021	0.021	0.021	0	0.029	0.03	0.029	0.0293333	0.00057735	0.088	0.09	0.088	0.0886667	0.0011547	0.136	0.135	0.135	0.135333	0.00057735	0.2	0.198	0.2	0.199333	0.0011547	0.252	0.254	0.246	0.250667
717	-0.011	-0.011	-0.011	-0.011	2.12459e-18	0.003	0.005	0.004	0.004	0.001	0.002	0.002	0.002	0.002	0	0.013	0.015	0.013	0.0136667	0.0011547	0.02	0.02	0.019	0.0196667	0.00057735	0.029	0.028	0.028	0.0283333	0.00057735	0.086	0.086	0.087	0.0863333	0.00057735	0.135	0.134	0.134	0.134333	0.00057735	0.199	0.197	0.198	0.198	0.001	0.25	0.252	0.245	0.249
718	-0.011	-0.01	-0.01	-0.0103333	0.00057735	0.004	0.007	0.005	0.00533333	0.00152753	0.003	0.002	0.001	0.002	0.001	0.013	0.014	0.012	0.013	0.001	0.019	0.02	0.018	0.019	0.001	0.029	0.028	0.028	0.0283333	0.00057735	0.086	0.085	0.086	0.0856667	0.00057735	0.133	0.132	0.132	0.132333	0.00057735	0.196	0.195	0.196	0.195667	0.00057735	0.249	0.249	0.243	0.247
719	-0.009	-0.008	-0.008	-0.00833333	0.00057735	0.006	0.009	0.006	0.007	0.00173205	0.004	0.004	0.002	0.00333333	0.0011547	0.013	0.016	0.014	0.0143333	0.00152753	0.019	0.02	0.019	0.0193333	0.00057735	0.03	0.029	0.029	0.0293333	0.00057735	0.086	0.084	0.084	0.0846667	0.0011547	0.132	0.13	0.13	0.130667	0.0011547	0.195	0.195	0.195	0.195	3.39935e-17	0.248	0.247	0.244	0.246333
720	-0.008	-0.007	-0.006	-0.007	0.001	0.006	0.007	0.006	0.00633333	0.00057735	0.004	0.006	0.003	0.00433333	0.00152753	0.014	0.015	0.015	0.0146667	0.00057735	0.02	0.02	0.019	0.0196667	0.00057735	0.03	0.029	0.028	0.029	0.001	0.084	0.084	0.084	0.084	0	0.129	0.129	0.128	0.128667	0.00057735	0.194	0.193	0.194	0.193667	0.00057735	0.246	0.246	0.242	0.244667
721	-0.009	-0.007	-0.008	-0.008	0.001	0.003	0.004	0.003	0.00333333	0.00057735	0.002	0.004	0.002	0.00266667	0.0011547	0.012	0.011	0.013	0.012	0.001	0.019	0.018	0.019	0.0186667	0.00057735	0.026	0.025	0.026	0.0256667	0.00057735	0.083	0.083	0.083	0.083	0	0.126	0.129	0.126	0.127	0.00173205	0.191	0.19	0.19	0.190333	0.00057735	0.244	0.243	0.239	0.242
722	-0.009	-0.008	-0.009	-0.00866667	0.00057735	0.002	0.004	0.003	0.003	0.001	0.002	0.002	0.001	0.00166667	0.00057735	0.012	0.012	0.011	0.0116667	0.00057735	0.018	0.018	0.018	0.018	0	0.025	0.026	0.024	0.025	0.001	0.083	0.085	0.084	0.084	0.001	0.128	0.13	0.127	0.128333	0.00152753	0.191	0.191	0.19	0.190667	0.00057735	0.244	0.242	0.238	0.241333
723	-0.008	-0.009	-0.008	-0.00833333	0.00057735	0.003	0.005	0.004	0.004	0.001	0.003	0.002	0.003	0.00266667	0.00057735	0.013	0.014	0.012	0.013	0.001	0.02	0.019	0.019	0.0193333	0.00057735	0.026	0.028	0.026	0.0266667	0.0011547	0.084	0.086	0.086	0.0853333	0.0011547	0.131	0.131	0.129	0.130333	0.0011547	0.193	0.192	0.192	0.192333	0.00057735	0.244	0.243	0.24	0.242333
724	-0.01	-0.011	-0.01	-0.0103333	0.00057735	0.003	0.005	0.005	0.00433333	0.0011547	0.003	0	0.001	0.00133333	0.00152753	0.013	0.014	0.011	0.0126667	0.00152753	0.019	0.02	0.019	0.0193333	0.00057735	0.027	0.028	0.027	0.0273333	0.00057735	0.084	0.085	0.084	0.0843333	0.00057735	0.132	0.129	0.128	0.129667	0.00208167	0.193	0.193	0.193	0.193	3.39935e-17	0.245	0.244	0.24	0.243
725	-0.011	-0.01	-0.011	-0.0106667	0.00057735	0.003	0.004	0.004	0.00366667	0.00057735	0.002	0	0	0.000666667	0.0011547	0.011	0.012	0.011	0.0113333	0.00057735	0.019	0.02	0.019	0.0193333	0.00057735	0.026	0.026	0.026	0.026	0	0.081	0.082	0.081	0.0813333	0.00057735	0.128	0.124	0.127	0.126333	0.00208167	0.19	0.19	0.19	0.19	3.39935e-17	0.243	0.242	0.237	0.240667
726	-0.012	-0.011	-0.012	-0.0116667	0.00057735	0.001	0.002	0.002	0.00166667	0.00057735	0.001	-0.001	0	0	0.001	0.01	0.01	0.01	0.01	0	0.017	0.017	0.017	0.017	0	0.025	0.024	0.024	0.0243333	0.00057735	0.079	0.081	0.08	0.08	0.001	0.124	0.123	0.126	0.124333	0.00152753	0.187	0.187	0.188	0.187333	0.00057735	0.241	0.24	0.233	0.238
727	-0.009	-0.008	-0.009	-0.00866667	0.00057735	0.003	0.004	0.004	0.00366667	0.00057735	0.002	0.002	0.002	0.002	0	0.012	0.012	0.013	0.0123333	0.00057735	0.018	0.017	0.018	0.0176667	0.00057735	0.026	0.026	0.025	0.0256667	0.00057735	0.079	0.08	0.08	0.0796667	0.00057735	0.121	0.123	0.124	0.122667	0.00152753	0.186	0.184	0.187	0.185667	0.00152753	0.236	0.237	0.229	0.234
728	-0.007	-0.006	-0.007	-0.00666667	0.00057735	0.004	0.006	0.007	0.00566667	0.00152753	0.002	0.003	0.002	0.00233333	0.00057735	0.012	0.012	0.013	0.0123333	0.00057735	0.017	0.017	0.018	0.0173333	0.00057735	0.026	0.027	0.025	0.026	0.001	0.08	0.078	0.079	0.079	0.001	0.122	0.122	0.123	0.122333	0.00057735	0.184	0.183	0.186	0.184333	0.00152753	0.234	0.237	0.229	0.233333
729	-0.007	-0.005	-0.006	-0.006	0.001	0.005	0.007	0.007	0.00633333	0.0011547	0.002	0.003	0.003	0.00266667	0.00057735	0.012	0.012	0.013	0.0123333	0.00057735	0.017	0.018	0.018	0.0176667	0.00057735	0.026	0.027	0.026	0.0263333	0.00057735	0.078	0.078	0.078	0.078	0	0.122	0.121	0.121	0.121333	0.00057735	0.183	0.181	0.182	0.182	0.001	0.231	0.234	0.228	0.231
730	-0.008	-0.009	-0.008	-0.00833333	0.00057735	0.002	0.005	0.004	0.00366667	0.00152753	0.001	0	0.001	0.000666667	0.00057735	0.011	0.011	0.011	0.011	2.12459e-18	0.017	0.017	0.017	0.017	0	0.025	0.024	0.024	0.0243333	0.00057735	0.076	0.078	0.077	0.077	0.001	0.121	0.12	0.121	0.120667	0.00057735	0.181	0.18	0.182	0.181	0.001	0.231	0.231	0.227	0.229667
731	-0.01	-0.01	-0.01	-0.01	0	0.002	0.004	0.003	0.003	0.001	0.001	-0.001	0	0	0.001	0.011	0.012	0.01	0.011	0.001	0.017	0.016	0.016	0.0163333	0.00057735	0.025	0.024	0.025	0.0246667	0.00057735	0.075	0.077	0.077	0.0763333	0.0011547	0.119	0.119	0.12	0.119333	0.00057735	0.18	0.179	0.179	0.179333	0.00057735	0.229	0.228	0.225	0.227333
732	-0.011	-0.012	-0.011	-0.0113333	0.00057735	0.002	0.003	0.002	0.00233333	0.00057735	0	-0.001	-0.001	-0.000666667	0.00057735	0.01	0.011	0.01	0.0103333	0.00057735	0.017	0.015	0.017	0.0163333	0.0011547	0.025	0.023	0.025	0.0243333	0.0011547	0.074	0.076	0.075	0.075	0.001	0.116	0.116	0.117	0.116333	0.00057735	0.176	0.177	0.176	0.176333	0.00057735	0.226	0.227	0.222	0.225
733	-0.011	-0.01	-0.011	-0.0106667	0.00057735	0.002	0.003	0.002	0.00233333	0.00057735	0.001	-0.001	-0.001	-0.000333333	0.0011547	0.01	0.01	0.011	0.0103333	0.00057735	0.017	0.016	0.018	0.017	0.001	0.025	0.024	0.025	0.0246667	0.00057735	0.074	0.076	0.075	0.075	0.001	0.116	0.114	0.117	0.115667	0.00152753	0.175	0.176	0.174	0.175	0.001	0.223	0.226	0.222	0.223667
734	-0.011	-0.011	-0.012	-0.0113333	0.00057735	0.001	0.003	0.004	0.00266667	0.00152753	-0.001	-0.001	-0.003	-0.00166667	0.0011547	0.008	0.009	0.009	0.00866667	0.00057735	0.017	0.016	0.018	0.017	0.001	0.023	0.023	0.023	0.023	4.24919e-18	0.073	0.074	0.073	0.0733333	0.00057735	0.115	0.114	0.115	0.114667	0.00057735	0.174	0.174	0.174	0.174	3.39935e-17	0.223	0.224	0.221	0.222667
735	-0.011	-0.01	-0.01	-0.0103333	0.00057735	0.003	0.004	0.004	0.00366667	0.00057735	0	0	-0.001	-0.000333333	0.00057735	0.009	0.011	0.011	0.0103333	0.0011547	0.018	0.017	0.019	0.018	0.001	0.023	0.024	0.024	0.0236667	0.00057735	0.072	0.072	0.072	0.072	0	0.114	0.113	0.115	0.114	0.001	0.174	0.174	0.174	0.174	3.39935e-17	0.224	0.224	0.22	0.222667
736	-0.01	-0.01	-0.009	-0.00966667	0.00057735	0.004	0.005	0.005	0.00466667	0.00057735	0.001	0.002	0.002	0.00166667	0.00057735	0.011	0.012	0.012	0.0116667	0.00057735	0.018	0.017	0.017	0.0173333	0.00057735	0.024	0.025	0.026	0.025	0.001	0.074	0.073	0.073	0.0733333	0.00057735	0.115	0.114	0.115	0.114667	0.00057735	0.176	0.176	0.176	0.176	3.39935e-17	0.224	0.223	0.221	0.222667
737	-0.011	-0.01	-0.009	-0.01	0.001	0.003	0.004	0.003	0.00333333	0.00057735	0	0.001	0.001	0.000666667	0.00057735	0.011	0.011	0.011	0.011	2.12459e-18	0.016	0.015	0.015	0.0153333	0.00057735	0.024	0.023	0.025	0.024	0.001	0.074	0.073	0.073	0.0733333	0.00057735	0.114	0.114	0.116	0.114667	0.0011547	0.175	0.175	0.176	0.175333	0.00057735	0.222	0.222	0.219	0.221
738	-0.012	-0.01	-0.01	-0.0106667	0.0011547	0.002	0.004	0.003	0.003	0.001	0	0	0	0	0	0.01	0.009	0.01	0.00966667	0.00057735	0.014	0.014	0.014	0.014	0	0.023	0.023	0.025	0.0236667	0.0011547	0.076	0.076	0.075	0.0756667	0.00057735	0.116	0.117	0.119	0.117333	0.00152753	0.175	0.177	0.176	0.176	0.001	0.221	0.223	0.219	0.221
739	-0.013	-0.01	-0.011	-0.0113333	0.00152753	0.001	0.002	0.001	0.00133333	0.00057735	0.001	0	-0.001	0	0.001	0.009	0.009	0.01	0.00933333	0.00057735	0.013	0.013	0.013	0.013	0	0.022	0.023	0.024	0.023	0.001	0.075	0.076	0.074	0.075	0.001	0.116	0.117	0.117	0.116667	0.00057735	0.173	0.176	0.173	0.174	0.00173205	0.221	0.224	0.217	0.220667
740	-0.011	-0.009	-0.01	-0.01	0.001	0.002	0.004	0.003	0.003	0.001	0.002	0	0	0.000666667	0.0011547	0.012	0.011	0.011	0.0113333	0.00057735	0.014	0.015	0.013	0.014	0.001	0.024	0.024	0.025	0.0243333	0.00057735	0.073	0.074	0.072	0.073	0.001	0.114	0.115	0.114	0.114333	0.00057735	0.171	0.172	0.17	0.171	0.001	0.216	0.221	0.215	0.217333
741	-0.01	-0.009	-0.011	-0.01	0.001	0.002	0.004	0.004	0.00333333	0.0011547	-0.001	-0.001	0.001	-0.000333333	0.0011547	0.011	0.011	0.01	0.0106667	0.00057735	0.014	0.015	0.014	0.0143333	0.00057735	0.022	0.021	0.022	0.0216667	0.00057735	0.071	0.072	0.069	0.0706667	0.00152753	0.111	0.111	0.111	0.111	0	0.166	0.167	0.168	0.167	0.001	0.212	0.216	0.21	0.212667
742	-0.012	-0.011	-0.012	-0.0116667	0.00057735	0.002	0.004	0.003	0.003	0.001	-0.004	-0.002	-0.002	-0.00266667	0.0011547	0.008	0.009	0.009	0.00866667	0.00057735	0.014	0.014	0.014	0.014	0	0.02	0.019	0.021	0.02	0.001	0.071	0.072	0.072	0.0716667	0.00057735	0.111	0.111	0.111	0.111	0	0.166	0.167	0.169	0.167333	0.00152753	0.213	0.215	0.209	0.212333
743	-0.012	-0.01	-0.011	-0.011	0.001	0.004	0.003	0.003	0.00333333	0.00057735	-0.002	-0.001	-0.002	-0.00166667	0.00057735	0.008	0.009	0.009	0.00866667	0.00057735	0.015	0.014	0.015	0.0146667	0.00057735	0.02	0.02	0.021	0.0203333	0.00057735	0.075	0.076	0.076	0.0756667	0.00057735	0.115	0.115	0.116	0.115333	0.00057735	0.172	0.173	0.173	0.172667	0.00057735	0.22	0.219	0.213	0.217333
744	-0.01	-0.009	-0.009	-0.00933333	0.00057735	0.003	0.004	0.003	0.00333333	0.00057735	0	0.001	-0.001	0	0.001	0.009	0.008	0.01	0.009	0.001	0.016	0.014	0.016	0.0153333	0.0011547	0.023	0.021	0.022	0.022	0.001	0.077	0.077	0.078	0.0773333	0.00057735	0.116	0.117	0.119	0.117333	0.00152753	0.176	0.174	0.175	0.175	0.001	0.221	0.221	0.217	0.219667
745	-0.012	-0.011	-0.011	-0.0113333	0.00057735	0	0.002	0.001	0.001	0.001	-0.001	0	-0.001	-0.000666667	0.00057735	0.007	0.007	0.008	0.00733333	0.00057735	0.012	0.012	0.015	0.013	0.00173205	0.02	0.018	0.021	0.0196667	0.00152753	0.076	0.075	0.076	0.0756667	0.00057735	0.114	0.115	0.116	0.115	0.001	0.174	0.171	0.173	0.172667	0.00152753	0.22	0.219	0.215	0.218
746	-0.014	-0.014	-0.014	-0.014	0	-0.001	0	0	-0.000333333	0.00057735	-0.003	-0.003	-0.003	-0.003	5.31148e-19	0.005	0.006	0.007	0.006	0.001	0.012	0.012	0.013	0.0123333	0.00057735	0.019	0.017	0.02	0.0186667	0.00152753	0.069	0.072	0.071	0.0706667	0.00152753	0.109	0.111	0.11	0.11	0.001	0.169	0.169	0.169	0.169	0	0.216	0.215	0.211	0.214
747	-0.013	-0.011	-0.011	-0.0116667	0.0011547	0.002	0.003	0.005	0.00333333	0.00152753	-0.002	-0.002	-0.002	-0.002	0	0.007	0.009	0.01	0.00866667	0.00152753	0.014	0.016	0.015	0.015	0.001	0.02	0.02	0.022	0.0206667	0.0011547	0.069	0.072	0.069	0.07	0.00173205	0.108	0.109	0.109	0.108667	0.00057735	0.167	0.167	0.167	0.167	0	0.213	0.213	0.209	0.211667
748	-0.01	-0.009	-0.01	-0.00966667	0.00057735	0.004	0.005	0.006	0.005	0.001	0.001	0	-0.002	-0.000333333	0.00152753	0.01	0.012	0.011	0.011	0.001	0.016	0.02	0.018	0.018	0.002	0.023	0.024	0.024	0.0236667	0.00057735	0.07	0.073	0.07	0.071	0.00173205	0.108	0.107	0.108	0.107667	0.00057735	0.166	0.165	0.165	0.165333	0.00057735	0.209	0.213	0.206	0.209333
749	-0.01	-0.009	-0.01	-0.00966667	0.00057735	0.003	0.005	0.004	0.004	0.001	0.002	0	-0.001	0.000333333	0.00152753	0.01	0.012	0.01	0.0106667	0.0011547	0.017	0.019	0.017	0.0176667	0.0011547	0.024	0.023	0.024	0.0236667	0.00057735	0.07	0.071	0.071	0.0706667	0.00057735	0.108	0.107	0.108	0.107667	0.00057735	0.163	0.164	0.163	0.163333	0.00057735	0.207	0.209	0.204	0.206667
750	-0.01	-0.01	-0.011	-0.0103333	0.00057735	0.003	0.005	0.004	0.004	0.001	0.002	0	-0.001	0.000333333	0.00152753	0.01	0.011	0.01	0.0103333	0.00057735	0.018	0.017	0.016	0.017	0.001	0.023	0.022	0.023	0.0226667	0.00057735	0.067	0.069	0.068	0.068	0.001	0.107	0.106	0.107	0.106667	0.00057735	0.162	0.164	0.161	0.162333	0.00152753	0.205	0.206	0.202	0.204333
751	-0.009	-0.009	-0.01	-0.00933333	0.00057735	0.002	0.004	0.004	0.00333333	0.0011547	0.001	0	0.001	0.000666667	0.00057735	0.01	0.012	0.012	0.0113333	0.0011547	0.017	0.016	0.015	0.016	0.001	0.023	0.024	0.023	0.0233333	0.00057735	0.068	0.067	0.067	0.0673333	0.00057735	0.107	0.106	0.107	0.106667	0.00057735	0.162	0.161	0.161	0.161333	0.00057735	0.203	0.204	0.201	0.202667
752	-0.008	-0.007	-0.009	-0.008	0.001	0.002	0.005	0.004	0.00366667	0.00152753	0.001	0.001	0.001	0.001	0	0.01	0.013	0.013	0.012	0.00173205	0.016	0.018	0.016	0.0166667	0.0011547	0.023	0.024	0.024	0.0236667	0.00057735	0.068	0.067	0.066	0.067	0.001	0.106	0.107	0.107	0.106667	0.00057735	0.162	0.159	0.161	0.160667	0.00152753	0.201	0.203	0.2	0.201333
753	-0.009	-0.008	-0.009	-0.00866667	0.00057735	0.002	0.006	0.003	0.00366667	0.00208167	0.002	0.002	0.001	0.00166667	0.00057735	0.01	0.013	0.011	0.0113333	0.00152753	0.016	0.017	0.016	0.0163333	0.00057735	0.023	0.023	0.025	0.0236667	0.0011547	0.069	0.068	0.067	0.068	0.001	0.107	0.107	0.11	0.108	0.00173205	0.16	0.159	0.159	0.159333	0.00057735	0.201	0.203	0.199	0.201
754	-0.012	-0.01	-0.01	-0.0106667	0.0011547	0.003	0.005	0.003	0.00366667	0.0011547	0	0	0.001	0.000333333	0.00057735	0.008	0.01	0.008	0.00866667	0.0011547	0.014	0.015	0.015	0.0146667	0.00057735	0.021	0.022	0.025	0.0226667	0.00208167	0.068	0.068	0.067	0.0676667	0.00057735	0.104	0.106	0.109	0.106333	0.00251661	0.159	0.157	0.156	0.157333	0.00152753	0.201	0.203	0.196	0.2
755	-0.011	-0.011	-0.009	-0.0103333	0.0011547	0.002	0.005	0.004	0.00366667	0.00152753	0.001	0	0.001	0.000666667	0.00057735	0.009	0.009	0.009	0.009	0	0.013	0.013	0.015	0.0136667	0.0011547	0.022	0.023	0.024	0.023	0.001	0.066	0.065	0.065	0.0653333	0.00057735	0.102	0.103	0.107	0.104	0.00264575	0.158	0.157	0.155	0.156667	0.00152753	0.199	0.2	0.194	0.197667
756	-0.01	-0.01	-0.01	-0.01	0	0.001	0.003	0.002	0.002	0.001	0.001	0.001	0	0.000666667	0.00057735	0.01	0.009	0.01	0.00966667	0.00057735	0.012	0.011	0.014	0.0123333	0.00152753	0.023	0.023	0.021	0.0223333	0.0011547	0.063	0.061	0.061	0.0616667	0.0011547	0.099	0.101	0.101	0.100333	0.0011547	0.155	0.155	0.154	0.154667	0.00057735	0.195	0.195	0.19	0.193333
757	-0.009	-0.009	-0.009	-0.009	0	0.002	0.003	0.002	0.00233333	0.00057735	0	0.002	0	0.000666667	0.0011547	0.009	0.01	0.01	0.00966667	0.00057735	0.012	0.013	0.012	0.0123333	0.00057735	0.022	0.022	0.021	0.0216667	0.00057735	0.066	0.063	0.064	0.0643333	0.00152753	0.103	0.102	0.102	0.102333	0.00057735	0.155	0.156	0.154	0.155	0.001	0.196	0.195	0.192	0.194333
758	-0.011	-0.009	-0.009	-0.00966667	0.0011547	0.002	0.002	0.003	0.00233333	0.00057735	-0.002	0	-0.001	-0.001	0.001	0.008	0.01	0.008	0.00866667	0.0011547	0.013	0.012	0.011	0.012	0.001	0.021	0.02	0.021	0.0206667	0.00057735	0.066	0.064	0.065	0.065	0.001	0.104	0.103	0.102	0.103	0.001	0.155	0.157	0.155	0.155667	0.0011547	0.196	0.197	0.194	0.195667
759	-0.011	-0.009	-0.009	-0.00966667	0.0011547	0.001	0.003	0.003	0.00233333	0.0011547	0	-0.001	-0.001	-0.000666667	0.00057735	0.009	0.009	0.008	0.00866667	0.00057735	0.013	0.013	0.012	0.0126667	0.00057735	0.021	0.02	0.022	0.021	0.001	0.066	0.066	0.066	0.066	0	0.105	0.103	0.106	0.104667	0.00152753	0.157	0.158	0.157	0.157333	0.00057735	0.197	0.199	0.195	0.197
760	-0.01	-0.009	-0.008	-0.009	0.001	0	0.001	0.002	0.001	0.001	0.001	-0.001	0	0	0.001	0.008	0.008	0.009	0.00833333	0.00057735	0.012	0.013	0.012	0.0123333	0.00057735	0.021	0.021	0.021	0.021	0	0.062	0.063	0.063	0.0626667	0.00057735	0.1	0.1	0.102	0.100667	0.0011547	0.155	0.155	0.155	0.155	0	0.196	0.196	0.192	0.194667
761	-0.008	-0.007	-0.007	-0.00733333	0.00057735	0.001	0.003	0.003	0.00233333	0.0011547	0.002	0.002	0.001	0.00166667	0.00057735	0.01	0.01	0.01	0.01	0	0.013	0.015	0.014	0.014	0.001	0.023	0.022	0.022	0.0223333	0.00057735	0.06	0.062	0.061	0.061	0.001	0.098	0.097	0.098	0.0976667	0.00057735	0.152	0.151	0.152	0.151667	0.00057735	0.192	0.193	0.19	0.191667
762	-0.01	-0.009	-0.01	-0.00966667	0.00057735	0	0.003	0.001	0.00133333	0.00152753	-0.001	0	0	-0.000333333	0.00057735	0.007	0.009	0.008	0.008	0.001	0.011	0.012	0.013	0.012	0.001	0.019	0.017	0.02	0.0186667	0.00152753	0.059	0.059	0.059	0.059	0	0.097	0.095	0.095	0.0956667	0.0011547	0.148	0.147	0.147	0.147333	0.00057735	0.188	0.19	0.187	0.188333
763	-0.012	-0.01	-0.012	-0.0113333	0.0011547	-0.001	0.003	0	0.000666667	0.00208167	-0.003	-0.002	-0.002	-0.00233333	0.00057735	0.005	0.007	0.006	0.006	0.001	0.01	0.011	0.011	0.0106667	0.00057735	0.017	0.014	0.017	0.016	0.00173205	0.059	0.06	0.058	0.059	0.001	0.098	0.096	0.097	0.097	0.001	0.148	0.146	0.146	0.146667	0.0011547	0.189	0.19	0.187	0.188667
764	-0.013	-0.011	-0.012	-0.012	0.001	-0.001	0.001	0.001	0.000333333	0.0011547	-0.003	-0.003	-0.003	-0.003	5.31148e-19	0.005	0.006	0.005	0.00533333	0.00057735	0.01	0.011	0.01	0.0103333	0.00057735	0.015	0.015	0.017	0.0156667	0.0011547	0.058	0.06	0.057	0.0583333	0.00152753	0.097	0.096	0.096	0.0963333	0.00057735	0.147	0.145	0.146	0.146	0.001	0.189	0.189	0.184	0.187333
765	-0.011	-0.008	-0.01	-0.00966667	0.00152753	0.002	0.003	0.003	0.00266667	0.00057735	-0.001	0	-0.001	-0.000666667	0.00057735	0.008	0.009	0.008	0.00833333	0.00057735	0.013	0.014	0.013	0.0133333	0.00057735	0.019	0.019	0.02	0.0193333	0.00057735	0.056	0.059	0.056	0.057	0.00173205	0.095	0.095	0.095	0.095	1.69967e-17	0.147	0.147	0.146	0.146667	0.00057735	0.188	0.188	0.182	0.186
766	-0.011	-0.009	-0.01	-0.01	0.001	0.002	0.004	0.003	0.003	0.001	-0.002	0	-0.001	-0.001	0.001	0.008	0.009	0.008	0.00833333	0.00057735	0.013	0.013	0.013	0.013	0	0.019	0.019	0.02	0.0193333	0.00057735	0.056	0.057	0.056	0.0563333	0.00057735	0.093	0.093	0.092	0.0926667	0.00057735	0.146	0.144	0.144	0.144667	0.0011547	0.186	0.186	0.18	0.184
767	-0.011	-0.01	-0.011	-0.0106667	0.00057735	0.001	0.003	0.002	0.002	0.001	-0.003	-0.002	-0.002	-0.00233333	0.00057735	0.006	0.008	0.008	0.00733333	0.0011547	0.012	0.012	0.013	0.0123333	0.00057735	0.019	0.019	0.018	0.0186667	0.00057735	0.057	0.058	0.057	0.0573333	0.00057735	0.091	0.093	0.091	0.0916667	0.0011547	0.144	0.143	0.142	0.143	0.001	0.184	0.183	0.179	0.182
768	-0.011	-0.011	-0.011	-0.011	2.12459e-18	0.001	0.003	0.003	0.00233333	0.0011547	-0.003	-0.002	-0.001	-0.002	0.001	0.007	0.008	0.009	0.008	0.001	0.013	0.011	0.013	0.0123333	0.0011547	0.02	0.019	0.018	0.019	0.001	0.064	0.063	0.063	0.0633333	0.00057735	0.097	0.098	0.095	0.0966667	0.00152753	0.147	0.145	0.145	0.145667	0.0011547	0.186	0.186	0.183	0.185
769	-0.01	-0.01	-0.011	-0.0103333	0.00057735	0.001	0.003	0.005	0.003	0.002	-0.001	-0.001	0.001	-0.000333333	0.0011547	0.009	0.01	0.009	0.00933333	0.00057735	0.014	0.013	0.013	0.0133333	0.00057735	0.021	0.021	0.02	0.0206667	0.00057735	0.067	0.067	0.068	0.0673333	0.00057735	0.101	0.102	0.101	0.101333	0.00057735	0.15	0.149	0.148	0.149	0.001	0.189	0.19	0.186	0.188333
770	-0.011	-0.009	-0.013	-0.011	0.002	0	0.002	0.004	0.002	0.002	-0.002	-0.001	0.001	-0.000666667	0.00152753	0.011	0.01	0.008	0.00966667	0.00152753	0.012	0.012	0.012	0.012	2.12459e-18	0.02	0.02	0.021	0.0203333	0.00057735	0.067	0.069	0.069	0.0683333	0.0011547	0.104	0.103	0.103	0.103333	0.00057735	0.151	0.151	0.152	0.151333	0.00057735	0.192	0.192	0.187	0.190333
771	-0.011	-0.01	-0.014	-0.0116667	0.00208167	-0.001	0.002	0.003	0.00133333	0.00208167	-0.004	-0.003	-0.002	-0.003	0.001	0.009	0.008	0.007	0.008	0.001	0.01	0.01	0.011	0.0103333	0.00057735	0.017	0.019	0.02	0.0186667	0.00152753	0.063	0.066	0.063	0.064	0.00173205	0.099	0.099	0.099	0.099	1.69967e-17	0.147	0.149	0.149	0.148333	0.0011547	0.188	0.187	0.181	0.185333
772	-0.009	-0.01	-0.01	-0.00966667	0.00057735	0.002	0.005	0.006	0.00433333	0.00208167	-0.002	-0.002	-0.002	-0.002	0	0.008	0.008	0.009	0.00833333	0.00057735	0.012	0.012	0.012	0.012	2.12459e-18	0.017	0.021	0.021	0.0196667	0.0023094	0.064	0.064	0.062	0.0633333	0.0011547	0.099	0.099	0.097	0.0983333	0.0011547	0.147	0.147	0.147	0.147	0	0.188	0.186	0.182	0.185333
773	-0.01	-0.009	-0.009	-0.00933333	0.00057735	0.004	0.007	0.007	0.006	0.00173205	0	0	-0.002	-0.000666667	0.0011547	0.007	0.009	0.01	0.00866667	0.00152753	0.014	0.014	0.012	0.0133333	0.0011547	0.018	0.021	0.021	0.02	0.00173205	0.061	0.063	0.061	0.0616667	0.0011547	0.098	0.095	0.097	0.0966667	0.00152753	0.145	0.146	0.146	0.145667	0.00057735	0.184	0.184	0.183	0.183667
774	-0.013	-0.01	-0.01	-0.011	0.00173205	0.002	0.003	0.005	0.00333333	0.00152753	-0.001	-0.002	-0.003	-0.002	0.001	0.004	0.006	0.006	0.00533333	0.0011547	0.012	0.012	0.01	0.0113333	0.0011547	0.018	0.018	0.018	0.018	0	0.063	0.063	0.063	0.063	0	0.098	0.095	0.099	0.0973333	0.00208167	0.146	0.148	0.15	0.148	0.002	0.183	0.184	0.183	0.183333
775	-0.013	-0.009	-0.011	-0.011	0.002	0.002	0.002	0.002	0.002	0	-0.003	-0.002	-0.003	-0.00266667	0.00057735	0.003	0.004	0.004	0.00366667	0.00057735	0.01	0.009	0.011	0.01	0.001	0.016	0.015	0.017	0.016	0.001	0.063	0.061	0.061	0.0616667	0.0011547	0.095	0.095	0.098	0.096	0.00173205	0.145	0.145	0.149	0.146333	0.0023094	0.18	0.183	0.178	0.180333
776	-0.012	-0.01	-0.01	-0.0106667	0.0011547	0.003	0.005	0.003	0.00366667	0.0011547	-0.004	-0.002	-0.004	-0.00333333	0.0011547	0.006	0.005	0.002	0.00433333	0.00208167	0.009	0.01	0.011	0.01	0.001	0.017	0.015	0.018	0.0166667	0.00152753	0.062	0.062	0.063	0.0623333	0.00057735	0.094	0.096	0.097	0.0956667	0.00152753	0.144	0.143	0.146	0.144333	0.00152753	0.181	0.182	0.176	0.179667
777	-0.009	-0.009	-0.01	-0.00933333	0.00057735	0.006	0.008	0.008	0.00733333	0.0011547	-0.003	0.001	-0.001	-0.001	0.002	0.01	0.009	0.007	0.00866667	0.00152753	0.013	0.014	0.013	0.0133333	0.00057735	0.019	0.019	0.021	0.0196667	0.0011547	0.063	0.065	0.064	0.064	0.001	0.094	0.097	0.098	0.0963333	0.00208167	0.146	0.142	0.143	0.143667	0.00208167	0.181	0.181	0.176	0.179333
778	-0.01	-0.007	-0.009	-0.00866667	0.00152753	0.006	0.008	0.008	0.00733333	0.0011547	0	0	0.001	0.000333333	0.00057735	0.013	0.012	0.01	0.0116667	0.00152753	0.015	0.015	0.013	0.0143333	0.0011547	0.023	0.022	0.023	0.0226667	0.00057735	0.064	0.064	0.064	0.064	0	0.096	0.097	0.096	0.0963333	0.00057735	0.148	0.142	0.141	0.143667	0.00378594	0.181	0.178	0.177	0.178667
779	-0.01	-0.007	-0.009	-0.00866667	0.00152753	0.005	0.005	0.004	0.00466667	0.00057735	0	0.001	0.001	0.000666667	0.00057735	0.01	0.009	0.01	0.00966667	0.00057735	0.014	0.013	0.013	0.0133333	0.00057735	0.021	0.022	0.022	0.0216667	0.00057735	0.063	0.063	0.061	0.0623333	0.0011547	0.095	0.094	0.095	0.0946667	0.00057735	0.147	0.14	0.14	0.142333	0.00404145	0.178	0.177	0.176	0.177
780	-0.009	-0.007	-0.008	-0.008	0.001	0.004	0.002	0.001	0.00233333	0.00152753	0.001	0.001	0.002	0.00133333	0.00057735	0.008	0.008	0.01	0.00866667	0.0011547	0.012	0.012	0.013	0.0123333	0.00057735	0.022	0.02	0.02	0.0206667	0.0011547	0.062	0.062	0.063	0.0623333	0.00057735	0.094	0.094	0.096	0.0946667	0.0011547	0.143	0.14	0.144	0.142333	0.00208167	0.179	0.179	0.175	0.177667
781	-0.011	-0.009	-0.011	-0.0103333	0.0011547	0.002	0	0	0.000666667	0.0011547	-0.003	0	0	-0.001	0.00173205	0.004	0.007	0.009	0.00666667	0.00251661	0.011	0.012	0.013	0.012	0.001	0.021	0.019	0.017	0.019	0.002	0.062	0.061	0.065	0.0626667	0.00208167	0.093	0.094	0.095	0.094	0.001	0.142	0.141	0.144	0.142333	0.00152753	0.18	0.178	0.174	0.177333
782	-0.013	-0.011	-0.012	-0.012	0.001	0.001	0.001	0.002	0.00133333	0.00057735	-0.003	-0.001	-0.002	-0.002	0.001	0.004	0.006	0.007	0.00566667	0.00152753	0.011	0.012	0.011	0.0113333	0.00057735	0.021	0.017	0.016	0.018	0.00264575	0.061	0.06	0.061	0.0606667	0.00057735	0.093	0.092	0.091	0.092	0.001	0.14	0.14	0.14	0.14	0	0.178	0.175	0.175	0.176
783	-0.014	-0.01	-0.011	-0.0116667	0.00208167	0.003	0.003	0.003	0.003	5.31148e-19	-0.001	-0.002	-0.005	-0.00266667	0.00208167	0.005	0.006	0.005	0.00533333	0.00057735	0.011	0.014	0.011	0.012	0.00173205	0.016	0.016	0.015	0.0156667	0.00057735	0.058	0.057	0.06	0.0583333	0.00152753	0.093	0.09	0.09	0.091	0.00173205	0.141	0.138	0.139	0.139333	0.00152753	0.176	0.175	0.175	0.175333
784	-0.011	-0.008	-0.01	-0.00966667	0.00152753	0.003	0.004	0.002	0.003	0.001	0.001	0	-0.003	-0.000666667	0.00208167	0.007	0.008	0.008	0.00766667	0.00057735	0.013	0.016	0.014	0.0143333	0.00152753	0.016	0.018	0.018	0.0173333	0.0011547	0.058	0.056	0.06	0.058	0.002	0.091	0.089	0.091	0.0903333	0.0011547	0.142	0.138	0.14	0.14	0.002	0.175	0.177	0.175	0.175667
785	-0.012	-0.008	-0.012	-0.0106667	0.0023094	0.002	0.004	0.001	0.00233333	0.00152753	-0.002	0	-0.004	-0.002	0.002	0.005	0.008	0.007	0.00666667	0.00152753	0.013	0.015	0.012	0.0133333	0.00152753	0.016	0.018	0.018	0.0173333	0.0011547	0.058	0.058	0.061	0.059	0.00173205	0.09	0.089	0.09	0.0896667	0.00057735	0.14	0.14	0.14	0.14	0	0.172	0.18	0.17	0.174
786	-0.014	-0.011	-0.014	-0.013	0.00173205	0.001	0.001	0	0.000666667	0.00057735	-0.005	-0.004	-0.005	-0.00466667	0.00057735	0.003	0.005	0.006	0.00466667	0.00152753	0.009	0.01	0.009	0.00933333	0.00057735	0.014	0.016	0.017	0.0156667	0.00152753	0.058	0.059	0.058	0.0583333	0.00057735	0.089	0.088	0.089	0.0886667	0.00057735	0.137	0.137	0.137	0.137	0	0.172	0.174	0.168	0.171333
787	-0.012	-0.01	-0.012	-0.0113333	0.0011547	0.003	0.001	0.002	0.002	0.001	-0.004	-0.005	-0.003	-0.004	0.001	0.006	0.005	0.008	0.00633333	0.00152753	0.008	0.01	0.008	0.00866667	0.0011547	0.013	0.016	0.016	0.015	0.00173205	0.056	0.059	0.056	0.057	0.00173205	0.089	0.089	0.091	0.0896667	0.0011547	0.136	0.136	0.134	0.135333	0.0011547	0.17	0.171	0.167	0.169333
788	-0.009	-0.009	-0.009	-0.009	0	0.002	0.001	0.002	0.00166667	0.00057735	0	-0.003	0.001	-0.000666667	0.00208167	0.009	0.006	0.01	0.00833333	0.00208167	0.01	0.012	0.01	0.0106667	0.0011547	0.015	0.017	0.018	0.0166667	0.00152753	0.055	0.059	0.056	0.0566667	0.00208167	0.09	0.089	0.093	0.0906667	0.00208167	0.136	0.135	0.135	0.135333	0.00057735	0.169	0.17	0.167	0.168667
789	-0.011	-0.012	-0.009	-0.0106667	0.00152753	0.001	0.004	0.003	0.00266667	0.00152753	0.001	-0.002	0	-0.000333333	0.00152753	0.009	0.005	0.01	0.008	0.00264575	0.012	0.013	0.01	0.0116667	0.00152753	0.018	0.019	0.018	0.0183333	0.00057735	0.055	0.057	0.058	0.0566667	0.00152753	0.09	0.089	0.09	0.0896667	0.00057735	0.135	0.135	0.135	0.135	0	0.166	0.168	0.167	0.167
790	-0.011	-0.012	-0.01	-0.011	0.001	0	0.004	0.004	0.00266667	0.0023094	0.002	-0.002	-0.002	-0.000666667	0.0023094	0.008	0.006	0.006	0.00666667	0.0011547	0.011	0.012	0.01	0.011	0.001	0.017	0.019	0.018	0.018	0.001	0.055	0.057	0.059	0.057	0.002	0.089	0.089	0.089	0.089	1.69967e-17	0.135	0.135	0.132	0.134	0.00173205	0.166	0.166	0.166	0.166
791	-0.011	-0.01	-0.011	-0.0106667	0.00057735	-0.001	0.002	0.002	0.001	0.00173205	-0.002	-0.001	-0.003	-0.002	0.001	0.005	0.007	0.004	0.00533333	0.00152753	0.011	0.011	0.007	0.00966667	0.0023094	0.014	0.018	0.016	0.016	0.002	0.058	0.059	0.059	0.0586667	0.00057735	0.088	0.09	0.089	0.089	0.001	0.134	0.132	0.132	0.132667	0.0011547	0.166	0.166	0.166	0.166
792	-0.01	-0.009	-0.008	-0.009	0.001	-0.001	0.001	-0.001	-0.000333333	0.0011547	-0.004	-0.001	-0.003	-0.00266667	0.00152753	0.001	0.008	0.002	0.00366667	0.00378594	0.011	0.009	0.008	0.00933333	0.00152753	0.014	0.015	0.015	0.0146667	0.00057735	0.06	0.059	0.06	0.0596667	0.00057735	0.09	0.09	0.092	0.0906667	0.0011547	0.138	0.132	0.134	0.134667	0.00305505	0.169	0.168	0.168	0.168333
793	-0.012	-0.01	-0.011	-0.011	0.001	-0.001	0.001	0.001	0.000333333	0.0011547	-0.006	-0.002	-0.003	-0.00366667	0.00208167	0	0.005	0.004	0.003	0.00264575	0.008	0.007	0.007	0.00733333	0.00057735	0.015	0.012	0.016	0.0143333	0.00208167	0.059	0.06	0.061	0.06	0.001	0.089	0.088	0.093	0.09	0.00264575	0.137	0.131	0.135	0.134333	0.00305505	0.17	0.166	0.166	0.167333
794	-0.012	-0.01	-0.013	-0.0116667	0.00152753	0.004	0.003	0.002	0.003	0.001	-0.006	-0.002	-0.005	-0.00433333	0.00208167	0.003	0.004	0.004	0.00366667	0.00057735	0.007	0.009	0.011	0.009	0.002	0.015	0.012	0.015	0.014	0.00173205	0.053	0.058	0.057	0.056	0.00264575	0.085	0.083	0.089	0.0856667	0.00305505	0.133	0.132	0.129	0.131333	0.00208167	0.167	0.162	0.162	0.163667
795	-0.011	-0.01	-0.012	-0.011	0.001	0.007	0.007	0.005	0.00633333	0.0011547	-0.002	-0.001	-0.001	-0.00133333	0.00057735	0.008	0.006	0.007	0.007	0.001	0.01	0.013	0.013	0.012	0.00173205	0.016	0.014	0.019	0.0163333	0.00251661	0.055	0.057	0.056	0.056	0.001	0.085	0.084	0.086	0.085	0.001	0.129	0.134	0.128	0.130333	0.00321455	0.162	0.161	0.16	0.161
796	-0.017	-0.014	-0.011	-0.014	0.003	0.003	0.004	0.003	0.00333333	0.00057735	-0.004	-0.005	-0.005	-0.00466667	0.00057735	0.005	0.004	0.005	0.00466667	0.00057735	0.007	0.008	0.009	0.008	0.001	0.014	0.013	0.016	0.0143333	0.00152753	0.057	0.058	0.055	0.0566667	0.00152753	0.084	0.087	0.086	0.0856667	0.00152753	0.131	0.133	0.128	0.130667	0.00251661	0.16	0.163	0.162	0.161667
797	-0.016	-0.012	-0.012	-0.0133333	0.0023094	-0.001	0.001	0.002	0.000666667	0.00152753	-0.004	-0.002	-0.004	-0.00333333	0.0011547	0.004	0.005	0.007	0.00533333	0.00152753	0.009	0.006	0.006	0.007	0.00173205	0.014	0.015	0.016	0.015	0.001	0.053	0.057	0.052	0.054	0.00264575	0.079	0.085	0.083	0.0823333	0.00305505	0.13	0.127	0.127	0.128	0.00173205	0.159	0.162	0.157	0.159333
798	-0.013	-0.009	-0.012	-0.0113333	0.00208167	-0.001	0.001	0	0	0.001	-0.003	-0.001	-0.002	-0.002	0.001	0.007	0.008	0.007	0.00733333	0.00057735	0.011	0.008	0.007	0.00866667	0.00208167	0.017	0.015	0.015	0.0156667	0.0011547	0.047	0.055	0.048	0.05	0.0043589	0.078	0.083	0.08	0.0803333	0.00251661	0.128	0.123	0.124	0.125	0.00264575	0.157	0.156	0.15	0.154333
799	-0.008	-0.005	-0.008	-0.007	0.00173205	0.002	0.004	0.003	0.003	0.001	0.002	0.004	0.002	0.00266667	0.0011547	0.011	0.012	0.009	0.0106667	0.00152753	0.013	0.013	0.013	0.013	0	0.021	0.017	0.022	0.02	0.00264575	0.052	0.055	0.052	0.053	0.00173205	0.083	0.084	0.085	0.084	0.001	0.128	0.127	0.127	0.127333	0.00057735	0.157	0.158	0.15	0.155
800	-0.008	-0.009	-0.008	-0.00833333	0.00057735	0.004	0.007	0.005	0.00533333	0.00152753	0.001	0.001	-0.002	0	0.00173205	0.007	0.009	0.007	0.00766667	0.0011547	0.013	0.014	0.014	0.0136667	0.00057735	0.02	0.015	0.022	0.019	0.00360555	0.054	0.054	0.054	0.054	0	0.083	0.08	0.088	0.0836667	0.00404145	0.127	0.129	0.129	0.128333	0.0011547	0.157	0.162	0.155	0.158
801	-0.008	-0.009	-0.007	-0.008	0.001	0.005	0.007	0.005	0.00566667	0.0011547	0	0.002	-0.002	0	0.002	0.007	0.007	0.006	0.00666667	0.00057735	0.014	0.013	0.014	0.0136667	0.00057735	0.018	0.017	0.021	0.0186667	0.00208167	0.055	0.053	0.053	0.0536667	0.0011547	0.081	0.077	0.085	0.081	0.004	0.126	0.131	0.127	0.128	0.00264575	0.158	0.163	0.156	0.159
802	-0.006	-0.008	-0.008	-0.00733333	0.0011547	0.004	0.004	0.003	0.00366667	0.00057735	-0.001	0.001	-0.002	-0.000666667	0.00152753	0.008	0.008	0.009	0.00833333	0.00057735	0.014	0.011	0.013	0.0126667	0.00152753	0.017	0.018	0.022	0.019	0.00264575	0.054	0.053	0.051	0.0526667	0.00152753	0.077	0.077	0.081	0.0783333	0.0023094	0.126	0.129	0.125	0.126667	0.00208167	0.157	0.159	0.16	0.158667
803	-0.007	-0.011	-0.011	-0.00966667	0.0023094	0.001	0	0.002	0.001	0.001	-0.004	0	-0.004	-0.00266667	0.0023094	0.006	0.005	0.009	0.00666667	0.00208167	0.01	0.008	0.01	0.00933333	0.0011547	0.016	0.016	0.019	0.017	0.00173205	0.054	0.056	0.055	0.055	0.001	0.08	0.081	0.083	0.0813333	0.00152753	0.129	0.127	0.128	0.128	0.001	0.163	0.16	0.159	0.160667
804	-0.012	-0.014	-0.015	-0.0136667	0.00152753	-0.003	-0.003	-0.001	-0.00233333	0.0011547	-0.006	-0.006	-0.006	-0.006	1.0623e-18	0.002	0.003	0.003	0.00266667	0.00057735	0.007	0.006	0.005	0.006	0.001	0.014	0.008	0.012	0.0113333	0.00305505	0.05	0.054	0.051	0.0516667	0.00208167	0.081	0.08	0.081	0.0806667	0.00057735	0.129	0.123	0.126	0.126	0.003	0.159	0.156	0.154	0.156333
805	-0.017	-0.017	-0.015	-0.0163333	0.0011547	-0.002	-0.005	-0.003	-0.00333333	0.00152753	-0.006	-0.009	-0.009	-0.008	0.00173205	0.001	0.001	0	0.000666667	0.00057735	0.005	0.005	0.003	0.00433333	0.0011547	0.012	0.008	0.006	0.00866667	0.00305505	0.05	0.048	0.047	0.0483333	0.00152753	0.08	0.073	0.078	0.077	0.00360555	0.121	0.122	0.121	0.121333	0.00057735	0.153	0.153	0.147	0.151
806	-0.018	-0.013	-0.014	-0.015	0.00264575	-0.001	-0.003	0	-0.00133333	0.00152753	-0.004	-0.009	-0.007	-0.00666667	0.00251661	0.002	0.001	0.003	0.002	0.001	0.005	0.008	0.007	0.00666667	0.00152753	0.011	0.013	0.01	0.0113333	0.00152753	0.047	0.044	0.045	0.0453333	0.00152753	0.076	0.071	0.076	0.0743333	0.00288675	0.116	0.118	0.117	0.117	0.001	0.147	0.149	0.147	0.147667
807	-0.019	-0.013	-0.013	-0.015	0.0034641	0	-0.001	0.002	0.000333333	0.00152753	-0.006	-0.006	-0.006	-0.006	1.0623e-18	0.004	0.002	0.007	0.00433333	0.00251661	0.004	0.006	0.007	0.00566667	0.00152753	0.013	0.018	0.013	0.0146667	0.00288675	0.05	0.049	0.049	0.0493333	0.00057735	0.077	0.076	0.079	0.0773333	0.00152753	0.119	0.118	0.124	0.120333	0.00321455	0.153	0.153	0.151	0.152333
808	-0.015	-0.012	-0.012	-0.013	0.00173205	-0.002	0.003	0.002	0.001	0.00264575	-0.005	-0.004	-0.003	-0.004	0.001	0.005	0.003	0.008	0.00533333	0.00251661	0.004	0.007	0.008	0.00633333	0.00208167	0.013	0.017	0.014	0.0146667	0.00208167	0.053	0.053	0.051	0.0523333	0.0011547	0.078	0.079	0.081	0.0793333	0.00152753	0.123	0.123	0.128	0.124667	0.00288675	0.154	0.154	0.151	0.153
809	-0.012	-0.013	-0.01	-0.0116667	0.00152753	0	0.007	0.002	0.003	0.00360555	-0.005	-0.004	-0.002	-0.00366667	0.00152753	0.006	0.004	0.008	0.006	0.002	0.004	0.008	0.006	0.006	0.002	0.012	0.015	0.014	0.0136667	0.00152753	0.053	0.051	0.053	0.0523333	0.0011547	0.079	0.078	0.081	0.0793333	0.00152753	0.121	0.124	0.125	0.123333	0.00208167	0.154	0.158	0.153	0.155
810	-0.014	-0.014	-0.012	-0.0133333	0.0011547	0	0.005	0.002	0.00233333	0.00251661	-0.005	-0.007	-0.004	-0.00533333	0.00152753	0.002	0.003	0.005	0.00333333	0.00152753	0.004	0.009	0.005	0.006	0.00264575	0.012	0.011	0.014	0.0123333	0.00152753	0.048	0.049	0.051	0.0493333	0.00152753	0.079	0.076	0.079	0.078	0.00173205	0.117	0.122	0.118	0.119	0.00264575	0.15	0.154	0.153	0.152333
811	-0.013	-0.011	-0.013	-0.0123333	0.0011547	0.003	0.003	0	0.002	0.00173205	-0.004	-0.004	-0.001	-0.003	0.00173205	0.002	0.004	0.005	0.00366667	0.00152753	0.004	0.009	0.006	0.00633333	0.00251661	0.012	0.011	0.016	0.013	0.00264575	0.05	0.052	0.051	0.051	0.001	0.082	0.08	0.08	0.0806667	0.0011547	0.121	0.124	0.12	0.121667	0.00208167	0.15	0.156	0.154	0.153333
812	-0.014	-0.013	-0.015	-0.014	0.001	0.003	-0.001	0.002	0.00133333	0.00208167	-0.005	-0.002	-0.002	-0.003	0.00173205	0.001	0.002	0.003	0.002	0.001	0.003	0.007	0.005	0.005	0.002	0.011	0.012	0.014	0.0123333	0.00152753	0.052	0.053	0.048	0.051	0.00264575	0.082	0.08	0.08	0.0806667	0.0011547	0.126	0.123	0.123	0.124	0.00173205	0.152	0.157	0.155	0.154667
813	-0.015	-0.014	-0.016	-0.015	0.001	0.003	0.001	0.002	0.002	0.001	-0.008	-0.003	-0.005	-0.00533333	0.00251661	0.002	-0.001	0.003	0.00133333	0.00208167	0.004	0.006	0.003	0.00433333	0.00152753	0.012	0.012	0.011	0.0116667	0.00057735	0.053	0.048	0.049	0.05	0.00264575	0.078	0.08	0.078	0.0786667	0.0011547	0.125	0.121	0.124	0.123333	0.00208167	0.157	0.158	0.15	0.155
814	-0.018	-0.016	-0.018	-0.0173333	0.0011547	-0.001	0.001	0.002	0.000666667	0.00152753	-0.009	-0.011	-0.009	-0.00966667	0.0011547	-0.001	-0.008	-0.002	-0.00366667	0.00378594	0.003	0.001	0	0.00133333	0.00152753	0.009	0.009	0.009	0.009	0	0.053	0.044	0.052	0.0496667	0.00493288	0.08	0.078	0.077	0.0783333	0.00152753	0.122	0.123	0.125	0.123333	0.00152753	0.159	0.154	0.15	0.154333
815	-0.013	-0.015	-0.015	-0.0143333	0.0011547	-0.001	0.002	0.002	0.001	0.00173205	-0.007	-0.011	-0.004	-0.00733333	0.00351188	0.001	-0.003	0	-0.000666667	0.00208167	0.006	0.004	0.002	0.004	0.002	0.011	0.01	0.012	0.011	0.001	0.06	0.047	0.052	0.053	0.00655744	0.08	0.079	0.078	0.079	0.001	0.122	0.127	0.125	0.124667	0.00251661	0.157	0.15	0.152	0.153
816	-0.012	-0.012	-0.013	-0.0123333	0.00057735	-0.001	0.002	0.003	0.00133333	0.00208167	-0.003	-0.008	-0.003	-0.00466667	0.00288675	0.002	0.002	0.004	0.00266667	0.0011547	0.01	0.006	0.007	0.00766667	0.00208167	0.013	0.012	0.015	0.0133333	0.00152753	0.055	0.049	0.05	0.0513333	0.00321455	0.078	0.076	0.078	0.0773333	0.0011547	0.124	0.126	0.122	0.124	0.002	0.157	0.148	0.154	0.153
817	-0.01	-0.009	-0.012	-0.0103333	0.00152753	0.003	0.006	0.003	0.004	0.00173205	-0.001	0.001	-0.001	-0.000333333	0.0011547	0.004	0.006	0.01	0.00666667	0.00305505	0.013	0.011	0.012	0.012	0.001	0.017	0.015	0.017	0.0163333	0.0011547	0.049	0.051	0.048	0.0493333	0.00152753	0.074	0.074	0.079	0.0756667	0.00288675	0.125	0.126	0.12	0.123667	0.00321455	0.156	0.154	0.15	0.153333
818	-0.011	-0.008	-0.011	-0.01	0.00173205	0.004	0.006	0.001	0.00366667	0.00251661	0	0.001	-0.003	-0.000666667	0.00208167	0.007	0.003	0.01	0.00666667	0.00351188	0.013	0.01	0.013	0.012	0.00173205	0.014	0.015	0.019	0.016	0.00264575	0.046	0.05	0.051	0.049	0.00264575	0.077	0.075	0.08	0.0773333	0.00251661	0.125	0.125	0.122	0.124	0.00173205	0.155	0.156	0.147	0.152667
819	-0.01	-0.01	-0.01	-0.01	0	0.001	0.001	0.001	0.001	0	-0.004	-0.002	-0.005	-0.00366667	0.00152753	0.007	0.001	0.002	0.00333333	0.00321455	0.009	0.008	0.009	0.00866667	0.00057735	0.013	0.012	0.014	0.013	0.001	0.046	0.048	0.051	0.0483333	0.00251661	0.075	0.077	0.079	0.077	0.002	0.121	0.118	0.123	0.120667	0.00251661	0.15	0.154	0.144	0.149333
820	-0.013	-0.013	-0.012	-0.0126667	0.00057735	-0.001	-0.003	0	-0.00133333	0.00152753	-0.008	-0.005	-0.008	-0.007	0.00173205	0.001	-0.002	-0.002	-0.001	0.00173205	0.006	0.002	0.005	0.00433333	0.00208167	0.011	0.009	0.009	0.00966667	0.0011547	0.048	0.051	0.051	0.05	0.00173205	0.077	0.077	0.081	0.0783333	0.0023094	0.118	0.118	0.122	0.119333	0.0023094	0.149	0.154	0.145	0.149333
821	-0.015	-0.014	-0.013	-0.014	0.001	-0.001	-0.001	0.001	-0.000333333	0.0011547	-0.007	-0.005	-0.005	-0.00566667	0.0011547	-0.002	-0.001	-0.002	-0.00166667	0.00057735	0.006	0.005	0.004	0.005	0.001	0.011	0.01	0.009	0.01	0.001	0.053	0.054	0.051	0.0526667	0.00152753	0.08	0.079	0.081	0.08	0.001	0.12	0.12	0.123	0.121	0.00173205	0.151	0.154	0.148	0.151
822	-0.012	-0.012	-0.012	-0.012	2.12459e-18	0	-0.001	0	-0.000333333	0.00057735	-0.005	-0.005	-0.003	-0.00433333	0.0011547	0	0	0.002	0.000666667	0.0011547	0.008	0.007	0.005	0.00666667	0.00152753	0.011	0.012	0.011	0.0113333	0.00057735	0.052	0.051	0.049	0.0506667	0.00152753	0.078	0.078	0.076	0.0773333	0.0011547	0.118	0.118	0.118	0.118	0	0.148	0.149	0.143	0.146667
823	-0.012	-0.011	-0.012	-0.0116667	0.00057735	-0.003	-0.003	-0.003	-0.003	5.31148e-19	-0.006	-0.006	-0.005	-0.00566667	0.00057735	0.002	0.001	0.001	0.00133333	0.00057735	0.006	0.005	0.004	0.005	0.001	0.01	0.01	0.01	0.01	0	0.045	0.045	0.045	0.045	8.49837e-18	0.072	0.072	0.069	0.071	0.00173205	0.112	0.111	0.112	0.111667	0.00057735	0.141	0.141	0.136	0.139333
824	-0.013	-0.011	-0.012	-0.012	0.001	-0.004	-0.004	-0.002	-0.00333333	0.0011547	-0.005	-0.005	-0.006	-0.00533333	0.00057735	0.003	0.002	0.002	0.00233333	0.00057735	0.004	0.003	0.005	0.004	0.001	0.01	0.009	0.01	0.00966667	0.00057735	0.043	0.044	0.043	0.0433333	0.00057735	0.069	0.069	0.069	0.069	0	0.11	0.11	0.109	0.109667	0.00057735	0.137	0.139	0.135	0.137
825	-0.012	-0.01	-0.01	-0.0106667	0.0011547	-0.002	0	0.002	0	0.002	-0.003	-0.004	-0.003	-0.00333333	0.00057735	0.004	0.006	0.004	0.00466667	0.0011547	0.007	0.006	0.007	0.00666667	0.00057735	0.012	0.013	0.013	0.0126667	0.00057735	0.044	0.045	0.043	0.044	0.001	0.069	0.068	0.069	0.0686667	0.00057735	0.11	0.111	0.11	0.110333	0.00057735	0.137	0.138	0.136	0.137
826	-0.011	-0.01	-0.009	-0.01	0.001	-0.001	0.003	0.004	0.002	0.00264575	-0.002	-0.003	-0.002	-0.00233333	0.00057735	0.005	0.007	0.005	0.00566667	0.0011547	0.009	0.008	0.009	0.00866667	0.00057735	0.013	0.015	0.015	0.0143333	0.0011547	0.046	0.047	0.046	0.0463333	0.00057735	0.071	0.071	0.071	0.071	0	0.112	0.112	0.111	0.111667	0.00057735	0.141	0.14	0.138	0.139667
827	-0.013	-0.012	-0.011	-0.012	0.001	-0.001	0.002	0.003	0.00133333	0.00208167	-0.004	-0.003	-0.004	-0.00366667	0.00057735	0.003	0.005	0.003	0.00366667	0.0011547	0.008	0.007	0.007	0.00733333	0.00057735	0.012	0.012	0.014	0.0126667	0.0011547	0.044	0.045	0.046	0.045	0.001	0.071	0.07	0.069	0.07	0.001	0.112	0.111	0.109	0.110667	0.00152753	0.141	0.141	0.137	0.139667
828	-0.012	-0.01	-0.01	-0.0106667	0.0011547	-0.001	0.002	0.003	0.00133333	0.00208167	-0.002	-0.003	-0.004	-0.003	0.001	0.004	0.005	0.004	0.00433333	0.00057735	0.006	0.007	0.007	0.00666667	0.00057735	0.013	0.013	0.014	0.0133333	0.00057735	0.042	0.042	0.043	0.0423333	0.00057735	0.07	0.068	0.067	0.0683333	0.00152753	0.11	0.109	0.107	0.108667	0.00152753	0.138	0.139	0.136	0.137667
829	-0.011	-0.009	-0.011	-0.0103333	0.0011547	-0.001	0	0.002	0.000333333	0.00152753	-0.003	-0.004	-0.003	-0.00333333	0.00057735	0.002	0.006	0.003	0.00366667	0.00208167	0.005	0.009	0.006	0.00666667	0.00208167	0.014	0.012	0.014	0.0133333	0.0011547	0.044	0.044	0.044	0.044	8.49837e-18	0.072	0.07	0.07	0.0706667	0.0011547	0.109	0.11	0.109	0.109333	0.00057735	0.138	0.139	0.134	0.137
830	-0.014	-0.012	-0.012	-0.0126667	0.0011547	-0.002	0	0.001	-0.000333333	0.00152753	-0.005	-0.005	-0.004	-0.00466667	0.00057735	0.002	0.004	0.004	0.00333333	0.0011547	0.006	0.008	0.007	0.007	0.001	0.013	0.011	0.012	0.012	0.001	0.05	0.049	0.048	0.049	0.001	0.075	0.074	0.074	0.0743333	0.00057735	0.114	0.115	0.113	0.114	0.001	0.143	0.143	0.14	0.142
831	-0.013	-0.014	-0.015	-0.014	0.001	-0.002	-0.003	0.001	-0.00133333	0.00208167	-0.007	-0.008	-0.005	-0.00666667	0.00152753	-0.001	0.001	0.003	0.001	0.002	0.006	0.004	0.006	0.00533333	0.0011547	0.011	0.009	0.01	0.01	0.001	0.05	0.048	0.047	0.0483333	0.00152753	0.071	0.072	0.073	0.072	0.001	0.113	0.115	0.111	0.113	0.002	0.142	0.142	0.14	0.141333
832	-0.01	-0.012	-0.01	-0.0106667	0.0011547	0.003	0.002	0.005	0.00333333	0.00152753	-0.004	-0.007	-0.002	-0.00433333	0.00251661	0	0.003	0.005	0.00266667	0.00251661	0.007	0.006	0.01	0.00766667	0.00208167	0.015	0.012	0.012	0.013	0.00173205	0.049	0.045	0.045	0.0463333	0.0023094	0.069	0.071	0.069	0.0696667	0.0011547	0.11	0.111	0.108	0.109667	0.00152753	0.141	0.138	0.142	0.140333
833	-0.014	-0.014	-0.011	-0.013	0.00173205	0.003	0.001	0.004	0.00266667	0.00152753	-0.005	-0.008	-0.004	-0.00566667	0.00208167	-0.002	0.003	0.003	0.00133333	0.00288675	0.005	0.004	0.006	0.005	0.001	0.014	0.01	0.011	0.0116667	0.00208167	0.047	0.046	0.043	0.0453333	0.00208167	0.07	0.072	0.068	0.07	0.002	0.107	0.109	0.108	0.108	0.001	0.14	0.137	0.138	0.138333
834	-0.016	-0.013	-0.011	-0.0133333	0.00251661	0.001	0.002	0.003	0.002	0.001	-0.005	-0.005	-0.006	-0.00533333	0.00057735	-0.001	0.004	0.003	0.002	0.00264575	0.005	0.004	0.005	0.00466667	0.00057735	0.012	0.009	0.012	0.011	0.00173205	0.045	0.047	0.043	0.045	0.002	0.072	0.073	0.07	0.0716667	0.00152753	0.11	0.11	0.109	0.109667	0.00057735	0.141	0.138	0.137	0.138667
835	-0.015	-0.012	-0.014	-0.0136667	0.00152753	-0.001	0.001	0.004	0.00133333	0.00251661	-0.007	-0.005	-0.006	-0.006	0.001	0	0.002	0.002	0.00133333	0.0011547	0.004	0.004	0.005	0.00433333	0.00057735	0.009	0.009	0.011	0.00966667	0.0011547	0.043	0.044	0.041	0.0426667	0.00152753	0.068	0.068	0.07	0.0686667	0.0011547	0.11	0.109	0.109	0.109333	0.00057735	0.138	0.137	0.134	0.136333
836	-0.012	-0.011	-0.012	-0.0116667	0.00057735	0.004	0.004	0.004	0.004	0	-0.005	-0.002	-0.004	-0.00366667	0.00152753	0.004	0.004	0.002	0.00333333	0.0011547	0.007	0.006	0.008	0.007	0.001	0.011	0.011	0.014	0.012	0.00173205	0.043	0.043	0.044	0.0433333	0.00057735	0.069	0.067	0.071	0.069	0.002	0.111	0.109	0.109	0.109667	0.0011547	0.14	0.14	0.134	0.138
837	-0.009	-0.008	-0.009	-0.00866667	0.00057735	0.005	0.004	0.006	0.005	0.001	-0.002	0	-0.003	-0.00166667	0.00152753	0.007	0.007	0.004	0.006	0.00173205	0.008	0.006	0.011	0.00833333	0.00251661	0.016	0.015	0.017	0.016	0.001	0.047	0.046	0.049	0.0473333	0.00152753	0.07	0.07	0.076	0.072	0.0034641	0.109	0.111	0.11	0.11	0.001	0.138	0.142	0.137	0.139
838	-0.01	-0.006	-0.007	-0.00766667	0.00208167	0.003	0.004	0.006	0.00433333	0.00152753	-0.003	0.002	-0.002	-0.001	0.00264575	0.006	0.01	0.007	0.00766667	0.00208167	0.009	0.006	0.01	0.00833333	0.00208167	0.014	0.014	0.017	0.015	0.00173205	0.049	0.048	0.048	0.0483333	0.00057735	0.071	0.073	0.077	0.0736667	0.00305505	0.11	0.112	0.113	0.111667	0.00152753	0.137	0.141	0.136	0.138
839	-0.013	-0.009	-0.012	-0.0113333	0.00208167	0	0.001	0.001	0.000666667	0.00057735	-0.005	-0.004	-0.006	-0.005	0.001	0.003	0.003	0.004	0.00333333	0.00057735	0.006	0.004	0.003	0.00433333	0.00152753	0.007	0.011	0.013	0.0103333	0.00305505	0.052	0.052	0.053	0.0523333	0.00057735	0.075	0.077	0.08	0.0773333	0.00251661	0.116	0.116	0.117	0.116333	0.00057735	0.139	0.141	0.139	0.139667
840	-0.013	-0.013	-0.017	-0.0143333	0.0023094	0.001	0.001	-0.002	0	0.00173205	-0.004	-0.009	-0.011	-0.008	0.00360555	-0.001	0	0.001	0	0.001	0.006	0.005	0	0.00366667	0.00321455	0.007	0.012	0.012	0.0103333	0.00288675	0.055	0.056	0.056	0.0556667	0.00057735	0.081	0.081	0.084	0.082	0.00173205	0.124	0.121	0.122	0.122333	0.00152753	0.148	0.146	0.145	0.146333
[truncated: 1 more columns]

## Sheet: Figure 4
(a) Cys conc.																															(b) Fe conc.
Wavelength	1mM					2.5mM					3.5mM					5mM					7.5mM					10mM					Wavelength	0.2mM					0.4mM					0.6mM					0.8mM
	i	ii	iii	Av	SD	i	ii	iii	Av	SD	i	ii	iii	Av	SD	i	ii	iii	Av	SD	i	ii	iii	Av	SD	i	ii	iii	Av	SD		i	ii	iii	Av	SD	i	ii	iii	Av	SD	i	ii	iii	Av	SD	i	ii	iii
190	0.421	0.205	0.294	0.306667	0.108556	0.185	0.312	0.186	0.227667	0.0730365	0.369	0.373	0.362	0.368	0.00556776	0.766	0.988	0.875	0.876333	0.111006	0.83	0.818	0.799	0.815667	0.0156312	0.675	0.518	0.474	0.555667	0.105661	190	0.295	0.536	0.682	0.504333	0.195434	0.806	1.135	0.909	0.95	0.168288	0.756	0.702	0.79	0.749333	0.0443772	0.896	0.738	0.862
191	0.39	0.236	0.056	0.227333	0.167169	-0.044	0.04	0.076	0.024	0.0615792	0.399	0.274	0.242	0.305	0.0829638	0.734	0.621	0.792	0.715667	0.0869617	0.728	0.692	0.855	0.758333	0.085629	0.525	0.385	0.373	0.427667	0.0845064	191	0.262	0.703	0.654	0.539667	0.241711	0.976	1.12	0.933	1.00967	0.0979405	0.902	0.905	0.709	0.838667	0.112305	1.085	1.021	0.949
192	0.017	0.066	-0.069	0.00466667	0.0683398	-0.117	0.015	-0.045	-0.049	0.0660908	0.594	0.238	0.492	0.441333	0.183328	0.679	0.343	0.624	0.548667	0.180223	0.754	0.532	0.804	0.696667	0.14478	0.336	0.299	0.354	0.329667	0.0280416	192	0.226	0.689	0.618	0.511	0.249357	1.07	0.972	0.836	0.959333	0.117513	0.882	0.927	0.693	0.834	0.124165	1.19	1	0.922
193	-0.086	-0.07	-0.039	-0.065	0.0238956	-0.073	-0.065	-0.094	-0.0773333	0.0149778	0.79	0.25	0.646	0.562	0.279628	0.79	0.465	0.456	0.570333	0.19029	0.654	0.187	0.767	0.536	0.307478	0.247	0.341	0.325	0.304333	0.0502925	193	0.204	0.618	0.539	0.453667	0.219796	1.168	0.792	0.593	0.851	0.292005	0.698	0.616	0.645	0.653	0.0415812	1.093	0.769	0.722
194	-0.121	0.048	0.1	0.009	0.115547	-0.02	0.155	0.023	0.0526667	0.0911939	0.653	0.314	0.692	0.553	0.207897	0.721	0.629	0.218	0.522667	0.267829	0.551	0.276	0.955	0.594	0.341536	0.224	0.392	0.249	0.288333	0.090644	194	0.191	0.725	0.504	0.473333	0.268318	1.098	0.796	0.639	0.844333	0.233286	0.718	0.453	0.7	0.623667	0.148075	1.001	0.731	0.823
195	-0.272	0.004	0.078	-0.0633333	0.18446	0.021	0.046	0.08	0.049	0.0296142	0.524	0.634	0.661	0.606333	0.0725695	0.708	0.676	0.185	0.523	0.293154	0.344	0.487	0.642	0.491	0.14904	0.369	0.424	0.151	0.314667	0.144383	195	0.188	0.806	0.5	0.498	0.309005	0.809	0.799	0.846	0.818	0.0247588	0.643	0.562	0.603	0.602667	0.040501	0.896	0.648	0.889
196	-0.264	0.326	0.114	0.0586667	0.298867	0.168	0.095	-0.09	0.0576667	0.13299	0.327	0.88	0.506	0.571	0.282172	0.621	0.7	0.374	0.565	0.170062	0.387	0.902	0.627	0.638667	0.257698	0.605	0.546	0.479	0.543333	0.0630423	196	0.179	0.856	0.761	0.598667	0.366533	0.634	0.803	0.78	0.739	0.091657	0.559	0.779	0.668	0.668667	0.110002	0.817	0.884	0.93
197	-0.268	0.199	0.11	0.0136667	0.247956	0.263	-0.071	-0.167	0.00833333	0.225711	0.265	0.76	0.276	0.433667	0.282666	0.581	0.659	0.542	0.594	0.0595735	0.717	0.963	0.664	0.781333	0.159544	0.691	0.808	0.903	0.800667	0.10619	197	0.175	0.644	0.792	0.537	0.322116	0.619	0.828	0.925	0.790667	0.156379	0.432	1.032	0.71	0.724667	0.300269	0.736	0.908	0.883
198	0.014	0.139	0.063	0.072	0.0629841	0.096	-0.221	-0.295	-0.14	0.207704	0.299	0.755	0.338	0.464	0.252767	0.341	0.53	0.675	0.515333	0.167482	0.921	0.565	0.647	0.711	0.18643	0.591	0.939	0.84	0.79	0.179307	198	0.175	0.348	0.845	0.456	0.347812	0.575	1.084	0.947	0.868667	0.263386	0.51	0.916	0.788	0.738	0.207567	0.592	0.796	0.913
199	0.184	-0.033	0.093	0.0813333	0.108969	-0.177	-0.19	-0.288	-0.218333	0.0606822	0.439	0.721	0.618	0.592667	0.142697	0.297	0.275	0.668	0.413333	0.220822	0.68	0.368	0.783	0.610333	0.216093	0.493	0.696	0.53	0.573	0.108116	199	0.172	0.205	0.637	0.338	0.259467	0.506	1.035	0.749	0.763333	0.264791	0.579	0.663	0.943	0.728333	0.190592	0.56	0.535	1.055
200	0.151	-0.176	0.172	0.049	0.195138	-0.277	-0.086	-0.203	-0.188667	0.0963033	0.55	0.711	0.572	0.611	0.0872983	0.448	0.156	0.58	0.394667	0.216973	0.413	0.386	0.688	0.495667	0.167112	0.257	0.517	0.178	0.317333	0.177371	200	0.174	0.107	0.348	0.209667	0.124396	0.273	0.738	0.64	0.550333	0.245125	0.5	0.491	0.715	0.568667	0.126808	0.58	0.417	1.07
201	0.162	0.02	0.247	0.143	0.114687	-0.219	-0.082	-0.057	-0.119333	0.0872143	0.504	0.696	0.545	0.581667	0.101115	0.453	0.499	0.499	0.483667	0.0265581	0.276	0.403	0.626	0.435	0.177181	0.412	0.484	0.346	0.414	0.0690217	201	0.175	0.206	0.27	0.217	0.0484458	0.407	0.507	0.511	0.475	0.0589237	0.588	0.513	0.689	0.596667	0.0883195	0.757	0.646	0.94
202	0.156	0.232	0.42	0.269333	0.135902	0.014	-0.358	0.182	-0.054	0.276348	0.499	0.572	0.13	0.400333	0.236944	0.589	0.756	0.517	0.620667	0.122606	0.359	0.606	0.754	0.573	0.199557	0.382	0.8	0.629	0.603667	0.210148	202	0.176	0.346	0.108	0.21	0.122589	0.661	0.493	0.791	0.648333	0.149403	0.587	0.71	0.588	0.628333	0.0707272	0.87	0.69	0.697
203	0.227	0.331	0.513	0.357	0.144762	0.181	-0.23	0.065	0.00533333	0.211897	0.588	0.524	0.298	0.47	0.152355	0.757	0.742	0.466	0.655	0.163851	0.608	0.725	0.947	0.76	0.172189	0.425	1.053	0.604	0.694	0.323529	203	0.174	0.358	0.193	0.241667	0.101195	0.638	0.565	0.639	0.614	0.0424382	0.539	0.552	0.467	0.519333	0.0457857	0.743	0.833	0.331
204	0.322	0.204	0.433	0.319667	0.114518	0.169	-0.094	0.035	0.0366667	0.131508	0.619	0.491	0.331	0.480333	0.144296	0.87	0.625	0.632	0.709	0.139474	0.609	0.813	1.052	0.824667	0.22173	0.577	0.915	0.569	0.687	0.197494	204	0.17	0.317	0.247	0.244667	0.0735278	0.479	0.646	0.467	0.530667	0.100062	0.429	0.491	0.275	0.398333	0.111218	0.695	0.612	0.365
205	0.457	-0.088	0.227	0.198667	0.273603	0.137	0.184	-0.076	0.0816667	0.138551	0.427	0.484	0.306	0.405667	0.0908974	0.793	0.535	0.702	0.676667	0.130852	0.909	0.711	0.923	0.847667	0.118564	0.672	0.886	0.414	0.657333	0.236342	205	0.173	0.279	0.32	0.257333	0.0758573	0.123	0.601	0.411	0.378333	0.240669	0.281	0.436	0.124	0.280333	0.156001	0.572	0.672	0.503
206	0.235	-0.144	-0.001	0.03	0.191392	-0.019	0.261	-0.216	0.00866667	0.239701	0.233	0.573	0.439	0.415	0.171266	0.317	0.608	0.487	0.470667	0.146186	0.9	0.41	0.74	0.683333	0.249867	0.728	0.532	0.548	0.602667	0.108836	206	0.176	0.495	0.317	0.329333	0.159857	0.013	0.703	0.801	0.505667	0.429466	0.439	0.457	0.301	0.399	0.0853464	0.755	0.534	0.901
207	0	-0.026	0.002	-0.008	0.0156205	-0.087	0.246	-0.171	-0.004	0.220543	0.189	0.765	0.351	0.435	0.297045	0.204	0.674	0.507	0.461667	0.238257	0.618	0.532	0.627	0.592333	0.0524436	0.526	0.63	0.534	0.563333	0.0578734	207	0.177	0.653	0.331	0.387	0.242891	0.097	0.633	1.091	0.607	0.49751	0.591	0.626	0.449	0.555333	0.0937354	0.66	0.405	0.934
208	-0.283	-0.002	0.131	-0.0513333	0.211363	0.009	0.122	-0.099	0.0106667	0.110509	0.483	0.739	0.449	0.557	0.158531	0.529	0.734	0.603	0.622	0.103812	0.521	0.848	0.815	0.728	0.180025	0.311	0.613	0.479	0.467667	0.151319	208	0.176	0.591	0.222	0.329667	0.227487	0.417	0.456	0.709	0.527333	0.158532	0.36	0.39	0.481	0.410333	0.0630106	0.498	0.537	0.596
209	-0.365	0.188	0.253	0.0253333	0.339597	-0.155	-0.01	0.137	-0.00933333	0.146001	0.64	0.595	0.491	0.575333	0.0764221	0.717	0.547	0.761	0.675	0.113013	0.362	1.095	0.887	0.781333	0.377752	0.161	0.439	0.654	0.418	0.24717	209	0.172	0.333	0.118	0.207667	0.11185	0.626	0.61	0.619	0.618333	0.00802081	0.448	0.4	0.549	0.465667	0.0760548	0.634	0.492	0.46
210	-0.048	0.112	0.333	0.132333	0.191312	-0.285	0	0.286	0.000333333	0.2855	0.39	0.574	0.45	0.471333	0.0938367	0.769	0.421	0.658	0.616	0.177761	0.666	0.822	0.749	0.745667	0.0780534	0.256	0.488	0.424	0.389333	0.119822	210	0.174	0.123	0.169	0.155333	0.0281129	0.665	0.732	0.526	0.641	0.105076	0.536	0.426	0.375	0.445667	0.082282	0.482	0.692	0.465
211	0.006	0.114	0.368	0.162667	0.185842	-0.429	-0.103	0.13	-0.134	0.280786	0.569	0.512	0.533	0.538	0.0288271	0.367	0.21	0.543	0.373333	0.16659	0.685	0.65	0.491	0.608667	0.103394	0.234	0.247	0.37	0.283667	0.0750489	211	0.172	0.282	0.447	0.300333	0.138414	0.652	0.918	0.716	0.762	0.138838	0.74	0.725	0.444	0.636333	0.166734	0.654	0.84	0.642
212	0.024	0.036	0.411	0.157	0.220052	-0.314	-0.015	-0.011	-0.113333	0.173794	0.516	0.547	0.659	0.574	0.0752263	0.386	0.258	0.748	0.464	0.254142	0.581	0.594	0.639	0.604667	0.0304357	0.521	0.569	0.334	0.474667	0.124163	212	0.172	0.453	0.705	0.443333	0.266631	0.389	0.876	0.608	0.624333	0.243911	0.714	0.963	0.536	0.737667	0.214482	0.787	0.749	0.737
213	-0.198	-0.063	0.212	-0.0163333	0.208946	-0.051	-0.214	-0.128	-0.131	0.0815414	0.591	0.541	0.815	0.649	0.145918	0.484	0.442	1.059	0.661667	0.344741	0.58	0.72	0.775	0.691667	0.10054	0.754	0.607	0.349	0.57	0.20502	213	0.173	0.524	0.713	0.47	0.27402	0.477	0.586	0.542	0.535	0.0548361	0.495	0.818	0.574	0.629	0.168378	0.816	0.512	0.663
214	-0.316	0.064	0.034	-0.0726667	0.211266	0.069	-0.185	-0.057	-0.0576667	0.127001	0.673	0.521	0.996	0.73	0.242576	0.403	0.45	1.073	0.642	0.373996	0.666	0.817	0.964	0.815667	0.149004	0.859	0.639	0.741	0.746333	0.110097	214	0.176	0.52	0.427	0.374333	0.177945	0.605	0.568	0.738	0.637	0.0894036	0.39	0.841	0.687	0.639333	0.229247	0.939	0.215	0.722
215	-0.179	-0.131	-0.063	-0.124333	0.0582866	0.203	-0.379	-0.078	-0.0846667	0.291057	0.314	0.615	0.811	0.58	0.250342	0.512	0.534	0.679	0.575	0.0907359	1.011	0.527	0.663	0.733667	0.249618	0.58	0.722	0.848	0.716667	0.13408	215	0.182	0.483	0.306	0.323667	0.151276	0.805	0.625	0.811	0.747	0.105698	0.412	0.804	0.85	0.688667	0.240702	0.708	0.406	0.727
216	-0.013	-0.295	-0.005	-0.104333	0.165171	-0.034	-0.378	-0.181	-0.197667	0.172605	0.399	0.622	0.661	0.560667	0.141359	0.383	0.615	0.338	0.445333	0.148648	1.034	0.476	0.43	0.646667	0.336228	0.311	0.531	0.952	0.598	0.32571	216	0.181	0.549	0.528	0.419333	0.20667	0.932	0.618	0.805	0.785	0.157953	0.82	0.776	1.033	0.876333	0.137449	0.706	0.912	0.852
217	0.073	-0.398	-0.024	-0.116333	0.248705	-0.196	-0.205	-0.374	-0.258333	0.100271	0.482	0.457	0.557	0.498667	0.0520416	0.555	0.56	0.386	0.500333	0.0990471	0.683	0.601	0.558	0.614	0.0635059	0.313	0.493	0.695	0.500333	0.191106	217	0.181	0.65	0.759	0.53	0.307117	0.882	0.948	0.847	0.892333	0.0512868	1.068	0.984	1.057	1.03633	0.0456545	0.922	1.374	1.132
218	0.08	-0.347	-0.07	-0.112333	0.216625	-0.435	0.026	-0.529	-0.312667	0.297036	0.817	0.268	0.515	0.533333	0.274959	0.702	0.447	0.566	0.571667	0.127594	0.383	0.822	0.714	0.639667	0.228745	0.6	0.375	0.317	0.430667	0.149487	218	0.179	0.798	0.99	0.655667	0.423821	1.012	1.156	1.104	1.09067	0.07292	1.318	1.17	1.098	1.19533	0.112167	1.027	1.547	1.496
219	0.127	-0.079	-0.117	-0.023	0.131286	-0.33	0.204	-0.306	-0.144	0.301616	1.104	0.332	0.675	0.703667	0.386798	0.464	0.321	0.658	0.481	0.169142	0.233	0.634	0.798	0.555	0.290666	0.834	0.334	0.169	0.445667	0.346278	219	0.177	1.04	0.992	0.736333	0.484991	1.169	1.324	1.467	1.32	0.14904	1.184	1.38	1.071	1.21167	0.156347	1.323	1.439	1.805
220	0.079	0.206	-0.125	0.0533333	0.166986	-0.107	0.028	0.003	-0.0253333	0.0718215	0.793	0.552	0.668	0.671	0.120528	0.71	0.187	0.55	0.482333	0.267986	0.313	0.576	0.66	0.516333	0.181031	0.62	0.337	0.057	0.338	0.281501	220	0.177	1.157	1.029	0.787667	0.532711	1.391	1.404	1.552	1.449	0.0894371	1.098	1.385	1.225	1.236	0.143816	1.454	1.609	1.735
221	0.322	0.297	0.045	0.221333	0.15322	0.228	0.082	0.335	0.215	0.127	0.731	0.79	1.008	0.843	0.145908	0.657	0.457	0.321	0.478333	0.169013	0.25	0.596	0.553	0.466333	0.18858	0.41	0.25	0.316	0.325333	0.0804073	221	0.174	1.265	1.125	0.854667	0.593616	1.747	1.372	1.422	1.51367	0.203613	1.243	1.19	1.261	1.23133	0.0369098	1.437	1.748	1.512
222	0.352	0.261	0.229	0.280667	0.0638148	0.475	0.121	0.548	0.381333	0.228391	0.561	0.648	1.059	0.756	0.265987	0.755	0.455	0.415	0.541667	0.185831	0.456	0.695	0.595	0.582	0.120029	0.331	0.323	0.492	0.382	0.0953467	222	0.175	1.397	1.305	0.959	0.68052	1.812	1.42	1.337	1.523	0.253699	1.289	1.282	1.267	1.27933	0.0112398	1.588	1.864	1.41
223	0.262	0.276	0.443	0.327	0.100703	0.2	0.131	0.445	0.258667	0.165016	0.64	0.403	0.824	0.622333	0.211055	0.653	0.481	0.577	0.570333	0.0861936	0.669	0.619	0.726	0.671333	0.0535381	0.42	0.509	0.509	0.479333	0.0513842	223	0.178	1.428	1.431	1.01233	0.722555	2.112	1.504	1.39	1.66867	0.388146	1.496	1.504	1.659	1.553	0.0918858	1.531	1.943	1.64
224	0.058	0.474	0.403	0.311667	0.222532	0.156	0.131	0.426	0.237667	0.16358	0.717	0.692	0.816	0.741667	0.0655769	0.487	0.432	0.641	0.52	0.108337	0.955	0.525	0.686	0.722	0.217249	0.504	0.72	0.438	0.554	0.147499	224	0.178	1.506	1.498	1.06067	0.764422	2.056	1.555	1.573	1.728	0.284199	1.606	1.653	1.87	1.70967	0.140827	1.923	1.77	1.761
225	0.081	0.507	0.362	0.316667	0.216588	0.087	0.092	0.374	0.184333	0.164275	0.559	0.961	0.632	0.717333	0.214155	0.555	0.336	0.658	0.516333	0.164446	0.93	0.598	0.466	0.664667	0.239076	0.493	0.693	0.298	0.494667	0.197505	225	0.179	1.524	1.585	1.096	0.794731	1.948	1.722	1.715	1.795	0.132548	1.647	1.721	1.961	1.77633	0.16415	2.036	1.884	1.841
226	0.404	0.344	0.407	0.385	0.0355387	0.301	0.2	0.16	0.220333	0.0726659	0.579	1.01	0.62	0.736333	0.237887	0.599	0.314	0.515	0.476	0.146448	0.832	0.71	0.319	0.620333	0.267997	0.447	0.588	0.313	0.449333	0.137515	226	0.179	1.677	1.729	1.195	0.880266	2.012	2.009	1.865	1.962	0.0840179	1.796	1.747	1.945	1.82933	0.103123	2.232	1.923	1.937
227	0.489	0.211	0.231	0.310333	0.155053	0.512	0.295	0.136	0.314333	0.188744	0.476	0.82	0.504	0.6	0.191039	0.58	0.398	0.416	0.464667	0.100286	0.747	0.726	0.495	0.656	0.139825	0.432	0.531	0.307	0.423333	0.112251	227	0.179	1.866	1.903	1.316	0.984845	1.911	2.213	1.992	2.03867	0.156315	1.958	1.846	1.912	1.90533	0.0562968	2.459	2.21	2.163
228	0.369	0.161	0.373	0.301	0.12126	0.419	0.368	0.203	0.33	0.112903	0.55	0.59	0.51	0.55	0.04	0.468	0.573	0.474	0.505	0.0589661	0.716	0.549	0.749	0.671333	0.107221	0.424	0.513	0.261	0.399333	0.127798	228	0.18	2.051	2.14	1.457	1.10681	2.191	2.377	2.378	2.31533	0.107677	2.158	2.138	2.179	2.15833	0.020502	2.422	2.797	2.295
229	0.345	0.319	0.558	0.407333	0.131127	0.292	0.466	0.504	0.420667	0.113037	0.706	0.637	0.642	0.661667	0.0384751	0.562	0.609	0.528	0.566333	0.0406735	0.787	0.56	0.77	0.705667	0.126437	0.394	0.53	0.372	0.432	0.0855804	229	0.179	2.201	2.266	1.54867	1.18661	2.301	2.429	2.509	2.413	0.104919	2.32	2.328	2.392	2.34667	0.0394631	2.541	3.102	2.49
230	0.452	0.32	0.747	0.506333	0.218624	0.16	0.497	0.611	0.422667	0.234509	0.734	0.7	0.775	0.736333	0.0375544	0.5	0.504	0.802	0.602	0.173217	0.716	0.471	0.628	0.605	0.124109	0.404	0.565	0.482	0.483667	0.0805129	230	0.178	2.205	2.226	1.53633	1.1764	2.343	2.403	2.496	2.414	0.0770909	2.457	2.375	2.419	2.417	0.0410366	2.396	3.044	2.643
231	0.531	0.337	0.6	0.489333	0.136361	0.368	0.463	0.353	0.394667	0.0596518	0.617	0.631	0.854	0.700667	0.132975	0.503	0.583	0.772	0.619333	0.138132	0.75	0.448	0.711	0.636333	0.164263	0.362	0.56	0.506	0.476	0.102352	231	0.177	2.162	2.058	1.46567	1.11723	2.311	2.416	2.281	2.336	0.0708872	2.491	2.303	2.328	2.374	0.102093	2.535	2.576	2.489
232	0.505	0.146	0.385	0.345333	0.182758	0.428	0.325	0.144	0.299	0.143774	0.478	0.465	0.748	0.563667	0.15977	0.34	0.672	0.593	0.535	0.173433	0.521	0.421	0.804	0.582	0.198653	0.3	0.569	0.429	0.432667	0.134537	232	0.176	2.043	1.941	1.38667	1.04971	2.119	2.432	2.061	2.204	0.199572	2.351	2.118	2.221	2.23	0.11676	2.493	2.284	2.543
233	0.442	0.137	0.268	0.282333	0.153004	0.247	0.248	0.223	0.239333	0.0141539	0.521	0.308	0.683	0.504	0.188077	0.333	0.636	0.422	0.463667	0.155738	0.429	0.302	0.73	0.487	0.219816	0.316	0.358	0.315	0.329667	0.0245425	233	0.176	1.977	1.914	1.35567	1.02211	2.134	2.448	2.091	2.22433	0.194891	2.152	2.133	2.329	2.20467	0.108094	2.436	2.132	2.495
234	0.592	0.321	0.417	0.443333	0.137406	0.085	0.193	0.152	0.143333	0.0545191	0.731	0.495	0.539	0.588333	0.125496	0.52	0.573	0.348	0.480333	0.117628	0.381	0.295	0.631	0.435667	0.174543	0.357	0.2	0.418	0.325	0.112468	234	0.176	1.931	1.912	1.33967	1.00781	2.152	2.339	2.122	2.20433	0.117585	2.057	2.139	2.235	2.14367	0.0890917	2.327	2.171	2.497
235	0.779	0.404	0.462	0.548333	0.201857	0.093	0.401	0.05	0.181333	0.191448	0.774	0.666	0.51	0.65	0.132725	0.603	0.457	0.481	0.513667	0.0782901	0.417	0.399	0.51	0.442	0.0595735	0.377	0.222	0.466	0.355	0.123479	235	0.175	1.902	1.95	1.34233	1.01123	2.145	2.249	2.089	2.161	0.0811911	2.11	2.13	2.131	2.12367	0.0118462	2.21	2.092	2.46
236	0.715	0.506	0.504	0.575	0.121248	0.305	0.416	-0.005	0.238667	0.218198	0.801	0.933	0.481	0.738333	0.232425	0.618	0.53	0.437	0.528333	0.0905115	0.771	0.46	0.625	0.618667	0.155597	0.395	0.317	0.482	0.398	0.0825409	236	0.175	1.955	1.973	1.36767	1.03292	2.16	2.141	2.189	2.16333	0.024173	2.175	2.117	2.038	2.11	0.0687677	2.203	2.171	2.128
237	0.751	0.393	0.638	0.594	0.183011	0.252	0.289	0.136	0.225667	0.0798269	0.64	0.904	0.453	0.665667	0.226593	0.537	0.513	0.534	0.528	0.0130767	0.975	0.404	0.731	0.703333	0.286504	0.399	0.422	0.455	0.425333	0.0281484	237	0.175	1.94	1.97	1.36167	1.02779	2.068	2.073	2.267	2.136	0.113477	2.18	2.049	2.087	2.10533	0.0673968	2.09	2.279	2.232
238	0.613	0.402	0.561	0.525333	0.109929	0.004	0.136	0.503	0.214333	0.258558	0.666	0.691	0.349	0.568667	0.190647	0.544	0.653	0.589	0.595333	0.0547753	0.945	0.422	0.577	0.648	0.268632	0.42	0.474	0.391	0.428333	0.0421228	238	0.176	1.901	1.939	1.33867	1.00708	2.128	2.046	2.316	2.16333	0.138424	2.161	2.135	2.224	2.17333	0.0457639	2.052	2.619	2.203
239	0.366	0.373	0.412	0.383667	0.0247857	-0.002	-0.106	0.54	0.144	0.346866	0.767	0.601	0.472	0.613333	0.147886	0.475	0.638	0.619	0.577333	0.089131	0.784	0.443	0.646	0.624333	0.171529	0.408	0.504	0.468	0.46	0.0484974	239	0.175	1.891	1.848	1.30467	0.978556	2.057	2.015	2.328	2.13333	0.169889	2.091	2.097	2.356	2.18133	0.151296	2.146	2.722	2.219
240	0.298	0.202	0.228	0.242667	0.0496521	0.128	-0.193	0.453	0.129333	0.323002	0.715	0.582	0.601	0.632667	0.0719328	0.586	0.634	0.554	0.591333	0.0402658	0.51	0.481	0.663	0.551333	0.0977872	0.402	0.434	0.548	0.461333	0.076742	240	0.173	1.954	1.905	1.344	1.01441	2.206	2.083	2.172	2.15367	0.0635164	2.082	2.242	2.409	2.24433	0.163512	2.252	2.548	2.48
241	0.402	0.257	0.375	0.344667	0.0771125	0.317	-0.154	0.299	0.154	0.266888	0.746	0.565	0.623	0.644667	0.0924247	0.754	0.628	0.465	0.615667	0.144894	0.569	0.539	0.895	0.667667	0.197447	0.446	0.461	0.569	0.492	0.0671044	241	0.173	2.055	2.071	1.433	1.09122	2.298	2.292	2.287	2.29233	0.00550757	2.177	2.414	2.545	2.37867	0.186527	2.339	2.376	2.688
242	0.726	0.266	0.37	0.454	0.24123	0.415	0.078	0.125	0.206	0.182518	0.803	0.726	0.646	0.725	0.0785048	0.85	0.534	0.502	0.628667	0.192347	0.506	0.469	1.106	0.693667	0.35757	0.472	0.447	0.463	0.460667	0.0126623	242	0.172	2.141	2.221	1.51133	1.16059	2.532	2.431	2.394	2.45233	0.0714306	2.291	2.545	2.718	2.518	0.214777	2.382	2.322	2.837
243	0.691	0.364	0.331	0.462	0.199005	0.208	0.363	0.182	0.251	0.0978621	0.739	0.692	0.67	0.700333	0.0352467	0.69	0.493	0.673	0.618667	0.109162	0.462	0.476	0.889	0.609	0.242588	0.479	0.34	0.426	0.415	0.0701498	243	0.171	2.156	2.22	1.51567	1.16496	2.656	2.473	2.398	2.509	0.132714	2.373	2.46	2.694	2.509	0.166015	2.456	2.46	2.787
244	0.405	0.362	0.297	0.354667	0.0543722	0.288	0.476	0.26	0.341333	0.117462	0.807	0.857	0.838	0.834	0.0252389	0.427	0.374	0.73	0.510333	0.192074	0.45	0.47	0.778	0.566	0.18387	0.456	0.39	0.457	0.434333	0.038397	244	0.171	2.155	2.106	1.47733	1.13158	2.415	2.375	2.373	2.38767	0.0236925	2.35	2.404	2.579	2.44433	0.119709	2.539	2.469	2.496
245	0.442	0.325	0.262	0.343	0.09134	0.434	0.598	0.345	0.459	0.128339	0.861	0.861	1.097	0.939667	0.136255	0.568	0.468	0.784	0.606667	0.16151	0.532	0.503	0.591	0.542	0.0448442	0.476	0.422	0.531	0.476333	0.0545008	245	0.171	2.18	2.153	1.50133	1.15218	2.358	2.291	2.382	2.34367	0.0471628	2.387	2.491	2.254	2.37733	0.118795	2.636	2.408	2.433
246	0.359	0.472	0.207	0.346	0.132977	0.44	0.402	0.415	0.419	0.0193132	0.717	0.871	1.185	0.924333	0.238515	0.597	0.505	0.672	0.591333	0.0836441	0.504	0.526	0.54	0.523333	0.0181475	0.453	0.452	0.437	0.447333	0.00896289	246	0.169	2.265	2.349	1.59433	1.23509	2.357	2.358	2.439	2.38467	0.0470567	2.426	2.625	2.274	2.44167	0.176024	2.868	2.529	2.639
247	0.259	0.402	0.266	0.309	0.0806164	0.376	0.191	0.458	0.341667	0.136771	0.635	0.88	1.104	0.873	0.234578	0.592	0.472	0.546	0.536667	0.060542	0.714	0.678	0.74	0.710667	0.0311341	0.428	0.425	0.349	0.400667	0.0447698	247	0.167	2.358	2.489	1.67133	1.30444	2.563	2.427	2.477	2.489	0.0687895	2.385	2.656	2.39	2.477	0.155039	2.984	2.58	2.769
248	0.275	0.406	0.412	0.364333	0.0774231	0.246	0.12	0.286	0.217333	0.0866333	0.5	0.629	0.865	0.664667	0.185095	0.58	0.349	0.424	0.451	0.117843	0.762	0.702	0.726	0.73	0.0301993	0.425	0.292	0.356	0.357667	0.0665157	248	0.166	2.378	2.428	1.65733	1.29177	2.669	2.492	2.415	2.52533	0.13024	2.384	2.475	2.391	2.41667	0.0506392	2.867	2.558	2.826
249	0.28	0.223	0.577	0.36	0.190076	0.248	0.329	0.164	0.247	0.0825045	0.52	0.551	0.73	0.600333	0.113359	0.628	0.513	0.357	0.499333	0.136016	0.863	0.717	0.792	0.790667	0.0730091	0.504	0.33	0.372	0.402	0.0907965	249	0.167	2.244	2.242	1.551	1.19858	2.527	2.446	2.284	2.419	0.12373	2.331	2.327	2.362	2.34	0.0191572	2.842	2.48	2.588
250	0.599	0.03	0.546	0.391667	0.314332	0.348	0.648	0.259	0.418333	0.203814	0.596	0.56	0.807	0.654333	0.133433	0.761	0.702	0.675	0.712667	0.0439811	0.915	0.546	0.791	0.750667	0.187777	0.581	0.403	0.456	0.48	0.0913947	250	0.167	2.089	2.136	1.464	1.12348	2.297	2.341	2.271	2.303	0.0353836	2.286	2.236	2.247	2.25633	0.0262742	2.789	2.424	2.441
251	0.492	0.133	0.446	0.357	0.195348	0.314	0.546	0.452	0.437333	0.116693	0.605	0.615	1.058	0.759333	0.258701	0.921	0.699	0.926	0.848667	0.129639	0.712	0.486	0.549	0.582333	0.116629	0.598	0.441	0.402	0.480333	0.103751	251	0.166	2.053	2.119	1.446	1.109	2.263	2.324	2.288	2.29167	0.0306649	2.353	2.261	2.199	2.271	0.0774855	2.721	2.447	2.473
252	0.257	0.227	0.545	0.343	0.175579	0.447	0.275	0.693	0.471667	0.210089	0.601	0.551	1.038	0.73	0.267905	0.863	0.578	1.013	0.818	0.220964	0.813	0.743	0.63	0.728667	0.0923381	0.541	0.419	0.396	0.452	0.0779295	252	0.165	2.079	2.14	1.46133	1.12307	2.379	2.305	2.366	2.35	0.0395095	2.296	2.488	2.18	2.32133	0.155555	2.6	2.508	2.437
253	0.164	0.294	0.463	0.307	0.149923	0.515	0.239	0.587	0.447	0.183695	0.6	0.518	0.785	0.634333	0.136771	0.738	0.507	0.846	0.697	0.173179	0.632	0.835	0.95	0.805667	0.161017	0.438	0.424	0.367	0.409667	0.0376076	253	0.163	2.117	2.116	1.46533	1.12785	2.416	2.443	2.338	2.399	0.0545252	2.296	2.606	2.213	2.37167	0.207138	2.473	2.504	2.449
254	0.2	0.179	0.554	0.311	0.210706	0.347	0.255	0.39	0.330667	0.0689662	0.744	0.648	0.596	0.662667	0.0750822	0.588	0.513	0.505	0.535333	0.0457857	0.639	0.858	0.962	0.819667	0.164877	0.4	0.406	0.322	0.376	0.0468615	254	0.162	2.084	2.097	1.44767	1.11344	2.313	2.451	2.214	2.326	0.119034	2.205	2.536	2.184	2.30833	0.197445	2.32	2.514	2.441
255	0.335	0.25	0.48	0.355	0.116297	0.404	0.552	0.353	0.436333	0.103365	0.746	0.706	0.615	0.689	0.0671342	0.572	0.567	0.467	0.535333	0.0592312	0.598	0.479	0.874	0.650333	0.202633	0.392	0.386	0.35	0.376	0.0227156	255	0.161	2.025	2.044	1.41	1.08171	2.133	2.341	2.143	2.20567	0.117309	2.254	2.364	2.182	2.26667	0.0916588	2.334	2.482	2.391
256	0.578	0.286	0.435	0.433	0.14601	0.324	0.523	0.262	0.369667	0.136361	0.614	0.575	0.751	0.646667	0.0924356	0.737	0.54	0.639	0.638667	0.0985004	0.592	0.445	0.644	0.560333	0.10321	0.413	0.362	0.379	0.384667	0.0259679	256	0.16	2.013	2.059	1.41067	1.08335	2.189	2.33	2.275	2.26467	0.0710657	2.275	2.3	2.195	2.25667	0.0548483	2.235	2.416	2.335
257	0.56	0.405	0.226	0.397	0.167144	0.489	0.231	0.292	0.337333	0.134842	0.625	0.447	0.708	0.593333	0.13335	0.729	0.521	0.807	0.685667	0.147842	0.667	0.537	0.584	0.596	0.0658255	0.507	0.398	0.436	0.447	0.0553263	257	0.159	2.038	2.093	1.43	1.10106	2.303	2.335	2.424	2.354	0.0626977	2.222	2.33	2.255	2.269	0.0553444	2.322	2.484	2.412
258	0.474	0.407	0.291	0.390667	0.0925869	0.528	0.156	0.317	0.333667	0.186559	0.737	0.386	0.643	0.588667	0.181698	0.657	0.604	0.8	0.687	0.101385	0.649	0.7	0.858	0.735667	0.108969	0.499	0.458	0.5	0.485667	0.0239653	258	0.159	2.079	2.129	1.45567	1.12322	2.419	2.407	2.569	2.465	0.0902663	2.288	2.413	2.439	2.38	0.0807279	2.482	2.422	2.526
259	0.551	0.145	0.502	0.399333	0.221618	0.385	0.003	0.286	0.224667	0.198248	0.87	0.525	0.628	0.674333	0.177105	0.567	0.548	0.613	0.576	0.0334215	0.62	0.642	0.774	0.678667	0.0832907	0.479	0.424	0.557	0.486667	0.0668306	259	0.158	2.125	2.182	1.48833	1.15245	2.449	2.474	2.578	2.50033	0.068413	2.395	2.512	2.573	2.49333	0.0904563	2.717	2.614	2.667
260	0.456	0.081	0.59	0.375667	0.263838	0.389	0.116	0.359	0.288	0.14971	0.743	0.504	0.65	0.632333	0.120475	0.531	0.533	0.517	0.527	0.0087178	0.645	0.517	0.646	0.602667	0.0741912	0.425	0.379	0.549	0.451	0.0879318	260	0.157	2.1	2.125	1.46067	1.12908	2.387	2.434	2.475	2.432	0.0440341	2.542	2.464	2.584	2.53	0.0608933	2.842	2.649	2.647
261	0.553	0.186	0.523	0.420667	0.20378	0.522	0.379	0.276	0.392333	0.123541	0.684	0.444	0.456	0.528	0.135233	0.514	0.486	0.535	0.511667	0.0245832	0.744	0.507	0.67	0.640333	0.121253	0.389	0.429	0.582	0.466667	0.101864	261	0.156	1.991	2.011	1.386	1.06526	2.378	2.419	2.385	2.394	0.0219317	2.47	2.405	2.497	2.45733	0.0472899	2.821	2.58	2.563
262	0.438	0.352	0.339	0.376333	0.053799	0.522	0.439	0.289	0.416667	0.118095	0.668	0.549	0.439	0.552	0.114529	0.485	0.549	0.512	0.515333	0.0321299	0.728	0.5	0.806	0.678	0.159009	0.392	0.489	0.502	0.461	0.0601082	262	0.155	1.846	1.83	1.277	0.971713	2.314	2.322	2.217	2.28433	0.0584494	2.334	2.254	2.338	2.30867	0.0473849	2.626	2.578	2.524
263	0.256	0.381	0.397	0.344667	0.0772032	0.405	0.563	0.364	0.444	0.105076	0.713	0.627	0.605	0.648333	0.0570731	0.539	0.646	0.483	0.556	0.0828191	0.609	0.512	0.86	0.660333	0.179589	0.471	0.503	0.436	0.47	0.0335112	263	0.154	1.687	1.669	1.17	0.879928	2.204	2.217	2.074	2.165	0.0790759	2.262	2.147	2.277	2.22867	0.071122	2.364	2.468	2.515
264	0.278	0.273	0.488	0.346333	0.122712	0.411	0.462	0.501	0.458	0.0451331	0.678	0.686	0.801	0.721667	0.068821	0.581	0.666	0.485	0.577333	0.0905557	0.663	0.485	0.815	0.654333	0.165171	0.454	0.446	0.497	0.465667	0.0274287	264	0.153	1.545	1.543	1.08033	0.803095	2.099	2.132	1.981	2.07067	0.0793872	2.231	2.169	2.214	2.20467	0.0320364	2.302	2.484	2.565
265	0.198	0.184	0.641	0.341	0.259902	0.297	0.331	0.435	0.354333	0.0718981	0.475	0.721	0.8	0.665333	0.1695	0.651	0.526	0.533	0.57	0.0702353	0.822	0.524	0.738	0.694667	0.153653	0.538	0.434	0.477	0.483	0.052259	265	0.154	1.427	1.458	1.013	0.744077	1.997	2.037	1.948	1.994	0.0445758	2.234	2.201	2.147	2.194	0.0439204	2.344	2.533	2.561
266	0.331	0.244	0.636	0.403667	0.205855	0.181	0.446	0.395	0.340667	0.140607	0.631	0.63	0.59	0.617	0.023388	0.651	0.606	0.66	0.639	0.028931	1.009	0.525	0.779	0.771	0.242099	0.594	0.449	0.478	0.507	0.0767268	266	0.154	1.343	1.374	0.957	0.695591	1.945	1.952	1.961	1.95267	0.00802081	2.184	2.181	2.176	2.18033	0.00404145	2.434	2.477	2.569
267	0.615	0.413	0.61	0.546	0.115209	-0.086	0.391	0.229	0.178	0.242555	0.629	0.547	0.487	0.554333	0.0712835	0.664	0.688	0.754	0.702	0.0466047	0.901	0.465	0.734	0.7	0.21998	0.676	0.39	0.57	0.545333	0.144587	267	0.153	1.282	1.297	0.910667	0.656201	1.898	1.92	1.951	1.923	0.0266271	2.144	2.176	2.183	2.16767	0.0207926	2.406	2.456	2.494
268	0.528	0.635	0.579	0.580667	0.0535195	-0.224	0.499	0.416	0.230333	0.395647	0.686	0.587	0.566	0.613	0.0640859	0.596	0.65	0.794	0.68	0.102352	0.627	0.601	0.657	0.628333	0.0280238	0.735	0.393	0.614	0.580667	0.17342	268	0.152	1.223	1.224	0.866333	0.618631	1.869	1.868	1.894	1.877	0.0147309	2.115	2.131	2.17	2.13867	0.0282902	2.335	2.4	2.414
269	0.519	0.742	0.558	0.606333	0.119098	0.214	0.431	0.447	0.364	0.13015	0.567	0.647	0.669	0.627667	0.0536781	0.492	0.628	0.7	0.606667	0.105628	0.656	0.676	0.628	0.653333	0.0241109	0.587	0.43	0.703	0.573333	0.137012	269	0.152	1.155	1.162	0.823	0.581114	1.826	1.831	1.812	1.823	0.00984886	2.117	2.138	2.109	2.12133	0.0149778	2.387	2.331	2.433
270	0.378	0.598	0.447	0.474333	0.112518	0.263	0.506	0.532	0.433667	0.148372	0.476	0.698	0.804	0.659333	0.167384	0.488	0.461	0.579	0.509333	0.061825	0.497	0.696	0.592	0.595	0.0995339	0.497	0.517	0.603	0.539	0.0563205	270	0.151	1.101	1.111	0.787667	0.551392	1.794	1.816	1.784	1.798	0.0163707	2.137	2.131	2.106	2.12467	0.0164418	2.446	2.384	2.45
271	0.405	0.452	0.327	0.394667	0.0631374	0.151	0.509	0.52	0.393333	0.209939	0.548	0.753	0.896	0.732333	0.174918	0.414	0.524	0.665	0.534333	0.125819	0.64	0.752	0.59	0.660667	0.0829538	0.449	0.411	0.45	0.436667	0.0222336	271	0.15	1.06	1.069	0.759667	0.528006	1.759	1.775	1.748	1.76067	0.0135769	2.14	2.116	2.11	2.122	0.0158745	2.489	2.44	2.49
272	0.754	0.421	0.311	0.495333	0.230665	0.139	0.56	0.385	0.361333	0.211495	0.477	0.618	0.883	0.659333	0.206132	0.711	0.587	0.714	0.670667	0.072473	0.772	0.628	0.574	0.658	0.102352	0.389	0.468	0.47	0.442333	0.0461988	272	0.149	1.026	1.031	0.735333	0.507786	1.739	1.751	1.728	1.73933	0.0115036	2.106	2.143	2.106	2.11833	0.021362	2.501	2.449	2.519
273	0.754	0.508	0.458	0.573333	0.158447	0.15	0.555	0.243	0.316	0.212139	0.561	0.654	0.89	0.701667	0.169601	0.906	0.617	0.712	0.745	0.147299	0.721	0.653	0.464	0.612667	0.133163	0.382	0.526	0.465	0.457667	0.0722795	273	0.148	0.996	0.999	0.714333	0.490461	1.718	1.709	1.714	1.71367	0.00450925	2.071	2.104	2.065	2.08	0.021	2.411	2.381	2.429
274	0.517	0.665	0.646	0.609333	0.0805254	0.489	0.63	0.104	0.407667	0.272269	0.701	0.703	0.807	0.737	0.06063	1.097	0.715	0.854	0.888667	0.193345	0.848	0.566	0.652	0.688667	0.144531	0.43	0.575	0.556	0.520333	0.0788057	274	0.148	0.967	0.97	0.695	0.473718	1.672	1.689	1.705	1.68867	0.0165025	2.062	2.042	2.026	2.04333	0.018037	2.385	2.336	2.445
275	0.323	0.788	0.559	0.556667	0.232509	0.602	0.571	0.107	0.426667	0.277273	0.797	0.754	0.7	0.750333	0.0486038	1.049	0.655	0.791	0.831667	0.200123	0.814	0.5	0.751	0.688333	0.166115	0.627	0.594	0.6	0.607	0.0175784	275	0.147	0.945	0.949	0.680333	0.461885	1.648	1.674	1.696	1.67267	0.0240278	2.059	1.991	2.025	2.025	0.034	2.326	2.331	2.425
276	0.256	0.842	0.435	0.511	0.300302	0.586	0.258	0.19	0.344667	0.211748	0.889	0.652	0.568	0.703	0.166466	0.686	0.704	0.595	0.661667	0.0584323	0.842	0.476	0.754	0.690667	0.191043	0.737	0.449	0.553	0.579667	0.14584	276	0.146	0.928	0.932	0.668667	0.452647	1.641	1.665	1.668	1.658	0.0147986	2.071	1.972	2.009	2.01733	0.0500233	2.324	2.36	2.42
277	0.55	0.821	0.458	0.609667	0.188712	0.394	0.271	0.362	0.342333	0.0638148	0.597	0.618	0.476	0.563667	0.0766442	0.638	0.704	0.547	0.629667	0.078831	0.782	0.548	0.652	0.660667	0.11724	0.654	0.448	0.498	0.533333	0.107449	277	0.145	0.914	0.916	0.658333	0.444561	1.638	1.651	1.646	1.645	0.00655744	2.035	1.993	2.003	2.01033	0.0219393	2.386	2.408	2.401
278	0.53	0.711	0.521	0.587333	0.107193	0.35	0.304	0.293	0.315667	0.0302379	0.466	0.654	0.628	0.582667	0.101869	0.553	0.59	0.718	0.620333	0.0865814	0.552	0.645	0.504	0.567	0.0716868	0.554	0.427	0.483	0.488	0.0636475	278	0.145	0.9	0.901	0.648667	0.436188	1.622	1.641	1.631	1.63133	0.00950438	1.984	1.973	1.958	1.97167	0.0130512	2.343	2.352	2.297
279	0.454	0.436	0.747	0.545667	0.174592	0.341	0.562	0.433	0.445333	0.111015	0.411	0.735	0.757	0.634333	0.193725	0.548	0.589	0.919	0.685333	0.203397	0.541	0.536	0.604	0.560333	0.037899	0.417	0.401	0.509	0.442333	0.0582866	279	0.144	0.886	0.889	0.639667	0.429263	1.607	1.629	1.622	1.61933	0.0112398	1.963	1.942	1.921	1.942	0.021	2.287	2.36	2.286
280	0.379	0.415	0.737	0.510333	0.197123	0.248	0.458	0.455	0.387	0.120387	0.615	0.694	0.747	0.685333	0.0664254	0.709	0.506	0.773	0.662667	0.1394	0.44	0.688	0.638	0.588667	0.131154	0.444	0.471	0.551	0.488667	0.0556447	280	0.143	0.874	0.88	0.632333	0.423786	1.601	1.612	1.608	1.607	0.00556776	1.954	1.906	1.92	1.92667	0.0246847	2.268	2.367	2.36
281	0.353	0.516	0.615	0.494667	0.132296	0.16	0.285	0.48	0.308333	0.161271	0.96	0.613	0.654	0.742333	0.189616	0.674	0.735	0.747	0.718667	0.039145	0.651	0.685	0.539	0.625	0.0763937	0.476	0.548	0.53	0.518	0.03747	281	0.142	0.866	0.872	0.626667	0.419744	1.595	1.607	1.598	1.6	0.006245	1.954	1.893	1.929	1.92533	0.0306649	2.253	2.4	2.369
282	0.24	0.535	0.548	0.441	0.174192	0.288	0.355	0.545	0.396	0.133315	1.044	0.707	0.656	0.802333	0.210837	0.772	0.913	0.866	0.850333	0.0717937	0.821	0.821	0.549	0.730333	0.157039	0.506	0.642	0.513	0.553667	0.0765789	282	0.142	0.86	0.863	0.621667	0.415406	1.587	1.587	1.586	1.58667	0.00057735	1.951	1.92	1.937	1.936	0.0155242	2.285	2.431	2.341
283	0.306	0.662	0.347	0.438333	0.194783	0.471	0.46	0.257	0.396	0.120503	0.938	0.718	0.747	0.801	0.119528	0.742	0.989	0.964	0.898333	0.135964	0.87	0.964	0.621	0.818333	0.177241	0.64	0.695	0.557	0.630667	0.0694718	283	0.141	0.853	0.855	0.616333	0.411652	1.571	1.573	1.574	1.57267	0.00152753	1.921	1.927	1.912	1.92	0.00754983	2.279	2.364	2.281
284	0.663	0.571	0.403	0.545667	0.131838	0.585	0.698	0.34	0.541	0.183011	0.799	0.867	0.895	0.853667	0.0493694	0.675	1.11	0.968	0.917667	0.221825	0.9	0.908	0.812	0.873333	0.0532666	0.78	0.702	0.617	0.699667	0.081525	284	0.142	0.847	0.85	0.613	0.407901	1.562	1.562	1.56	1.56133	0.0011547	1.909	1.911	1.884	1.90133	0.0150444	2.307	2.323	2.241
285	0.944	0.714	0.735	0.797667	0.127163	0.698	0.807	0.584	0.696333	0.111509	0.943	1.035	0.911	0.963	0.0643739	1.026	1.151	1.123	1.1	0.0655973	0.866	0.984	0.975	0.941667	0.0656836	0.91	0.819	0.813	0.847333	0.0543538	285	0.142	0.84	0.846	0.609333	0.404734	1.556	1.554	1.551	1.55367	0.00251661	1.9	1.887	1.868	1.885	0.0160935	2.34	2.275	2.303
286	1.143	0.889	1.199	1.077	0.165203	0.729	1.064	0.973	0.922	0.173225	1.113	1.384	1.125	1.20733	0.153115	1.218	1.208	1.453	1.293	0.138654	1.116	1.037	1.168	1.107	0.0659621	1.01	1.079	0.982	1.02367	0.0499233	286	0.142	0.835	0.841	0.606	0.401847	1.553	1.551	1.552	1.552	0.001	1.877	1.858	1.861	1.86533	0.0102144	2.312	2.228	2.284
287	1.135	1.151	1.518	1.268	0.216654	1.072	1.437	1.375	1.29467	0.195311	1.232	1.538	1.259	1.343	0.169414	1.378	1.368	1.7	1.482	0.18886	1.301	1.273	1.46	1.34467	0.100858	1.138	1.335	1.262	1.245	0.0995942	287	0.141	0.827	0.832	0.6	0.397514	1.541	1.537	1.547	1.54167	0.00503322	1.848	1.832	1.827	1.83567	0.0109697	2.257	2.2	2.26
288	1.13	1.405	1.54	1.35833	0.208946	1.363	1.547	1.435	1.44833	0.0927218	1.361	1.618	1.401	1.46	0.138286	1.414	1.494	1.671	1.52633	0.131516	1.409	1.496	1.645	1.51667	0.11935	1.399	1.449	1.454	1.434	0.0304138	288	0.14	0.819	0.825	0.594667	0.393764	1.53	1.529	1.535	1.53133	0.00321455	1.805	1.801	1.792	1.79933	0.00665833	2.2	2.222	2.228
289	1.119	1.343	1.33	1.264	0.125742	1.406	1.572	1.234	1.404	0.169009	1.46	1.569	1.635	1.55467	0.0883761	1.406	1.542	1.544	1.49733	0.0791033	1.522	1.714	1.799	1.67833	0.141903	1.514	1.475	1.569	1.51933	0.0472264	289	0.14	0.816	0.82	0.592	0.391449	1.517	1.524	1.528	1.523	0.00556776	1.775	1.772	1.755	1.76733	0.0107858	2.171	2.251	2.199
290	1.299	1.186	1.04	1.175	0.12985	1.327	1.361	1.124	1.27067	0.12815	1.589	1.451	1.601	1.547	0.0833547	1.754	1.571	1.772	1.699	0.111216	1.603	1.867	1.708	1.726	0.132917	1.562	1.409	1.586	1.519	0.0960156	290	0.14	0.813	0.817	0.59	0.389717	1.508	1.521	1.518	1.51567	0.00680686	1.767	1.752	1.734	1.751	0.0165227	2.164	2.254	2.2
291	1.359	1.002	1.044	1.135	0.195123	1.018	1.318	1.075	1.137	0.15932	1.463	1.519	1.491	1.491	0.028	1.746	1.594	1.725	1.68833	0.0823671	1.584	1.788	1.938	1.77	0.177685	1.446	1.394	1.453	1.431	0.0322335	291	0.14	0.81	0.814	0.588	0.387985	1.499	1.511	1.506	1.50533	0.00602771	1.746	1.728	1.699	1.72433	0.0237136	2.138	2.208	2.208
292	1.297	1.035	1.141	1.15767	0.131793	1.081	1.476	0.92	1.159	0.286089	1.382	1.414	1.503	1.433	0.0626977	1.8	1.584	1.748	1.71067	0.112736	1.561	1.738	2.036	1.77833	0.240055	1.37	1.416	1.462	1.416	0.046	292	0.139	0.805	0.809	0.584333	0.385675	1.492	1.495	1.492	1.493	0.00173205	1.713	1.704	1.674	1.697	0.0204206	2.11	2.141	2.201
293	1.037	1.003	1.144	1.06133	0.0735822	1.387	1.749	1.05	1.39533	0.349575	1.464	1.667	1.656	1.59567	0.114159	1.709	1.586	1.678	1.65767	0.0639713	1.619	1.825	2.032	1.82533	0.2065	1.444	1.486	1.502	1.47733	0.0299555	293	0.138	0.8	0.806	0.581333	0.38395	1.485	1.479	1.486	1.48333	0.00378594	1.687	1.671	1.654	1.67067	0.0165025	2.095	2.12	2.178
294	0.867	0.983	1.185	1.01167	0.160926	1.428	1.772	1.27	1.49	0.256679	1.783	1.853	1.844	1.82667	0.0380832	1.741	1.663	1.868	1.75733	0.103471	1.769	1.904	2.013	1.89533	0.122231	1.529	1.633	1.629	1.597	0.0589237	294	0.139	0.799	0.804	0.580667	0.382503	1.476	1.47	1.483	1.47633	0.00650641	1.662	1.656	1.641	1.653	0.0108167	2.076	2.108	2.144
295	0.968	1.018	1.13	1.03867	0.0829538	1.691	1.685	1.475	1.617	0.123012	2.01	1.902	1.962	1.958	0.054111	2.081	1.826	2.16	2.02233	0.174558	1.897	2.086	1.96	1.981	0.0962341	1.716	1.771	1.771	1.75267	0.0317543	295	0.139	0.798	0.803	0.58	0.381925	1.471	1.47	1.476	1.47233	0.00321455	1.639	1.637	1.626	1.634	0.007	2.066	2.096	2.095
296	0.985	1	1.207	1.064	0.124069	1.98	1.741	1.791	1.83733	0.126057	2.11	2.127	2.132	2.123	0.0115326	2.198	2.027	2.26	2.16167	0.120674	2.02	2.083	2.252	2.11833	0.119968	1.788	1.82	1.844	1.81733	0.0280951	296	0.14	0.797	0.8	0.579	0.380188	1.467	1.469	1.472	1.46933	0.00251661	1.618	1.628	1.606	1.61733	0.0110151	2.07	2.09	2.077
297	0.99	0.985	1.28	1.085	0.168893	2.161	1.821	2.002	1.99467	0.170119	2.188	2.237	2.318	2.24767	0.0656531	2.295	2.144	2.182	2.207	0.078543	2.08	1.967	2.316	2.121	0.178076	1.792	1.838	1.877	1.83567	0.042548	297	0.139	0.794	0.798	0.577	0.379324	1.466	1.468	1.466	1.46667	0.0011547	1.602	1.613	1.589	1.60133	0.0120139	2.049	2.073	2.052
298	0.993	0.988	1.31	1.097	0.18448	2.086	1.822	2.195	2.03433	0.191792	2.155	2.298	2.357	2.27	0.10387	2.206	2.225	2.116	2.18233	0.0582266	2.078	2.115	2.324	2.17233	0.132644	1.798	1.795	1.875	1.82267	0.0453468	298	0.138	0.792	0.796	0.575333	0.378747	1.456	1.458	1.457	1.457	0.001	1.591	1.586	1.566	1.581	0.0132288	2.036	2.054	2.022
299	0.971	0.992	1.317	1.09333	0.193985	1.771	1.795	2.241	1.93567	0.264699	2.195	2.189	2.21	2.198	0.0108167	2.146	2.252	2.112	2.17	0.0730205	2.085	2.106	2.262	2.151	0.0967006	1.755	1.743	1.862	1.78667	0.0655159	299	0.138	0.789	0.792	0.573	0.376724	1.448	1.452	1.453	1.451	0.00264575	1.57	1.56	1.546	1.55867	0.0120554	1.992	2.046	2.01
300	0.985	1.001	1.258	1.08133	0.153207	1.614	1.84	2.176	1.87667	0.282788	2.183	2.027	2.179	2.12967	0.0889344	2.042	2.168	2.112	2.10733	0.0631295	2.015	2.091	2.197	2.101	0.0914112	1.724	1.724	1.832	1.76	0.0623538	300	0.139	0.788	0.79	0.572333	0.375279	1.448	1.447	1.442	1.44567	0.00321455	1.543	1.531	1.527	1.53367	0.00832666	1.964	2.014	1.988
301	0.988	0.975	1.161	1.04133	0.103838	1.763	1.893	2.221	1.959	0.236025	2.161	2.082	2.199	2.14733	0.0596853	2.036	2.139	2.12	2.09833	0.0548118	2.077	2.057	2.141	2.09167	0.0438786	1.68	1.679	1.783	1.714	0.0597578	301	0.139	0.787	0.788	0.571333	0.374412	1.447	1.447	1.438	1.444	0.00519615	1.521	1.52	1.514	1.51833	0.00378594	1.97	1.991	1.964
302	1.005	0.975	1.143	1.041	0.0895991	1.707	2.023	2.17	1.96667	0.236585	2.229	2.199	2.16	2.196	0.0345977	2.064	2.106	2.163	2.111	0.049689	2.053	2.066	2.101	2.07333	0.0248261	1.646	1.643	1.733	1.674	0.0511175	302	0.139	0.785	0.789	0.571	0.374128	1.44	1.443	1.433	1.43867	0.0051316	1.509	1.518	1.5	1.509	0.009	1.96	1.973	1.948
303	0.997	0.998	1.122	1.039	0.0718818	1.758	2.061	2.098	1.97233	0.186538	2.29	2.244	2.22	2.25133	0.0355715	2.102	2.143	2.175	2.14	0.0365923	2.008	2.071	2.091	2.05667	0.0433167	1.618	1.622	1.724	1.65467	0.0600777	303	0.138	0.784	0.787	0.569667	0.373837	1.431	1.438	1.421	1.43	0.008544	1.496	1.513	1.485	1.498	0.0141067	1.965	1.964	1.952
304	1.021	1.042	1.143	1.06867	0.0652253	1.723	2.121	1.893	1.91233	0.199703	2.263	2.176	2.137	2.192	0.0645058	2.123	2.165	2.179	2.15567	0.0291433	1.968	2.068	2.154	2.06333	0.0930878	1.598	1.601	1.708	1.63567	0.0626605	304	0.137	0.783	0.784	0.568	0.373257	1.428	1.438	1.421	1.429	0.008544	1.479	1.499	1.468	1.482	0.0157162	1.928	1.942	1.976
305	1.052	1.08	1.163	1.09833	0.0577264	1.742	2.269	1.949	1.98667	0.265511	2.249	2.1	2.141	2.16333	0.0769697	2.092	2.145	2.216	2.151	0.0622174	1.947	2.029	2.129	2.035	0.0911482	1.575	1.582	1.672	1.60967	0.0540956	305	0.138	0.781	0.783	0.567333	0.371815	1.426	1.432	1.422	1.42667	0.00503322	1.458	1.475	1.456	1.463	0.0104403	1.898	1.952	1.96
306	1.061	1.067	1.178	1.102	0.0658863	1.845	2.116	2.126	2.029	0.159427	2.137	2.093	2.085	2.105	0.028	2.047	2.126	2.211	2.128	0.0820183	1.973	2.012	2.073	2.01933	0.0504017	1.547	1.552	1.621	1.57333	0.0413562	306	0.138	0.78	0.783	0.567	0.371528	1.419	1.431	1.424	1.42467	0.00602771	1.451	1.463	1.444	1.45267	0.00960902	1.895	1.935	1.922
307	1.063	1.039	1.201	1.101	0.08743	1.908	2.13	2.241	2.093	0.169555	2.087	2.095	2.092	2.09133	0.00404145	2.026	2.078	2.16	2.088	0.0675574	1.984	2.047	2.052	2.02767	0.037899	1.527	1.519	1.606	1.55067	0.0480867	307	0.138	0.779	0.783	0.566667	0.371242	1.414	1.428	1.426	1.42267	0.00757188	1.448	1.461	1.437	1.44867	0.0120139	1.908	1.922	1.903
308	1.035	1.001	1.192	1.076	0.101887	1.874	2.194	2.289	2.119	0.217428	2.081	2.085	2.187	2.11767	0.0600777	2.058	2.096	2.129	2.09433	0.0355293	1.967	1.99	2.031	1.996	0.0324191	1.514	1.502	1.603	1.53967	0.0551755	308	0.137	0.78	0.783	0.566667	0.372105	1.42	1.43	1.422	1.424	0.0052915	1.443	1.458	1.432	1.44433	0.0130512	1.916	1.897	1.918
309	1.044	0.99	1.177	1.07033	0.096241	1.725	1.947	2.06	1.91067	0.17043	2.036	2.092	2.207	2.11167	0.0871799	2.082	2.093	2.109	2.09467	0.0135769	1.921	1.987	2.058	1.98867	0.0685152	1.506	1.49	1.585	1.527	0.0508626	309	0.136	0.781	0.782	0.566333	0.37268	1.426	1.426	1.417	1.423	0.00519615	1.436	1.451	1.423	1.43667	0.0140119	1.894	1.86	1.928
310	1.052	1.021	1.193	1.08867	0.0916752	1.772	1.825	1.997	1.86467	0.117628	2.113	2.079	2.186	2.126	0.0546717	2.073	2.082	2.134	2.09633	0.0329292	1.94	1.955	2.048	1.981	0.0585064	1.501	1.477	1.565	1.51433	0.0454899	310	0.136	0.781	0.781	0.566	0.372391	1.424	1.417	1.416	1.419	0.0043589	1.426	1.44	1.412	1.426	0.014	1.882	1.871	1.906
311	1.06	1.054	1.185	1.09967	0.0739617	1.707	1.751	2.074	1.844	0.200397	2.12	2.094	2.154	2.12267	0.0300888	2.067	2.083	2.167	2.10567	0.0537153	1.939	1.966	2.004	1.96967	0.0326548	1.468	1.458	1.537	1.48767	0.0430155	311	0.137	0.779	0.78	0.565333	0.370948	1.412	1.418	1.415	1.415	0.003	1.422	1.424	1.395	1.41367	0.0161967	1.88	1.887	1.885
312	1.036	1.067	1.169	1.09067	0.0695869	1.964	1.811	2.001	1.92533	0.100729	2.064	2.06	2.045	2.05633	0.0100167	2.045	2.05	2.153	2.08267	0.0609617	1.96	1.964	2.021	1.98167	0.0341223	1.437	1.438	1.522	1.46567	0.0487887	312	0.136	0.775	0.774	0.561667	0.368638	1.399	1.424	1.408	1.41033	0.0126623	1.403	1.417	1.384	1.40133	0.016563	1.883	1.885	1.85
313	1.006	1.069	1.132	1.069	0.063	2.286	1.913	2.085	2.09467	0.186688	2.052	2.057	2.012	2.04033	0.0246644	2.053	2.011	2.154	2.07267	0.0735006	1.978	1.94	2.025	1.981	0.0425793	1.415	1.415	1.509	1.44633	0.0542709	313	0.136	0.774	0.773	0.561	0.368061	1.388	1.421	1.404	1.40433	0.0165025	1.388	1.408	1.382	1.39267	0.0136137	1.874	1.873	1.833
314	1.007	1.065	1.133	1.06833	0.0630661	2.27	1.926	1.96	2.052	0.189557	2.054	2.054	2.016	2.04133	0.0219393	2.035	2.025	2.15	2.07	0.0694622	1.933	1.943	2.058	1.978	0.0694622	1.403	1.395	1.487	1.42833	0.050964	314	0.136	0.773	0.77	0.559667	0.366909	1.389	1.411	1.399	1.39967	0.0110151	1.379	1.403	1.372	1.38467	0.0162583	1.839	1.847	1.832
315	1.04	1.057	1.153	1.08333	0.0609289	2.276	1.84	1.887	2.001	0.239314	2.068	2.039	2.007	2.038	0.0305123	2.031	2.022	2.128	2.06033	0.0587736	1.896	1.926	2.035	1.95233	0.073146	1.403	1.375	1.475	1.41767	0.0515881	315	0.136	0.77	0.768	0.558	0.365464	1.387	1.391	1.391	1.38967	0.0023094	1.37	1.39	1.356	1.372	0.017088	1.824	1.832	1.832
316	1.086	1.066	1.159	1.10367	0.0489524	2.042	1.835	1.649	1.842	0.196593	2.022	1.99	2.022	2.01133	0.0184752	2.035	2.014	2.111	2.05333	0.0510327	1.879	1.904	1.96	1.91433	0.0414769	1.379	1.361	1.461	1.40033	0.0533042	316	0.137	0.766	0.766	0.556333	0.363153	1.384	1.389	1.389	1.38733	0.00288675	1.358	1.371	1.34	1.35633	0.0155671	1.818	1.841	1.835
317	1.104	1.03	1.146	1.09333	0.058731	1.948	1.628	1.598	1.72467	0.193993	2.007	1.91	2.002	1.973	0.0546168	2.063	2.021	2.111	2.065	0.0450333	1.851	1.884	1.942	1.89233	0.0460688	1.368	1.346	1.446	1.38667	0.0525484	317	0.135	0.763	0.762	0.553333	0.362288	1.38	1.388	1.386	1.38467	0.00416333	1.344	1.362	1.333	1.34633	0.0146401	1.801	1.828	1.822
318	1.088	1.027	1.123	1.07933	0.0485833	2.097	1.554	1.99	1.88033	0.287632	1.943	1.929	1.974	1.94867	0.023029	2.05	1.998	2.093	2.047	0.047571	1.846	1.864	1.924	1.878	0.0408412	1.352	1.327	1.426	1.36833	0.0514814	318	0.136	0.762	0.76	0.552667	0.360845	1.371	1.384	1.384	1.37967	0.00750555	1.34	1.358	1.339	1.34567	0.0106927	1.789	1.801	1.806
319	1.071	1.028	1.132	1.077	0.052259	1.975	1.577	2.165	1.90567	0.300069	1.938	1.926	1.997	1.95367	0.0380044	2.017	1.985	2.08	2.02733	0.0483356	1.802	1.856	1.901	1.853	0.0495681	1.329	1.31	1.404	1.34767	0.0497024	319	0.135	0.76	0.758	0.551	0.360268	1.37	1.378	1.38	1.376	0.0052915	1.332	1.358	1.335	1.34167	0.0142244	1.776	1.767	1.804
320	1.04	1.051	1.173	1.088	0.0738173	1.821	1.793	2.269	1.961	0.267103	1.92	1.96	1.977	1.95233	0.0292632	2.003	1.974	2.093	2.02333	0.0620511	1.774	1.827	1.869	1.82333	0.047606	1.311	1.295	1.388	1.33133	0.0497226	320	0.134	0.757	0.754	0.548333	0.358826	1.367	1.363	1.37	1.36667	0.00351188	1.321	1.351	1.316	1.32933	0.0189297	1.762	1.746	1.775
321	1.042	1.038	1.171	1.08367	0.0756593	1.757	1.8	2.012	1.85633	0.136515	1.926	1.925	1.958	1.93633	0.0187705	1.96	1.917	2.083	1.98667	0.086153	1.769	1.813	1.821	1.801	0.028	1.298	1.28	1.367	1.315	0.0459239	321	0.134	0.75	0.75	0.544667	0.355648	1.362	1.356	1.362	1.36	0.0034641	1.306	1.335	1.305	1.31533	0.0170392	1.745	1.75	1.767
322	1.036	1.026	1.164	1.07533	0.0769502	1.824	1.653	1.889	1.78867	0.121903	1.936	1.946	1.933	1.93833	0.00680686	1.971	1.905	2.064	1.98	0.0798812	1.772	1.783	1.794	1.783	0.011	1.283	1.265	1.349	1.299	0.0442267	322	0.134	0.745	0.744	0.541	0.352473	1.35	1.35	1.357	1.35233	0.00404145	1.305	1.316	1.294	1.305	0.011	1.733	1.744	1.753
323	1.039	1.039	1.152	1.07667	0.0652406	1.866	1.741	2.099	1.902	0.181695	1.895	1.966	1.929	1.93	0.0355106	1.926	1.897	2.033	1.952	0.071631	1.803	1.782	1.81	1.79833	0.0145717	1.27	1.252	1.337	1.28633	0.0447921	323	0.135	0.742	0.741	0.539333	0.350163	1.341	1.341	1.343	1.34167	0.0011547	1.303	1.308	1.291	1.30067	0.00873689	1.731	1.734	1.743
324	1.054	1.028	1.142	1.07467	0.0597439	1.878	1.932	2.091	1.967	0.110729	1.872	1.948	1.932	1.91733	0.0400666	1.92	1.908	1.994	1.94067	0.0465761	1.804	1.786	1.827	1.80567	0.0205508	1.255	1.236	1.33	1.27367	0.0497024	324	0.134	0.738	0.738	0.536667	0.34872	1.336	1.334	1.332	1.334	0.002	1.286	1.297	1.286	1.28967	0.00635085	1.736	1.734	1.742
325	1.041	1.047	1.144	1.07733	0.0578129	1.696	2.043	2.235	1.99133	0.273189	1.896	1.921	1.898	1.905	0.0138924	1.88	1.92	2.024	1.94133	0.0743326	1.788	1.79	1.844	1.80733	0.03177	1.235	1.221	1.314	1.25667	0.0501431	325	0.132	0.735	0.733	0.533333	0.347566	1.328	1.317	1.325	1.32333	0.00568624	1.272	1.289	1.273	1.278	0.00953939	1.733	1.712	1.726
326	1.047	1.044	1.118	1.06967	0.0418848	1.692	1.902	2.172	1.922	0.240624	1.902	1.881	1.894	1.89233	0.0105987	1.867	1.881	2.002	1.91667	0.0742316	1.734	1.805	1.823	1.78733	0.0470567	1.224	1.202	1.297	1.241	0.0497293	326	0.132	0.728	0.728	0.529333	0.344101	1.317	1.308	1.314	1.313	0.00458258	1.257	1.273	1.26	1.26333	0.0085049	1.726	1.713	1.708
327	1.025	1.05	1.105	1.06	0.0409268	1.673	1.776	2.178	1.87567	0.266845	1.912	1.884	1.85	1.882	0.0310483	1.876	1.888	1.986	1.91667	0.0603435	1.708	1.761	1.795	1.75467	0.0438444	1.211	1.188	1.274	1.22433	0.0445234	327	0.132	0.723	0.721	0.525333	0.340638	1.305	1.306	1.307	1.306	0.001	1.251	1.265	1.242	1.25267	0.0115902	1.708	1.701	1.683
328	1.024	1.053	1.122	1.06633	0.0503422	1.621	1.749	2.366	1.912	0.39835	1.868	1.868	1.871	1.869	0.00173205	1.864	1.901	1.954	1.90633	0.0452364	1.678	1.721	1.779	1.726	0.0506853	1.195	1.174	1.255	1.208	0.0420357	328	0.132	0.717	0.716	0.521667	0.337462	1.289	1.302	1.299	1.29667	0.00680686	1.24	1.259	1.23	1.243	0.0147309	1.687	1.681	1.656
329	1.053	1.016	1.128	1.06567	0.0570643	1.626	1.807	2.203	1.87867	0.295101	1.839	1.855	1.878	1.85733	0.0196044	1.875	1.902	1.924	1.90033	0.0245425	1.659	1.68	1.762	1.70033	0.0544273	1.173	1.16	1.239	1.19067	0.0423596	329	0.132	0.713	0.712	0.519	0.335152	1.281	1.289	1.29	1.28667	0.00493288	1.222	1.246	1.222	1.23	0.0138564	1.66	1.666	1.639
330	1.081	1.007	1.153	1.08033	0.0730023	1.667	1.803	2.25	1.90667	0.305012	1.848	1.807	1.863	1.83933	0.0289885	1.877	1.882	1.897	1.88533	0.0104083	1.658	1.671	1.752	1.69367	0.0509346	1.154	1.148	1.227	1.17633	0.0439811	330	0.132	0.708	0.708	0.516	0.332554	1.268	1.276	1.28	1.27467	0.0061101	1.207	1.232	1.21	1.21633	0.0136504	1.642	1.651	1.623
331	1.078	1.01	1.177	1.08833	0.0839782	1.668	1.989	2.169	1.942	0.253785	1.835	1.802	1.831	1.82267	0.0180093	1.871	1.859	1.9	1.87667	0.0210792	1.656	1.671	1.73	1.68567	0.0391195	1.142	1.135	1.214	1.16367	0.0437302	331	0.132	0.703	0.701	0.512	0.329091	1.264	1.269	1.265	1.266	0.00264575	1.196	1.22	1.197	1.20433	0.0135769	1.615	1.634	1.608
332	1.064	1.046	1.143	1.08433	0.0515978	1.663	1.903	2.2	1.922	0.269004	1.838	1.779	1.786	1.801	0.0322335	1.855	1.871	1.898	1.87467	0.0217332	1.661	1.67	1.741	1.69067	0.0438216	1.134	1.12	1.198	1.15067	0.0415853	332	0.131	0.699	0.697	0.509	0.327359	1.26	1.266	1.255	1.26033	0.00550757	1.184	1.215	1.181	1.19333	0.0188237	1.607	1.613	1.604
333	1.042	1.059	1.137	1.07933	0.050659	1.543	2.021	2.301	1.955	0.383286	1.793	1.755	1.789	1.779	0.0208806	1.856	1.845	1.894	1.865	0.0257099	1.647	1.657	1.754	1.686	0.0591016	1.119	1.105	1.181	1.135	0.0404475	333	0.129	0.692	0.694	0.505	0.325627	1.25	1.261	1.251	1.254	0.00608276	1.178	1.209	1.175	1.18733	0.0188237	1.595	1.6	1.602
334	1.043	1.07	1.146	1.08633	0.0534072	1.761	2.149	2.203	2.03767	0.241117	1.764	1.778	1.798	1.78	0.017088	1.854	1.809	1.866	1.843	0.03005	1.627	1.648	1.727	1.66733	0.0527289	1.105	1.098	1.168	1.12367	0.038553	334	0.129	0.687	0.689	0.501667	0.32274	1.242	1.25	1.242	1.24467	0.0046188	1.172	1.196	1.165	1.17767	0.0162583	1.582	1.591	1.598
335	1.064	1.056	1.168	1.096	0.062482	1.874	2.124	2.203	2.067	0.171747	1.742	1.762	1.782	1.762	0.02	1.845	1.777	1.816	1.81267	0.0341223	1.612	1.632	1.694	1.646	0.0427551	1.094	1.086	1.162	1.114	0.0417612	335	0.129	0.682	0.682	0.497667	0.319275	1.23	1.236	1.231	1.23233	0.00321455	1.163	1.181	1.158	1.16733	0.0120968	1.572	1.588	1.582
336	1.064	1.057	1.178	1.09967	0.0679289	1.92	1.887	2.031	1.946	0.0754387	1.728	1.761	1.745	1.74467	0.0165025	1.818	1.772	1.813	1.801	0.0252389	1.592	1.613	1.658	1.621	0.0337194	1.088	1.071	1.154	1.10433	0.0438444	336	0.129	0.679	0.676	0.494667	0.31668	1.22	1.223	1.222	1.22167	0.00152753	1.148	1.17	1.145	1.15433	0.0136504	1.549	1.57	1.574
337	1.055	1.036	1.16	1.08367	0.0667857	1.913	1.754	2.02	1.89567	0.133844	1.731	1.744	1.729	1.73467	0.00814453	1.787	1.791	1.826	1.80133	0.0214554	1.585	1.604	1.663	1.61733	0.0406735	1.08	1.056	1.14	1.092	0.0432666	337	0.13	0.676	0.673	0.493	0.314371	1.214	1.212	1.212	1.21267	0.0011547	1.134	1.161	1.134	1.143	0.0155885	1.546	1.553	1.561
338	1.053	1.031	1.126	1.07	0.0497293	1.719	1.821	1.934	1.82467	0.107547	1.721	1.733	1.717	1.72367	0.00832666	1.772	1.79	1.809	1.79033	0.0185023	1.578	1.602	1.674	1.618	0.04996	1.069	1.04	1.124	1.07767	0.0426654	338	0.13	0.67	0.67	0.49	0.311769	1.206	1.209	1.202	1.20567	0.00351188	1.124	1.153	1.126	1.13433	0.0161967	1.541	1.547	1.558
339	1.034	1.028	1.121	1.061	0.0520481	1.879	1.915	1.923	1.90567	0.0234379	1.706	1.736	1.738	1.72667	0.0179258	1.752	1.798	1.782	1.77733	0.0233524	1.566	1.593	1.663	1.60733	0.0500633	1.05	1.028	1.109	1.06233	0.0418848	339	0.129	0.664	0.665	0.486	0.309171	1.196	1.2	1.19	1.19533	0.00503322	1.117	1.142	1.119	1.126	0.0138924	1.53	1.543	1.549
340	1.04	1.031	1.107	1.05933	0.0415251	1.869	1.816	1.795	1.82667	0.0381357	1.703	1.711	1.739	1.71767	0.0189033	1.72	1.79	1.771	1.76033	0.0361985	1.556	1.577	1.637	1.59	0.0420357	1.035	1.02	1.103	1.05267	0.0442305	340	0.127	0.659	0.658	0.481333	0.306862	1.186	1.19	1.186	1.18733	0.0023094	1.111	1.132	1.115	1.11933	0.0111505	1.524	1.547	1.542
341	1.036	1.055	1.101	1.064	0.0334215	1.946	1.604	1.853	1.801	0.17683	1.702	1.689	1.737	1.70933	0.0248261	1.711	1.78	1.776	1.75567	0.0387341	1.531	1.554	1.611	1.56533	0.0411866	1.026	1.016	1.096	1.046	0.043589	341	0.125	0.655	0.655	0.478333	0.305996	1.181	1.186	1.186	1.18433	0.00288675	1.102	1.124	1.107	1.111	0.0115326	1.522	1.55	1.546
342	1.046	1.026	1.1	1.05733	0.0382797	1.922	1.715	1.71	1.78233	0.120981	1.699	1.672	1.738	1.703	0.0331813	1.701	1.759	1.786	1.74867	0.0434319	1.518	1.538	1.599	1.55167	0.042194	1.021	1.009	1.09	1.04	0.043715	342	0.127	0.651	0.653	0.477	0.303111	1.18	1.179	1.18	1.17967	0.00057735	1.095	1.118	1.099	1.104	0.0122882	1.521	1.543	1.523
343	1.041	1.03	1.101	1.05733	0.0382143	1.87	1.676	1.633	1.72633	0.126263	1.708	1.674	1.707	1.69633	0.0193477	1.695	1.741	1.754	1.73	0.031	1.517	1.538	1.601	1.552	0.043715	1.014	1.001	1.078	1.031	0.0412189	343	0.127	0.647	0.649	0.474333	0.300801	1.169	1.177	1.172	1.17267	0.00404145	1.088	1.114	1.089	1.097	0.0147309	1.507	1.526	1.509
344	1.012	1.026	1.103	1.047	0.049	1.937	1.626	1.983	1.84867	0.194202	1.677	1.671	1.7	1.68267	0.015308	1.721	1.721	1.745	1.729	0.0138564	1.517	1.52	1.594	1.54367	0.0436157	1.004	0.991	1.065	1.02	0.0395095	344	0.125	0.645	0.646	0.472	0.300511	1.16	1.173	1.164	1.16567	0.00665833	1.081	1.107	1.081	1.08967	0.0150111	1.492	1.512	1.488
345	1.033	1.034	1.094	1.05367	0.0349333	1.822	1.773	2.074	1.88967	0.161506	1.661	1.666	1.684	1.67033	0.0120968	1.735	1.703	1.747	1.72833	0.022745	1.502	1.516	1.586	1.53467	0.0450037	1.001	0.984	1.053	1.01267	0.035949	345	0.124	0.643	0.641	0.469333	0.299069	1.151	1.167	1.165	1.161	0.0087178	1.078	1.099	1.074	1.08367	0.0134288	1.475	1.506	1.481
346	1.034	1.037	1.09	1.05367	0.0315013	1.598	1.855	2.162	1.87167	0.282369	1.647	1.657	1.68	1.66133	0.0169214	1.724	1.714	1.771	1.73633	0.0304357	1.491	1.512	1.573	1.52533	0.042595	0.993	0.978	1.046	1.00567	0.0357258	346	0.123	0.639	0.637	0.466333	0.297337	1.144	1.156	1.159	1.153	0.00793725	1.071	1.087	1.064	1.074	0.0117898	1.475	1.494	1.483
347	1.038	1.033	1.102	1.05767	0.0384751	1.721	1.886	1.875	1.82733	0.0922515	1.63	1.641	1.677	1.64933	0.0245832	1.68	1.705	1.761	1.71533	0.0414769	1.473	1.509	1.57	1.51733	0.049034	0.983	0.97	1.042	0.998333	0.038371	347	0.124	0.636	0.633	0.464333	0.294741	1.139	1.146	1.148	1.14433	0.00472582	1.063	1.079	1.058	1.06667	0.0109697	1.465	1.488	1.473
348	1.011	1.018	1.108	1.04567	0.0540956	1.816	1.896	1.799	1.837	0.0517977	1.624	1.635	1.648	1.63567	0.0120139	1.652	1.691	1.733	1.692	0.0405093	1.466	1.506	1.569	1.51367	0.0519262	0.976	0.962	1.031	0.989667	0.0364737	348	0.123	0.631	0.629	0.461	0.292718	1.129	1.137	1.137	1.13433	0.0046188	1.057	1.075	1.051	1.061	0.01249	1.46	1.475	1.461
349	0.998	1.013	1.09	1.03367	0.0493592	1.839	1.834	1.916	1.863	0.0459674	1.61	1.619	1.619	1.616	0.00519615	1.664	1.671	1.722	1.68567	0.0316596	1.464	1.496	1.553	1.50433	0.0450814	0.968	0.953	1.023	0.981333	0.0368556	349	0.124	0.629	0.629	0.460667	0.291562	1.124	1.133	1.132	1.12967	0.00493288	1.052	1.073	1.048	1.05767	0.0134288	1.46	1.471	1.45
350	1.013	1	1.075	1.02933	0.0400791	1.766	1.965	1.907	1.87933	0.102344	1.607	1.605	1.626	1.61267	0.0115902	1.664	1.652	1.72	1.67867	0.0362951	1.453	1.49	1.542	1.495	0.0447102	0.962	0.948	1.02	0.976667	0.038175	350	0.124	0.627	0.626	0.459	0.290119	1.123	1.13	1.126	1.12633	0.00351188	1.048	1.071	1.041	1.05333	0.015695	1.455	1.459	1.448
351	0.995	0.98	1.075	1.01667	0.0510718	1.461	1.926	1.806	1.731	0.241402	1.603	1.598	1.626	1.609	0.0149332	1.641	1.655	1.726	1.674	0.0455741	1.454	1.483	1.531	1.48933	0.0388887	0.957	0.942	1.015	0.971333	0.038553	351	0.122	0.622	0.622	0.455333	0.288675	1.116	1.121	1.119	1.11867	0.00251661	1.044	1.064	1.035	1.04767	0.0148436	1.443	1.447	1.454
352	0.982	0.989	1.095	1.022	0.0633167	1.777	2.022	1.693	1.83067	0.17094	1.602	1.603	1.631	1.612	0.0164621	1.615	1.657	1.697	1.65633	0.0410041	1.442	1.469	1.534	1.48167	0.0472899	0.954	0.938	1.01	0.967333	0.0378065	352	0.121	0.618	0.62	0.453	0.287522	1.11	1.12	1.116	1.11533	0.00503322	1.037	1.061	1.035	1.04433	0.0144684	1.437	1.443	1.452
353	0.989	0.994	1.088	1.02367	0.0557704	1.994	2.063	1.789	1.94867	0.142514	1.595	1.598	1.619	1.604	0.0130767	1.594	1.658	1.681	1.64433	0.0450814	1.434	1.461	1.526	1.47367	0.0472899	0.95	0.933	1	0.961	0.0348281	353	0.12	0.614	0.616	0.45	0.28579	1.107	1.117	1.114	1.11267	0.0051316	1.031	1.055	1.031	1.039	0.0138564	1.429	1.435	1.448
354	1.011	1.018	1.078	1.03567	0.0368284	2.057	1.91	1.698	1.88833	0.180478	1.583	1.589	1.609	1.59367	0.0136137	1.6	1.665	1.667	1.644	0.0381182	1.42	1.455	1.522	1.46567	0.0518298	0.945	0.928	0.995	0.956	0.0348281	354	0.12	0.614	0.614	0.449333	0.285211	1.105	1.116	1.111	1.11067	0.00550757	1.028	1.05	1.03	1.036	0.0121655	1.424	1.437	1.445
355	1.007	1.012	1.052	1.02367	0.0246644	1.957	1.819	1.788	1.85467	0.0899685	1.579	1.577	1.598	1.58467	0.0115902	1.608	1.645	1.669	1.64067	0.03073	1.409	1.452	1.514	1.45833	0.0527857	0.934	0.923	0.99	0.949	0.0359305	355	0.12	0.613	0.612	0.448333	0.284345	1.106	1.109	1.104	1.10633	0.00251661	1.024	1.049	1.023	1.032	0.0147309	1.417	1.43	1.43
356	0.985	0.976	1.024	0.995	0.0255147	1.713	1.885	1.942	1.84667	0.119215	1.566	1.576	1.586	1.576	0.01	1.613	1.621	1.668	1.634	0.0297153	1.408	1.451	1.515	1.458	0.0538424	0.931	0.92	0.983	0.944667	0.0336502	356	0.119	0.611	0.61	0.446667	0.283768	1.104	1.105	1.098	1.10233	0.00378594	1.02	1.046	1.021	1.029	0.0147309	1.413	1.425	1.421
357	0.969	0.964	1.025	0.986	0.0338674	1.693	1.905	2.173	1.92367	0.240544	1.567	1.573	1.586	1.57533	0.00971253	1.619	1.611	1.659	1.62967	0.0257164	1.413	1.445	1.513	1.457	0.0510686	0.927	0.918	0.978	0.941	0.0323574	357	0.117	0.609	0.608	0.444667	0.283768	1.1	1.103	1.096	1.09967	0.00351188	1.015	1.042	1.018	1.025	0.0147986	1.416	1.42	1.42
358	0.977	0.972	1.036	0.995	0.0355949	1.687	1.835	2.194	1.90533	0.260715	1.562	1.564	1.591	1.57233	0.0161967	1.61	1.603	1.66	1.62433	0.0310859	1.411	1.437	1.495	1.44767	0.0430039	0.924	0.913	0.972	0.936333	0.0313741	358	0.115	0.606	0.604	0.441667	0.282903	1.094	1.098	1.093	1.095	0.00264575	1.009	1.038	1.014	1.02033	0.0155027	1.413	1.415	1.415
359	0.993	0.986	1.035	1.00467	0.0265016	1.829	1.642	2.035	1.83533	0.196577	1.56	1.561	1.579	1.56667	0.0106927	1.6	1.594	1.654	1.616	0.0330454	1.398	1.425	1.475	1.43267	0.0390683	0.921	0.908	0.962	0.930333	0.0281839	359	0.116	0.604	0.603	0.441	0.281459	1.088	1.094	1.091	1.091	0.003	1.009	1.032	1.009	1.01667	0.0132791	1.406	1.412	1.414
360	1.002	0.99	1.024	1.00533	0.0172434	1.901	1.673	1.959	1.84433	0.151186	1.555	1.558	1.555	1.556	0.00173205	1.594	1.587	1.653	1.61133	0.0362537	1.399	1.419	1.466	1.428	0.0343948	0.918	0.902	0.955	0.925	0.0271846	360	0.116	0.603	0.602	0.440333	0.280881	1.085	1.089	1.092	1.08867	0.00351188	1.008	1.03	1.007	1.015	0.013	1.399	1.405	1.408
361	0.995	0.981	1.022	0.999333	0.0208407	1.906	1.737	1.858	1.83367	0.0870881	1.558	1.563	1.549	1.55667	0.0070946	1.579	1.585	1.647	1.60367	0.0376475	1.396	1.423	1.464	1.42767	0.0342394	0.917	0.901	0.949	0.922333	0.0244404	361	0.115	0.602	0.602	0.439667	0.28117	1.087	1.088	1.09	1.08833	0.00152753	1.005	1.03	1.006	1.01367	0.0141539	1.396	1.409	1.403
362	0.98	0.968	1.03	0.992667	0.0328836	1.743	1.693	1.726	1.72067	0.0254231	1.54	1.551	1.551	1.54733	0.00635085	1.569	1.582	1.629	1.59333	0.0315647	1.392	1.417	1.466	1.425	0.0376431	0.912	0.898	0.942	0.917333	0.0224796	362	0.113	0.6	0.598	0.437	0.280594	1.082	1.082	1.088	1.084	0.0034641	1	1.025	1.002	1.009	0.0138924	1.39	1.4	1.398
363	0.982	0.961	1.016	0.986333	0.0277549	1.657	1.634	1.681	1.65733	0.0235018	1.523	1.54	1.547	1.53667	0.0123423	1.563	1.571	1.61	1.58133	0.0251462	1.382	1.417	1.454	1.41767	0.0360046	0.906	0.895	0.936	0.912333	0.0212211	363	0.113	0.596	0.595	0.434667	0.278572	1.078	1.076	1.081	1.07833	0.00251661	0.991	1.021	0.996	1.00267	0.0160728	1.382	1.395	1.383
364	0.976	0.949	1.002	0.975667	0.0265016	1.662	1.61	1.965	1.74567	0.191719	1.507	1.544	1.539	1.53	0.0200749	1.551	1.557	1.589	1.56567	0.0204287	1.376	1.409	1.435	1.40667	0.0295691	0.899	0.889	0.927	0.905	0.0196977	364	0.113	0.593	0.591	0.432333	0.276553	1.071	1.071	1.071	1.071	0	0.983	1.013	0.987	0.994333	0.0162891	1.371	1.385	1.38
365	0.976	0.946	0.993	0.971667	0.0237978	1.675	1.587	2.205	1.82233	0.334307	1.503	1.541	1.531	1.525	0.0196977	1.544	1.561	1.578	1.561	0.017	1.378	1.395	1.422	1.39833	0.0221886	0.895	0.885	0.921	0.900333	0.0185831	365	0.112	0.59	0.587	0.429667	0.275111	1.064	1.068	1.066	1.066	0.002	0.979	1.009	0.984	0.990667	0.0160728	1.368	1.373	1.375
366	0.959	0.942	0.991	0.964	0.0248797	1.666	1.644	2.088	1.79933	0.250235	1.505	1.521	1.523	1.51633	0.00986577	1.524	1.551	1.562	1.54567	0.0195533	1.365	1.387	1.413	1.38833	0.0240278	0.894	0.881	0.914	0.896333	0.0166233	366	0.111	0.587	0.585	0.427667	0.274243	1.064	1.067	1.064	1.065	0.00173205	0.976	1.006	0.983	0.988333	0.015695	1.366	1.37	1.37
367	0.949	0.941	0.969	0.953	0.0144222	1.657	1.681	1.899	1.74567	0.133332	1.5	1.502	1.513	1.505	0.007	1.509	1.539	1.544	1.53067	0.0189297	1.355	1.371	1.395	1.37367	0.0201329	0.892	0.878	0.904	0.891333	0.0130128	367	0.11	0.586	0.583	0.426333	0.273957	1.06	1.062	1.066	1.06267	0.00305505	0.974	1.002	0.982	0.986	0.0144222	1.363	1.36	1.363
368	0.937	0.944	0.954	0.945	0.008544	1.614	1.683	1.794	1.697	0.090813	1.495	1.486	1.498	1.493	0.006245	1.511	1.524	1.52	1.51833	0.00665833	1.347	1.366	1.383	1.36533	0.0180093	0.888	0.873	0.894	0.885	0.0108167	368	0.11	0.585	0.582	0.425667	0.273379	1.058	1.062	1.067	1.06233	0.00450925	0.971	1.001	0.977	0.983	0.0158745	1.354	1.358	1.359
369	0.922	0.945	0.95	0.939	0.0149332	1.509	1.749	1.855	1.70433	0.177272	1.484	1.486	1.499	1.48967	0.00814453	1.512	1.508	1.511	1.51033	0.00208167	1.35	1.371	1.377	1.366	0.0141774	0.882	0.871	0.886	0.879667	0.00776745	369	0.109	0.584	0.581	0.424667	0.273379	1.054	1.059	1.062	1.05833	0.00404145	0.965	0.995	0.97	0.976667	0.0160728	1.349	1.365	1.361
370	0.913	0.938	0.945	0.932	0.0168226	1.489	1.719	1.74	1.64933	0.139249	1.481	1.48	1.5	1.487	0.0112694	1.509	1.503	1.51	1.50733	0.00378594	1.35	1.366	1.381	1.36567	0.0155027	0.879	0.868	0.879	0.875333	0.00635085	370	0.108	0.583	0.579	0.423333	0.273094	1.047	1.052	1.057	1.052	0.005	0.964	0.99	0.967	0.973667	0.0142244	1.347	1.365	1.354
371	0.909	0.941	0.945	0.931667	0.0197315	1.489	1.636	1.649	1.59133	0.0888613	1.473	1.476	1.497	1.482	0.0130767	1.497	1.498	1.49	1.495	0.0043589	1.347	1.366	1.376	1.363	0.0147309	0.878	0.865	0.872	0.871667	0.00650641	371	0.107	0.581	0.579	0.422333	0.273089	1.046	1.048	1.052	1.04867	0.00305505	0.963	0.986	0.965	0.971333	0.012741	1.346	1.364	1.352
372	0.924	0.936	0.922	0.927333	0.00757188	1.551	1.629	1.554	1.578	0.0441928	1.47	1.476	1.494	1.48	0.01249	1.476	1.493	1.482	1.48367	0.00862168	1.342	1.362	1.364	1.356	0.0121655	0.875	0.863	0.866	0.868	0.006245	372	0.106	0.58	0.578	0.421333	0.273089	1.044	1.045	1.048	1.04567	0.00208167	0.96	0.984	0.966	0.97	0.01249	1.343	1.357	1.345
373	0.926	0.928	0.927	0.927	0.001	1.584	1.61	1.671	1.62167	0.044658	1.467	1.47	1.486	1.47433	0.0102144	1.464	1.483	1.471	1.47267	0.00960902	1.335	1.354	1.352	1.347	0.0104403	0.872	0.859	0.862	0.864333	0.00680686	373	0.105	0.577	0.577	0.419667	0.272509	1.044	1.047	1.044	1.045	0.00173205	0.958	0.984	0.964	0.968667	0.0136137	1.333	1.35	1.346
374	0.929	0.927	0.923	0.926333	0.00305505	1.477	1.611	1.69	1.59267	0.107677	1.466	1.46	1.484	1.47	0.01249	1.449	1.465	1.463	1.459	0.0087178	1.327	1.349	1.345	1.34033	0.0117189	0.868	0.856	0.858	0.860667	0.0064291	374	0.104	0.574	0.575	0.417667	0.271644	1.039	1.045	1.041	1.04167	0.00305505	0.951	0.983	0.959	0.964333	0.0166533	1.327	1.351	1.347
375	0.93	0.921	0.898	0.916333	0.0165025	1.471	1.575	1.61	1.552	0.072298	1.464	1.456	1.477	1.46567	0.0105987	1.435	1.451	1.455	1.447	0.010583	1.323	1.344	1.342	1.33633	0.0115902	0.868	0.852	0.853	0.857667	0.00896289	375	0.104	0.573	0.573	0.416667	0.270777	1.035	1.041	1.041	1.039	0.0034641	0.947	0.98	0.957	0.961333	0.0169214	1.327	1.344	1.341
376	0.926	0.915	0.893	0.911333	0.0168028	1.49	1.528	1.574	1.53067	0.0420634	1.459	1.452	1.466	1.459	0.007	1.432	1.45	1.439	1.44033	0.00907377	1.319	1.341	1.34	1.33333	0.0124231	0.864	0.85	0.848	0.854	0.0087178	376	0.103	0.573	0.572	0.416	0.271066	1.036	1.037	1.042	1.03833	0.00321455	0.946	0.981	0.956	0.961	0.0180278	1.331	1.343	1.343
377	0.928	0.913	0.893	0.911333	0.0175594	1.532	1.484	1.56	1.52533	0.0384361	1.452	1.458	1.456	1.45533	0.00305505	1.433	1.449	1.435	1.439	0.0087178	1.312	1.338	1.338	1.32933	0.0150111	0.86	0.849	0.847	0.852	0.007	377	0.101	0.572	0.569	0.414	0.27107	1.036	1.031	1.038	1.035	0.00360555	0.943	0.978	0.955	0.958667	0.0177858	1.332	1.339	1.341
378	0.92	0.914	0.904	0.912667	0.0080829	1.543	1.551	1.59	1.56133	0.0251462	1.449	1.46	1.448	1.45233	0.00665833	1.431	1.445	1.436	1.43733	0.0070946	1.304	1.337	1.333	1.32467	0.0180093	0.858	0.848	0.843	0.849667	0.00763763	378	0.099	0.57	0.566	0.411667	0.270785	1.035	1.032	1.032	1.033	0.00173205	0.94	0.975	0.954	0.956333	0.0176163	1.322	1.331	1.342
379	0.921	0.91	0.898	0.909667	0.0115036	1.523	1.579	1.491	1.531	0.0445421	1.441	1.451	1.444	1.44533	0.0051316	1.425	1.437	1.434	1.432	0.006245	1.304	1.333	1.322	1.31967	0.0146401	0.855	0.846	0.839	0.846667	0.00802081	379	0.097	0.568	0.564	0.409667	0.270785	1.032	1.032	1.028	1.03067	0.0023094	0.936	0.971	0.95	0.952333	0.0176163	1.313	1.326	1.338
380	0.923	0.906	0.883	0.904	0.0200749	1.493	1.606	1.567	1.55533	0.0573963	1.436	1.44	1.44	1.43867	0.0023094	1.407	1.425	1.425	1.419	0.0103923	1.312	1.332	1.315	1.31967	0.0107858	0.854	0.845	0.834	0.844333	0.0100167	380	0.097	0.566	0.564	0.409	0.270202	1.028	1.033	1.026	1.029	0.00360555	0.937	0.97	0.947	0.951333	0.0169214	1.309	1.318	1.334
381	0.907	0.895	0.881	0.894333	0.0130128	1.503	1.578	1.855	1.64533	0.185409	1.434	1.437	1.436	1.43567	0.00152753	1.401	1.419	1.413	1.411	0.00916515	1.31	1.331	1.305	1.31533	0.0137961	0.851	0.844	0.828	0.841	0.0117898	381	0.097	0.565	0.564	0.408667	0.269912	1.023	1.031	1.026	1.02667	0.00404145	0.935	0.97	0.944	0.949667	0.0181751	1.309	1.317	1.331
382	0.895	0.886	0.878	0.886333	0.0085049	1.526	1.491	1.921	1.646	0.238799	1.425	1.441	1.432	1.43267	0.00802081	1.396	1.409	1.406	1.40367	0.00680686	1.298	1.325	1.304	1.309	0.0141774	0.85	0.842	0.827	0.839667	0.0116762	382	0.096	0.564	0.563	0.407667	0.269912	1.019	1.027	1.024	1.02333	0.00404145	0.934	0.966	0.941	0.947	0.0168226	1.309	1.319	1.329
383	0.884	0.894	0.87	0.882667	0.0120554	1.598	1.478	1.837	1.63767	0.182758	1.421	1.434	1.426	1.427	0.00655744	1.39	1.407	1.402	1.39967	0.00873689	1.288	1.324	1.305	1.30567	0.0180093	0.849	0.838	0.826	0.837667	0.0115036	383	0.095	0.564	0.56	0.406333	0.26963	1.019	1.021	1.023	1.021	0.002	0.93	0.964	0.939	0.944333	0.0176163	1.305	1.317	1.323
384	0.902	0.886	0.856	0.881333	0.0233524	1.574	1.559	1.539	1.55733	0.0175594	1.412	1.427	1.423	1.42067	0.00776745	1.379	1.407	1.394	1.39333	0.0140119	1.28	1.32	1.296	1.29867	0.0201329	0.847	0.835	0.825	0.835667	0.0110151	384	0.094	0.563	0.559	0.405333	0.26963	1.018	1.017	1.022	1.019	0.00264575	0.93	0.962	0.938	0.943333	0.0166533	1.303	1.313	1.321
385	0.907	0.88	0.874	0.887	0.0175784	1.534	1.586	1.531	1.55033	0.0309246	1.414	1.417	1.422	1.41767	0.00404145	1.371	1.404	1.383	1.386	0.0167033	1.283	1.318	1.296	1.299	0.0176918	0.844	0.835	0.824	0.834333	0.0100167	385	0.092	0.562	0.56	0.404667	0.270779	1.017	1.018	1.019	1.018	0.001	0.928	0.961	0.937	0.942	0.0170587	1.299	1.31	1.316
386	0.896	0.886	0.881	0.887667	0.00763763	1.537	1.581	1.539	1.55233	0.0248462	1.419	1.415	1.423	1.419	0.004	1.374	1.397	1.376	1.38233	0.012741	1.284	1.315	1.295	1.298	0.0157162	0.841	0.832	0.821	0.831333	0.0100167	386	0.091	0.561	0.559	0.403667	0.270779	1.014	1.022	1.019	1.01833	0.00404145	0.924	0.959	0.935	0.939333	0.0178979	1.292	1.311	1.312
387	0.893	0.879	0.889	0.887	0.0072111	1.479	1.546	1.498	1.50767	0.0345302	1.416	1.416	1.421	1.41767	0.00288675	1.375	1.385	1.376	1.37867	0.00550757	1.282	1.307	1.295	1.29467	0.0125033	0.839	0.828	0.819	0.828667	0.0100167	387	0.089	0.559	0.557	0.401667	0.270779	1.013	1.021	1.017	1.017	0.004	0.921	0.957	0.934	0.937333	0.01823	1.291	1.311	1.304
388	0.885	0.883	0.881	0.883	0.002	1.458	1.401	1.508	1.45567	0.0535381	1.411	1.413	1.417	1.41367	0.00305505	1.372	1.383	1.369	1.37467	0.00737111	1.28	1.3	1.295	1.29167	0.0104083	0.837	0.825	0.817	0.826333	0.0100664	388	0.088	0.558	0.554	0.4	0.270207	1.012	1.014	1.015	1.01367	0.00152753	0.919	0.957	0.931	0.935667	0.0194251	1.287	1.31	1.297
389	0.885	0.878	0.864	0.875667	0.0106927	1.348	1.401	1.488	1.41233	0.0706847	1.399	1.408	1.408	1.405	0.00519615	1.359	1.379	1.358	1.36533	0.0118462	1.276	1.294	1.282	1.284	0.00916515	0.836	0.825	0.815	0.825333	0.010504	389	0.088	0.557	0.554	0.399667	0.269915	1.01	1.01	1.012	1.01067	0.0011547	0.918	0.954	0.93	0.934	0.0183303	1.286	1.305	1.298
390	0.882	0.875	0.865	0.874	0.008544	1.371	1.418	1.494	1.42767	0.0620672	1.397	1.405	1.408	1.40333	0.00568624	1.352	1.379	1.351	1.36067	0.015885	1.275	1.293	1.28	1.28267	0.00929157	0.835	0.828	0.813	0.825333	0.0112398	390	0.086	0.557	0.554	0.399	0.27107	1.01	1.008	1.007	1.00833	0.00152753	0.918	0.954	0.929	0.933667	0.0184481	1.284	1.305	1.296
391	0.881	0.88	0.857	0.872667	0.0135769	1.449	1.442	1.498	1.463	0.0305123	1.399	1.399	1.406	1.40133	0.00404145	1.345	1.371	1.346	1.354	0.0147309	1.274	1.292	1.277	1.281	0.00964365	0.833	0.826	0.813	0.824	0.0101489	391	0.084	0.557	0.554	0.398333	0.272225	1.009	1.009	1.008	1.00867	0.00057735	0.917	0.952	0.928	0.932333	0.0178979	1.283	1.304	1.3
392	0.872	0.881	0.856	0.869667	0.0126623	1.439	1.466	1.513	1.47267	0.0374477	1.393	1.393	1.407	1.39767	0.0080829	1.342	1.362	1.339	1.34767	0.0125033	1.273	1.291	1.277	1.28033	0.00945163	0.83	0.823	0.81	0.821	0.0101489	392	0.083	0.554	0.553	0.396667	0.271644	1.006	1.005	1.004	1.005	0.001	0.916	0.95	0.923	0.929667	0.0179536	1.281	1.298	1.297
393	0.87	0.89	0.856	0.872	0.017088	1.459	1.45	1.467	1.45867	0.0085049	1.385	1.393	1.399	1.39233	0.00702377	1.34	1.353	1.329	1.34067	0.0120139	1.264	1.288	1.277	1.27633	0.0120139	0.828	0.821	0.808	0.819	0.0101489	393	0.083	0.553	0.551	0.395667	0.270779	1.003	1.002	1.003	1.00267	0.00057735	0.913	0.946	0.922	0.927	0.0170587	1.278	1.294	1.292
394	0.872	0.891	0.858	0.873667	0.016563	1.405	1.386	1.447	1.41267	0.0312143	1.382	1.397	1.396	1.39167	0.0083865	1.335	1.344	1.33	1.33633	0.0070946	1.259	1.283	1.265	1.269	0.01249	0.826	0.818	0.806	0.816667	0.0100664	394	0.082	0.552	0.552	0.395333	0.271355	1	1.002	1.003	1.00167	0.00152753	0.911	0.943	0.922	0.925333	0.0162583	1.277	1.289	1.29
395	0.872	0.878	0.864	0.871333	0.00702377	1.386	1.38	1.405	1.39033	0.0130512	1.378	1.393	1.398	1.38967	0.0104083	1.328	1.342	1.328	1.33267	0.0080829	1.251	1.282	1.264	1.26567	0.0155671	0.825	0.816	0.803	0.814667	0.0110604	395	0.08	0.551	0.55	0.393667	0.271644	0.999	1.001	1.003	1.001	0.002	0.907	0.942	0.918	0.922333	0.0178979	1.272	1.288	1.283
396	0.874	0.86	0.862	0.865333	0.00757188	1.381	1.378	1.427	1.39533	0.0274651	1.373	1.385	1.394	1.384	0.0105357	1.316	1.334	1.325	1.325	0.009	1.245	1.278	1.262	1.26167	0.0165025	0.822	0.813	0.802	0.812333	0.0100167	396	0.079	0.551	0.548	0.392667	0.271647	0.999	1	1	0.999667	0.00057735	0.905	0.942	0.915	0.920667	0.0191398	1.271	1.289	1.28
397	0.865	0.848	0.851	0.854667	0.00907377	1.355	1.434	1.439	1.40933	0.0471204	1.366	1.373	1.388	1.37567	0.0112398	1.306	1.33	1.311	1.31567	0.0126623	1.243	1.28	1.265	1.26267	0.01861	0.821	0.811	0.8	0.810667	0.010504	397	0.079	0.549	0.546	0.391333	0.270493	0.998	0.997	0.997	0.997333	0.00057735	0.905	0.942	0.91	0.919	0.0200749	1.273	1.282	1.275
398	0.878	0.859	0.846	0.861	0.0160935	1.369	1.449	1.417	1.41167	0.0402658	1.361	1.373	1.38	1.37133	0.00960902	1.301	1.328	1.304	1.311	0.0147986	1.248	1.278	1.261	1.26233	0.0150444	0.82	0.81	0.798	0.809333	0.0110151	398	0.078	0.549	0.545	0.390667	0.270785	0.997	0.996	0.997	0.996667	0.00057735	0.903	0.941	0.909	0.917667	0.0204287	1.272	1.278	1.274
399	0.878	0.872	0.844	0.864667	0.0181475	1.375	1.399	1.486	1.42	0.0584038	1.363	1.375	1.372	1.37	0.006245	1.3	1.322	1.306	1.30933	0.0113725	1.252	1.273	1.256	1.26033	0.0111505	0.817	0.81	0.795	0.807333	0.0112398	399	0.077	0.547	0.546	0.39	0.271066	0.996	0.992	0.994	0.994	0.002	0.9	0.938	0.909	0.915667	0.0198578	1.263	1.277	1.274
400	0.874	0.876	0.852	0.867333	0.0133167	1.376	1.345	1.472	1.39767	0.0662143	1.363	1.372	1.373	1.36933	0.00550757	1.296	1.318	1.306	1.30667	0.0110151	1.251	1.269	1.251	1.257	0.0103923	0.815	0.808	0.794	0.805667	0.0106927	400	0.076	0.545	0.543	0.388	0.270202	0.99	0.986	0.988	0.988	0.002	0.897	0.934	0.906	0.912333	0.0192959	1.256	1.274	1.268
401	0.864	0.869	0.849	0.860667	0.0104083	1.403	1.332	1.46	1.39833	0.0641275	1.362	1.366	1.375	1.36767	0.00665833	1.293	1.313	1.303	1.303	0.01	1.246	1.261	1.249	1.252	0.00793725	0.812	0.806	0.792	0.803333	0.0102632	401	0.076	0.544	0.541	0.387	0.269338	0.986	0.985	0.984	0.985	0.001	0.896	0.93	0.906	0.910667	0.0174738	1.251	1.273	1.264
402	0.851	0.862	0.843	0.852	0.00953939	1.405	1.355	1.39	1.38333	0.025658	1.362	1.357	1.37	1.363	0.00655744	1.291	1.308	1.298	1.299	0.008544	1.237	1.258	1.243	1.246	0.0108167	0.811	0.804	0.788	0.801	0.0117898	402	0.075	0.543	0.54	0.386	0.269338	0.983	0.982	0.981	0.982	0.001	0.894	0.928	0.903	0.908333	0.0176163	1.25	1.269	1.262
403	0.853	0.858	0.838	0.849667	0.0104083	1.429	1.389	1.425	1.41433	0.0220303	1.356	1.35	1.368	1.358	0.00916515	1.287	1.301	1.288	1.292	0.00781025	1.235	1.254	1.238	1.24233	0.0102144	0.809	0.802	0.785	0.798667	0.0123423	403	0.073	0.541	0.538	0.384	0.269338	0.981	0.981	0.98	0.980667	0.00057735	0.89	0.926	0.901	0.905667	0.0184481	1.244	1.264	1.26
404	0.853	0.858	0.843	0.851333	0.00763763	1.395	1.409	1.462	1.422	0.0353412	1.353	1.347	1.362	1.354	0.00754983	1.281	1.289	1.284	1.28467	0.00404145	1.232	1.249	1.238	1.23967	0.00862168	0.805	0.802	0.783	0.796667	0.0119304	404	0.072	0.539	0.538	0.383	0.269334	0.979	0.979	0.978	0.978667	0.00057735	0.885	0.922	0.901	0.902667	0.0185562	1.235	1.262	1.257
405	0.86	0.85	0.845	0.851667	0.00763763	1.407	1.4	1.511	1.43933	0.0621638	1.351	1.343	1.36	1.35133	0.0085049	1.272	1.288	1.275	1.27833	0.0085049	1.226	1.247	1.233	1.23533	0.0106927	0.803	0.796	0.781	0.793333	0.0112398	405	0.071	0.536	0.536	0.381	0.268468	0.973	0.975	0.974	0.974	0.001	0.882	0.918	0.899	0.899667	0.0180093	1.232	1.251	1.249
406	0.861	0.84	0.845	0.848667	0.0109697	1.4	1.406	1.47	1.42533	0.0387986	1.34	1.346	1.354	1.34667	0.00702377	1.26	1.289	1.265	1.27133	0.0155027	1.222	1.242	1.224	1.22933	0.0110151	0.801	0.792	0.779	0.790667	0.0110604	406	0.071	0.534	0.534	0.379667	0.267313	0.971	0.972	0.973	0.972	0.001	0.879	0.913	0.895	0.895667	0.0170098	1.231	1.248	1.245
407	0.859	0.835	0.842	0.845333	0.0123423	1.412	1.388	1.4	1.4	0.012	1.333	1.346	1.339	1.33933	0.00650641	1.255	1.28	1.255	1.26333	0.0144338	1.211	1.237	1.217	1.22167	0.0136137	0.799	0.786	0.775	0.786667	0.0120139	407	0.07	0.532	0.53	0.377333	0.26616	0.967	0.968	0.971	0.968667	0.00208167	0.877	0.91	0.887	0.891333	0.0169214	1.231	1.245	1.241
408	0.848	0.842	0.837	0.842333	0.00550757	1.47	1.358	1.407	1.41167	0.0561456	1.323	1.339	1.328	1.33	0.00818535	1.251	1.269	1.248	1.256	0.0113578	1.209	1.23	1.216	1.21833	0.0106927	0.795	0.783	0.771	0.783	0.012	408	0.068	0.53	0.528	0.375333	0.26616	0.965	0.963	0.969	0.965667	0.00305505	0.873	0.909	0.881	0.887667	0.0189033	1.226	1.243	1.238
409	0.839	0.858	0.833	0.843333	0.0130512	1.406	1.355	1.36	1.37367	0.0281129	1.321	1.33	1.328	1.32633	0.00472582	1.243	1.26	1.244	1.249	0.00953939	1.201	1.227	1.215	1.21433	0.0130128	0.791	0.781	0.767	0.779667	0.0120554	409	0.068	0.529	0.527	0.374667	0.265583	0.959	0.961	0.965	0.961667	0.00305505	0.87	0.907	0.879	0.885333	0.0192959	1.221	1.239	1.235
410	0.834	0.858	0.835	0.842333	0.0135769	1.395	1.342	1.395	1.37733	0.0305996	1.322	1.322	1.329	1.32433	0.00404145	1.233	1.259	1.238	1.24333	0.0137961	1.195	1.218	1.208	1.207	0.0115326	0.786	0.777	0.763	0.775333	0.0115902	410	0.066	0.527	0.526	0.373	0.26587	0.955	0.957	0.96	0.957333	0.00251661	0.866	0.904	0.878	0.882667	0.0194251	1.217	1.231	1.231
411	0.847	0.855	0.839	0.847	0.008	1.339	1.319	1.394	1.35067	0.0388373	1.322	1.326	1.322	1.32333	0.0023094	1.222	1.253	1.231	1.23533	0.0159478	1.191	1.212	1.197	1.2	0.0108167	0.781	0.773	0.761	0.771667	0.0100664	411	0.066	0.524	0.524	0.371333	0.264426	0.95	0.951	0.952	0.951	0.001	0.862	0.898	0.875	0.878333	0.01823	1.21	1.225	1.226
412	0.853	0.851	0.833	0.845667	0.0110151	1.358	1.294	1.356	1.336	0.0363868	1.322	1.323	1.312	1.319	0.00608276	1.218	1.244	1.223	1.22833	0.0137961	1.182	1.207	1.189	1.19267	0.012897	0.776	0.768	0.757	0.767	0.00953939	412	0.065	0.52	0.52	0.368333	0.262694	0.946	0.946	0.946	0.946	1.35974e-16	0.855	0.891	0.868	0.871333	0.01823	1.204	1.22	1.214
413	0.85	0.855	0.824	0.843	0.0166433	1.344	1.295	1.388	1.34233	0.0465224	1.312	1.315	1.305	1.31067	0.0051316	1.215	1.234	1.22	1.223	0.00984886	1.181	1.204	1.184	1.18967	0.0125033	0.771	0.765	0.753	0.763	0.00916515	413	0.064	0.518	0.516	0.366	0.261542	0.941	0.941	0.939	0.940333	0.0011547	0.851	0.886	0.863	0.866667	0.0177858	1.198	1.213	1.206
414	0.848	0.848	0.819	0.838333	0.0167432	1.293	1.334	1.354	1.327	0.0310966	1.296	1.303	1.302	1.30033	0.00378594	1.207	1.223	1.211	1.21367	0.00832666	1.173	1.201	1.179	1.18433	0.0147422	0.767	0.763	0.749	0.759667	0.00945163	414	0.062	0.516	0.514	0.364	0.261542	0.937	0.938	0.935	0.936667	0.00152753	0.848	0.883	0.86	0.863667	0.0177858	1.191	1.206	1.201
415	0.839	0.838	0.824	0.833667	0.0083865	1.265	1.314	1.339	1.306	0.0376431	1.282	1.294	1.295	1.29033	0.00723418	1.198	1.217	1.201	1.20533	0.0102144	1.169	1.191	1.172	1.17733	0.0119304	0.765	0.76	0.746	0.757	0.00984886	415	0.06	0.513	0.511	0.361333	0.260964	0.931	0.934	0.931	0.932	0.00173205	0.845	0.878	0.856	0.859667	0.0168028	1.183	1.197	1.197
416	0.847	0.832	0.828	0.835667	0.0100167	1.29	1.287	1.303	1.29333	0.0085049	1.277	1.281	1.286	1.28133	0.00450925	1.191	1.21	1.193	1.198	0.0104403	1.16	1.182	1.164	1.16867	0.0117189	0.763	0.754	0.742	0.753	0.0105357	416	0.061	0.511	0.507	0.359667	0.258661	0.925	0.927	0.928	0.926667	0.00152753	0.841	0.874	0.852	0.855667	0.0168028	1.174	1.19	1.192
417	0.837	0.827	0.825	0.829667	0.0064291	1.292	1.298	1.307	1.299	0.00754983	1.276	1.272	1.279	1.27567	0.00351188	1.18	1.203	1.181	1.188	0.013	1.149	1.174	1.155	1.15933	0.0130512	0.758	0.747	0.736	0.747	0.011	417	0.061	0.508	0.504	0.357667	0.256929	0.92	0.921	0.924	0.921667	0.00208167	0.834	0.87	0.846	0.85	0.0183303	1.171	1.183	1.181
418	0.83	0.828	0.822	0.826667	0.00416333	1.276	1.314	1.306	1.29867	0.0200333	1.27	1.271	1.271	1.27067	0.00057735	1.172	1.192	1.172	1.17867	0.011547	1.144	1.167	1.15	1.15367	0.0119304	0.754	0.742	0.73	0.742	0.012	418	0.061	0.506	0.502	0.356333	0.255774	0.915	0.916	0.919	0.916667	0.00208167	0.829	0.865	0.842	0.845333	0.01823	1.165	1.177	1.174
419	0.827	0.828	0.813	0.822667	0.0083865	1.286	1.339	1.31	1.31167	0.0265393	1.26	1.265	1.263	1.26267	0.00251661	1.168	1.183	1.164	1.17167	0.0100167	1.138	1.158	1.142	1.146	0.010583	0.749	0.74	0.727	0.738667	0.0110604	419	0.06	0.503	0.5	0.354333	0.254905	0.912	0.909	0.912	0.911	0.00173205	0.824	0.86	0.837	0.840333	0.01823	1.159	1.171	1.166
420	0.83	0.837	0.813	0.826667	0.0123423	1.34	1.321	1.303	1.32133	0.0185023	1.257	1.259	1.259	1.25833	0.0011547	1.161	1.176	1.159	1.16533	0.00929157	1.133	1.152	1.135	1.14	0.0104403	0.744	0.736	0.724	0.734667	0.0100664	420	0.058	0.499	0.497	0.351333	0.254036	0.903	0.902	0.904	0.903	0.001	0.818	0.852	0.83	0.833333	0.0172434	1.152	1.163	1.158
421	0.834	0.838	0.81	0.827333	0.0151438	1.357	1.307	1.307	1.32367	0.0288675	1.249	1.251	1.254	1.25133	0.00251661	1.151	1.166	1.151	1.156	0.00866025	1.125	1.147	1.128	1.13333	0.0119304	0.738	0.729	0.716	0.727667	0.0110604	421	0.055	0.494	0.492	0.347	0.252881	0.896	0.895	0.895	0.895333	0.00057735	0.812	0.844	0.823	0.826333	0.0162583	1.141	1.155	1.15
422	0.822	0.837	0.811	0.823333	0.0130512	1.314	1.302	1.331	1.31567	0.0145717	1.238	1.242	1.246	1.242	0.004	1.138	1.155	1.141	1.14467	0.00907377	1.116	1.136	1.117	1.123	0.0112694	0.731	0.722	0.709	0.720667	0.0110604	422	0.055	0.489	0.488	0.344	0.250282	0.89	0.888	0.888	0.888667	0.0011547	0.805	0.839	0.817	0.820333	0.0172434	1.135	1.144	1.141
423	0.814	0.83	0.806	0.816667	0.0122202	1.28	1.281	1.314	1.29167	0.0193477	1.222	1.232	1.236	1.23	0.0072111	1.127	1.146	1.131	1.13467	0.0100167	1.106	1.125	1.106	1.11233	0.0109697	0.726	0.716	0.704	0.715333	0.0110151	423	0.055	0.486	0.485	0.342	0.24855	0.883	0.882	0.881	0.882	0.001	0.798	0.832	0.811	0.813667	0.0171561	1.123	1.134	1.134
424	0.814	0.828	0.802	0.814667	0.0130128	1.254	1.286	1.278	1.27267	0.0166533	1.212	1.223	1.226	1.22033	0.00737111	1.118	1.133	1.121	1.124	0.00793725	1.094	1.112	1.096	1.10067	0.00986577	0.72	0.711	0.699	0.71	0.0105357	424	0.055	0.482	0.481	0.339333	0.24624	0.876	0.874	0.874	0.874667	0.0011547	0.792	0.824	0.803	0.806333	0.0162583	1.111	1.124	1.124
425	0.821	0.82	0.803	0.814667	0.010116	1.28	1.262	1.216	1.25267	0.0330051	1.202	1.211	1.216	1.20967	0.0070946	1.109	1.121	1.109	1.113	0.0069282	1.084	1.102	1.088	1.09133	0.00945163	0.713	0.705	0.693	0.703667	0.0100664	425	0.053	0.478	0.477	0.336	0.245086	0.866	0.864	0.867	0.865667	0.00152753	0.784	0.815	0.794	0.797667	0.0158219	1.099	1.116	1.114
426	0.818	0.819	0.805	0.814	0.00781025	1.281	1.254	1.222	1.25233	0.0295353	1.192	1.2	1.201	1.19767	0.00493288	1.096	1.106	1.096	1.09933	0.0057735	1.074	1.093	1.078	1.08167	0.0100167	0.706	0.697	0.685	0.696	0.0105357	426	0.051	0.472	0.472	0.331667	0.243064	0.856	0.856	0.858	0.856667	0.0011547	0.776	0.807	0.785	0.789333	0.0159478	1.089	1.107	1.102
427	0.81	0.817	0.802	0.809667	0.00750555	1.262	1.263	1.268	1.26433	0.00321455	1.179	1.189	1.187	1.185	0.0052915	1.085	1.094	1.085	1.088	0.00519615	1.061	1.081	1.066	1.06933	0.0104083	0.698	0.688	0.678	0.688	0.01	427	0.051	0.469	0.467	0.329	0.240757	0.848	0.848	0.849	0.848333	0.00057735	0.769	0.801	0.78	0.783333	0.0162583	1.081	1.095	1.091
428	0.808	0.811	0.793	0.804	0.00964365	1.243	1.268	1.283	1.26467	0.0202073	1.168	1.176	1.175	1.173	0.0043589	1.072	1.082	1.075	1.07633	0.0051316	1.048	1.068	1.051	1.05567	0.0107858	0.689	0.681	0.671	0.680333	0.0090185	428	0.051	0.464	0.461	0.325333	0.237584	0.839	0.839	0.839	0.839	0	0.76	0.793	0.773	0.775333	0.0166233	1.069	1.079	1.079
429	0.811	0.813	0.788	0.804	0.0138924	1.21	1.262	1.264	1.24533	0.0306159	1.16	1.162	1.164	1.162	0.002	1.062	1.07	1.063	1.065	0.0043589	1.038	1.055	1.039	1.044	0.00953939	0.68	0.674	0.663	0.672333	0.00862168	429	0.05	0.459	0.456	0.321667	0.235275	0.832	0.83	0.831	0.831	0.001	0.752	0.783	0.763	0.766	0.0157162	1.059	1.067	1.066
430	0.811	0.806	0.78	0.799	0.0166433	1.208	1.241	1.2	1.21633	0.0217332	1.149	1.148	1.153	1.15	0.00264575	1.049	1.058	1.05	1.05233	0.00493288	1.028	1.043	1.027	1.03267	0.00896289	0.671	0.666	0.654	0.663667	0.00873689	430	0.051	0.453	0.451	0.318333	0.23152	0.821	0.82	0.82	0.820333	0.00057735	0.743	0.773	0.751	0.755667	0.0155349	1.046	1.055	1.055
431	0.801	0.799	0.776	0.792	0.0138924	1.226	1.244	1.198	1.22267	0.0231805	1.138	1.137	1.142	1.139	0.00264575	1.032	1.045	1.037	1.038	0.00655744	1.015	1.033	1.015	1.021	0.0103923	0.663	0.658	0.646	0.655667	0.00873689	431	0.05	0.447	0.446	0.314333	0.22892	0.81	0.812	0.812	0.811333	0.0011547	0.735	0.764	0.744	0.747667	0.0148436	1.035	1.044	1.042
432	0.794	0.791	0.772	0.785667	0.0119304	1.207	1.238	1.192	1.21233	0.0234592	1.123	1.121	1.129	1.12433	0.00416333	1.019	1.033	1.026	1.026	0.007	1.001	1.021	1.004	1.00867	0.0107858	0.656	0.651	0.638	0.648333	0.00929157	432	0.051	0.444	0.442	0.312333	0.226324	0.801	0.803	0.803	0.802333	0.0011547	0.726	0.757	0.737	0.74	0.0157162	1.023	1.035	1.03
433	0.793	0.789	0.772	0.784667	0.0111505	1.223	1.223	1.194	1.21333	0.0167432	1.108	1.107	1.117	1.11067	0.00550757	1.006	1.02	1.015	1.01367	0.0070946	0.989	1.008	0.99	0.995667	0.0106927	0.649	0.644	0.633	0.642	0.00818535	433	0.05	0.438	0.436	0.308	0.223437	0.791	0.792	0.793	0.792	0.001	0.718	0.748	0.729	0.731667	0.0151767	1.008	1.021	1.017
434	0.788	0.788	0.774	0.783333	0.0080829	1.224	1.236	1.193	1.21767	0.0221886	1.095	1.094	1.103	1.09733	0.00493288	0.994	1.008	1.001	1.001	0.007	0.98	0.995	0.979	0.984667	0.00896289	0.641	0.635	0.626	0.634	0.00754983	434	0.048	0.432	0.431	0.303667	0.221414	0.781	0.78	0.782	0.781	0.001	0.709	0.738	0.719	0.722	0.0147309	0.994	1.008	1.004
435	0.783	0.783	0.779	0.781667	0.0023094	1.253	1.251	1.186	1.23	0.0381182	1.082	1.086	1.095	1.08767	0.00665833	0.983	0.998	0.986	0.989	0.00793725	0.967	0.983	0.968	0.972667	0.00896289	0.633	0.626	0.617	0.625333	0.00802081	435	0.046	0.424	0.425	0.298333	0.218528	0.768	0.768	0.77	0.768667	0.0011547	0.699	0.726	0.707	0.710667	0.0138684	0.98	0.994	0.994
436	0.779	0.779	0.772	0.776667	0.00404145	1.249	1.229	1.201	1.22633	0.0241109	1.074	1.075	1.084	1.07767	0.00550757	0.97	0.986	0.972	0.976	0.0087178	0.952	0.973	0.957	0.960667	0.0109697	0.625	0.617	0.609	0.617	0.008	436	0.044	0.42	0.419	0.294333	0.216796	0.759	0.759	0.76	0.759333	0.00057735	0.689	0.717	0.699	0.701667	0.0141892	0.968	0.981	0.982
437	0.777	0.784	0.763	0.774667	0.0106927	1.2	1.189	1.183	1.19067	0.00862168	1.061	1.058	1.068	1.06233	0.0051316	0.959	0.972	0.959	0.963333	0.00750555	0.938	0.96	0.944	0.947333	0.0113725	0.617	0.608	0.601	0.608667	0.00802081	437	0.045	0.416	0.415	0.292	0.213909	0.751	0.752	0.752	0.751667	0.00057735	0.681	0.71	0.691	0.694	0.0147309	0.957	0.972	0.97
438	0.778	0.786	0.757	0.773667	0.0149778	1.189	1.191	1.187	1.189	0.002	1.044	1.045	1.055	1.048	0.00608276	0.944	0.96	0.949	0.951	0.00818535	0.927	0.946	0.932	0.935	0.00984886	0.609	0.601	0.594	0.601333	0.00750555	438	0.046	0.41	0.41	0.288667	0.210155	0.741	0.743	0.744	0.742667	0.00152753	0.673	0.7	0.682	0.685	0.0137477	0.944	0.96	0.957
439	0.774	0.784	0.761	0.773	0.0115326	1.161	1.183	1.159	1.16767	0.0133167	1.03	1.035	1.038	1.03433	0.00404145	0.932	0.945	0.937	0.938	0.00655744	0.915	0.931	0.92	0.922	0.00818535	0.602	0.594	0.587	0.594333	0.00750555	439	0.044	0.404	0.404	0.284	0.207846	0.73	0.731	0.731	0.730667	0.00057735	0.664	0.69	0.673	0.675667	0.0132035	0.932	0.947	0.942
440	0.768	0.778	0.766	0.770667	0.0064291	1.135	1.184	1.155	1.158	0.0246374	1.02	1.025	1.027	1.024	0.00360555	0.923	0.935	0.926	0.928	0.006245	0.904	0.918	0.909	0.910333	0.0070946	0.594	0.587	0.579	0.586667	0.00750555	440	0.043	0.398	0.398	0.279667	0.204959	0.717	0.719	0.721	0.719	0.002	0.655	0.679	0.663	0.665667	0.0122202	0.919	0.933	0.93
441	0.767	0.772	0.763	0.767333	0.00450925	1.124	1.16	1.152	1.14533	0.0189033	1.012	1.011	1.012	1.01167	0.00057735	0.91	0.923	0.914	0.915667	0.00665833	0.892	0.906	0.897	0.898333	0.0070946	0.585	0.58	0.571	0.578667	0.0070946	441	0.042	0.393	0.392	0.275667	0.202362	0.707	0.708	0.708	0.707667	0.00057735	0.645	0.669	0.653	0.655667	0.0122202	0.904	0.917	0.917
442	0.763	0.768	0.755	0.762	0.00655744	1.138	1.143	1.15	1.14367	0.00602771	0.998	0.994	0.997	0.996333	0.00208167	0.898	0.911	0.899	0.902667	0.00723418	0.879	0.892	0.882	0.884333	0.00680686	0.576	0.571	0.562	0.569667	0.0070946	442	0.041	0.386	0.385	0.270667	0.198898	0.698	0.697	0.697	0.697333	0.00057735	0.635	0.66	0.643	0.646	0.0127671	0.89	0.904	0.903
443	0.769	0.764	0.745	0.759333	0.0126623	1.182	1.167	1.154	1.16767	0.0140119	0.981	0.979	0.983	0.981	0.002	0.884	0.896	0.884	0.888	0.0069282	0.865	0.877	0.867	0.869667	0.0064291	0.566	0.561	0.554	0.560333	0.00602771	443	0.04	0.379	0.379	0.266	0.195722	0.687	0.686	0.688	0.687	0.001	0.625	0.65	0.632	0.635667	0.012897	0.875	0.891	0.888
444	0.764	0.761	0.746	0.757	0.00964365	1.195	1.168	1.126	1.163	0.0347707	0.966	0.965	0.971	0.967333	0.00321455	0.87	0.882	0.871	0.874333	0.00665833	0.852	0.865	0.855	0.857333	0.00680686	0.56	0.552	0.546	0.552667	0.00702377	444	0.041	0.374	0.374	0.263	0.192258	0.677	0.676	0.677	0.676667	0.00057735	0.617	0.641	0.622	0.626667	0.0126623	0.865	0.879	0.874
445	0.76	0.764	0.743	0.755667	0.0111505	1.175	1.182	1.128	1.16167	0.0293655	0.952	0.95	0.96	0.954	0.0052915	0.857	0.869	0.86	0.862	0.006245	0.842	0.854	0.844	0.846667	0.0064291	0.553	0.545	0.539	0.545667	0.00702377	445	0.041	0.37	0.37	0.260333	0.189948	0.668	0.668	0.668	0.668	0	0.608	0.633	0.613	0.618	0.0132288	0.856	0.867	0.864
446	0.758	0.763	0.736	0.752333	0.0143643	1.148	1.152	1.142	1.14733	0.00503322	0.94	0.94	0.946	0.942	0.0034641	0.845	0.857	0.849	0.850333	0.0061101	0.829	0.842	0.831	0.834	0.007	0.545	0.538	0.531	0.538	0.007	446	0.04	0.366	0.366	0.257333	0.188216	0.659	0.657	0.658	0.658	0.001	0.599	0.624	0.607	0.61	0.0127671	0.845	0.855	0.853
447	0.755	0.754	0.737	0.748667	0.010116	1.118	1.143	1.142	1.13433	0.0141539	0.929	0.929	0.935	0.931	0.0034641	0.834	0.845	0.837	0.838667	0.00568624	0.815	0.83	0.82	0.821667	0.00763763	0.537	0.529	0.524	0.53	0.00655744	447	0.039	0.36	0.36	0.253	0.185329	0.649	0.647	0.649	0.648333	0.0011547	0.591	0.613	0.599	0.601	0.0111355	0.833	0.843	0.841
448	0.749	0.747	0.733	0.743	0.0087178	1.09	1.123	1.139	1.11733	0.0249867	0.917	0.918	0.923	0.919333	0.00321455	0.823	0.833	0.828	0.828	0.005	0.802	0.816	0.807	0.808333	0.0070946	0.53	0.521	0.515	0.522	0.00754983	448	0.039	0.355	0.355	0.249667	0.182443	0.638	0.637	0.64	0.638333	0.00152753	0.582	0.603	0.59	0.591667	0.0105987	0.819	0.832	0.829
449	0.735	0.739	0.73	0.734667	0.00450925	1.08	1.116	1.106	1.10067	0.0185831	0.905	0.907	0.911	0.907667	0.00305505	0.811	0.822	0.816	0.816333	0.00550757	0.788	0.804	0.795	0.795667	0.00802081	0.523	0.513	0.506	0.514	0.008544	449	0.039	0.349	0.35	0.246	0.179268	0.629	0.628	0.628	0.628333	0.00057735	0.573	0.593	0.579	0.581667	0.0102632	0.806	0.819	0.815
450	0.733	0.74	0.725	0.732667	0.00750555	1.085	1.124	1.091	1.1	0.021	0.891	0.892	0.897	0.893333	0.00321455	0.799	0.808	0.804	0.803667	0.00450925	0.777	0.793	0.783	0.784333	0.0080829	0.515	0.505	0.498	0.506	0.008544	450	0.037	0.344	0.344	0.241667	0.177247	0.618	0.617	0.618	0.617667	0.00057735	0.564	0.584	0.569	0.572333	0.0104083	0.792	0.805	0.801
451	0.735	0.733	0.724	0.730667	0.00585947	1.116	1.101	1.079	1.09867	0.01861	0.877	0.877	0.883	0.879	0.0034641	0.788	0.794	0.791	0.791	0.003	0.768	0.782	0.771	0.773667	0.00737111	0.506	0.498	0.491	0.498333	0.00750555	451	0.035	0.339	0.339	0.237667	0.175514	0.609	0.608	0.607	0.608	0.001	0.554	0.575	0.56	0.563	0.0108167	0.78	0.793	0.789
452	0.739	0.733	0.722	0.731333	0.00862168	1.129	1.1	1.068	1.099	0.0305123	0.865	0.864	0.87	0.866333	0.00321455	0.779	0.784	0.78	0.781	0.00264575	0.758	0.77	0.759	0.762333	0.00665833	0.497	0.49	0.484	0.490333	0.00650641	452	0.035	0.332	0.333	0.233333	0.171762	0.599	0.598	0.598	0.598333	0.00057735	0.546	0.567	0.551	0.554667	0.0109697	0.769	0.781	0.778
453	0.731	0.733	0.718	0.727333	0.00814453	1.101	1.093	1.082	1.092	0.00953939	0.853	0.851	0.858	0.854	0.00360555	0.77	0.774	0.77	0.771333	0.0023094	0.747	0.758	0.745	0.75	0.007	0.49	0.483	0.477	0.483333	0.00650641	453	0.034	0.326	0.327	0.229	0.168876	0.588	0.589	0.589	0.588667	0.00057735	0.538	0.56	0.542	0.546667	0.0117189	0.758	0.769	0.769
454	0.729	0.732	0.708	0.723	0.0130767	1.091	1.076	1.09	1.08567	0.0083865	0.841	0.839	0.848	0.842667	0.00472582	0.758	0.764	0.759	0.760333	0.00321455	0.734	0.746	0.734	0.738	0.0069282	0.482	0.476	0.47	0.476	0.006	454	0.035	0.321	0.322	0.226	0.165412	0.579	0.58	0.581	0.58	0.001	0.53	0.551	0.534	0.538333	0.0111505	0.749	0.757	0.758
455	0.729	0.724	0.702	0.718333	0.0143643	1.1	1.095	1.08	1.09167	0.0104083	0.829	0.827	0.835	0.830333	0.00416333	0.745	0.754	0.748	0.749	0.00458258	0.723	0.735	0.725	0.727667	0.0064291	0.476	0.469	0.464	0.469667	0.00602771	455	0.034	0.317	0.317	0.222667	0.16339	0.571	0.571	0.573	0.571667	0.0011547	0.523	0.543	0.528	0.531333	0.0104083	0.737	0.746	0.747
456	0.721	0.71	0.695	0.708667	0.0130512	1.116	1.08	1.068	1.088	0.02498	0.817	0.818	0.824	0.819667	0.00378594	0.732	0.744	0.736	0.737333	0.0061101	0.714	0.724	0.716	0.718	0.0052915	0.47	0.462	0.458	0.463333	0.0061101	456	0.033	0.311	0.313	0.219	0.161084	0.564	0.564	0.565	0.564333	0.00057735	0.515	0.535	0.52	0.523333	0.0104083	0.726	0.736	0.734
457	0.721	0.709	0.69	0.706667	0.0156312	1.105	1.084	1.054	1.081	0.025632	0.807	0.812	0.812	0.810333	0.00288675	0.722	0.733	0.726	0.727	0.00556776	0.703	0.715	0.707	0.708333	0.0061101	0.463	0.455	0.451	0.456333	0.0061101	457	0.033	0.306	0.308	0.215667	0.158197	0.556	0.556	0.557	0.556333	0.00057735	0.507	0.526	0.512	0.515	0.00984886	0.714	0.726	0.724
458	0.718	0.715	0.69	0.707667	0.0153731	1.06	1.073	1.054	1.06233	0.00971253	0.799	0.802	0.803	0.801333	0.00208167	0.714	0.724	0.718	0.718667	0.00503322	0.694	0.705	0.698	0.699	0.00556776	0.457	0.449	0.444	0.45	0.00655744	458	0.032	0.303	0.305	0.213333	0.157042	0.548	0.548	0.55	0.548667	0.0011547	0.5	0.52	0.505	0.508333	0.0104083	0.704	0.716	0.714
459	0.718	0.715	0.693	0.708667	0.0136504	1.039	1.06	1.062	1.05367	0.012741	0.79	0.792	0.794	0.792	0.002	0.707	0.717	0.711	0.711667	0.00503322	0.685	0.698	0.689	0.690667	0.00665833	0.452	0.444	0.44	0.445333	0.0061101	459	0.032	0.301	0.302	0.211667	0.155597	0.541	0.54	0.543	0.541333	0.00152753	0.495	0.514	0.498	0.502333	0.0102144	0.697	0.707	0.705
460	0.714	0.709	0.691	0.704667	0.0120968	1.051	1.074	1.039	1.05467	0.0177858	0.78	0.78	0.784	0.781333	0.0023094	0.699	0.709	0.703	0.703667	0.00503322	0.677	0.687	0.677	0.680333	0.0057735	0.445	0.438	0.435	0.439333	0.0051316	460	0.032	0.296	0.297	0.208333	0.15271	0.533	0.532	0.534	0.533	0.001	0.489	0.508	0.491	0.496	0.0104403	0.688	0.698	0.695
461	0.7	0.7	0.69	0.696667	0.0057735	1.055	1.059	1.013	1.04233	0.025482	0.769	0.77	0.775	0.771333	0.00321455	0.69	0.698	0.693	0.693667	0.00404145	0.668	0.677	0.665	0.67	0.006245	0.439	0.432	0.43	0.433667	0.00472582	461	0.03	0.292	0.293	0.205	0.151555	0.526	0.525	0.525	0.525333	0.00057735	0.482	0.501	0.484	0.489	0.0104403	0.679	0.687	0.684
462	0.691	0.691	0.684	0.688667	0.00404145	1.041	1.047	0.999	1.029	0.0261534	0.761	0.762	0.766	0.763	0.00264575	0.682	0.688	0.686	0.685333	0.00305505	0.659	0.668	0.657	0.661333	0.00585947	0.432	0.426	0.424	0.427333	0.00416333	462	0.028	0.288	0.289	0.201667	0.150401	0.519	0.518	0.518	0.518333	0.00057735	0.476	0.494	0.477	0.482333	0.010116	0.672	0.678	0.677
463	0.692	0.695	0.678	0.688333	0.00907377	1.017	1.025	1.019	1.02033	0.00416333	0.754	0.753	0.759	0.755333	0.00321455	0.674	0.681	0.678	0.677667	0.00351188	0.65	0.66	0.65	0.653333	0.0057735	0.428	0.421	0.417	0.422	0.00556776	463	0.028	0.285	0.286	0.199667	0.148669	0.512	0.511	0.513	0.512	0.001	0.47	0.487	0.471	0.476	0.00953939	0.664	0.67	0.669
464	0.693	0.691	0.672	0.685333	0.0115902	1.011	1.022	1.052	1.02833	0.0212211	0.746	0.743	0.747	0.745333	0.00208167	0.668	0.674	0.671	0.671	0.003	0.641	0.654	0.644	0.646333	0.00680686	0.422	0.416	0.411	0.416333	0.00550757	464	0.03	0.281	0.283	0.198	0.145496	0.504	0.505	0.506	0.505	0.001	0.463	0.479	0.465	0.469	0.0087178	0.656	0.662	0.661
465	0.689	0.688	0.667	0.681333	0.0124231	1.029	1.035	1.058	1.04067	0.015308	0.735	0.734	0.737	0.735333	0.00152753	0.657	0.666	0.662	0.661667	0.00450925	0.631	0.644	0.636	0.637	0.00655744	0.417	0.41	0.405	0.410667	0.00602771	465	0.031	0.276	0.279	0.195333	0.142325	0.496	0.497	0.498	0.497	0.001	0.457	0.472	0.458	0.462333	0.0083865	0.646	0.653	0.652
466	0.684	0.678	0.669	0.677	0.00754983	1.039	1.017	1.03	1.02867	0.0110604	0.726	0.727	0.729	0.727333	0.00152753	0.649	0.657	0.655	0.653667	0.00416333	0.624	0.635	0.628	0.629	0.00556776	0.412	0.404	0.401	0.405667	0.00568624	466	0.032	0.273	0.276	0.193667	0.140015	0.49	0.492	0.492	0.491333	0.0011547	0.451	0.466	0.453	0.456667	0.00814453	0.637	0.644	0.644
467	0.681	0.682	0.669	0.677333	0.00723418	1.036	1.011	1.019	1.022	0.0127671	0.717	0.72	0.723	0.72	0.003	0.642	0.65	0.648	0.646667	0.00416333	0.619	0.627	0.621	0.622333	0.00416333	0.407	0.4	0.398	0.401667	0.00472582	467	0.031	0.269	0.271	0.190333	0.13799	0.486	0.485	0.485	0.485333	0.00057735	0.446	0.461	0.447	0.451333	0.0083865	0.628	0.635	0.637
468	0.676	0.678	0.666	0.673333	0.0064291	1.028	1.006	1.029	1.021	0.013	0.71	0.712	0.715	0.712333	0.00251661	0.638	0.643	0.64	0.640333	0.00251661	0.613	0.618	0.613	0.614667	0.00288675	0.402	0.395	0.393	0.396667	0.00472582	468	0.029	0.266	0.267	0.187333	0.137122	0.48	0.479	0.479	0.479333	0.00057735	0.442	0.456	0.44	0.446	0.0087178	0.62	0.628	0.628
469	0.672	0.672	0.658	0.667333	0.0080829	1.018	1.016	1.045	1.02633	0.0161967	0.703	0.702	0.705	0.703333	0.00152753	0.631	0.635	0.631	0.632333	0.0023094	0.605	0.611	0.604	0.606667	0.00378594	0.397	0.39	0.387	0.391333	0.0051316	469	0.028	0.264	0.264	0.185333	0.136255	0.474	0.474	0.475	0.474333	0.00057735	0.437	0.451	0.435	0.441	0.0087178	0.613	0.62	0.62
470	0.666	0.67	0.653	0.663	0.00888819	1.009	1.014	1.019	1.014	0.005	0.696	0.695	0.699	0.696667	0.00208167	0.625	0.629	0.624	0.626	0.00264575	0.597	0.606	0.598	0.600333	0.00493288	0.394	0.386	0.384	0.388	0.0052915	470	0.028	0.261	0.261	0.183333	0.134523	0.469	0.47	0.471	0.47	0.001	0.432	0.445	0.431	0.436	0.00781025	0.607	0.614	0.615
471	0.663	0.665	0.652	0.66	0.007	0.994	1.001	0.995	0.996667	0.00378594	0.688	0.687	0.695	0.69	0.0043589	0.617	0.623	0.617	0.619	0.0034641	0.59	0.6	0.591	0.593667	0.00550757	0.391	0.382	0.381	0.384667	0.00550757	471	0.028	0.259	0.259	0.182	0.133368	0.464	0.466	0.466	0.465333	0.0011547	0.428	0.441	0.428	0.432333	0.00750555	0.601	0.61	0.61
472	0.662	0.666	0.647	0.658333	0.0100167	0.984	1.015	0.973	0.990667	0.0217792	0.681	0.684	0.689	0.684667	0.00404145	0.611	0.617	0.612	0.613333	0.00321455	0.585	0.595	0.586	0.588667	0.00550757	0.387	0.378	0.378	0.381	0.00519615	472	0.028	0.256	0.256	0.18	0.131636	0.459	0.459	0.46	0.459333	0.00057735	0.424	0.436	0.423	0.427667	0.00723418	0.594	0.605	0.603
473	0.659	0.663	0.644	0.655333	0.0100167	0.985	1.003	0.962	0.983333	0.0205508	0.674	0.678	0.68	0.677333	0.00305505	0.607	0.61	0.606	0.607667	0.00208167	0.58	0.588	0.579	0.582333	0.00493288	0.383	0.373	0.374	0.376667	0.00550757	473	0.028	0.253	0.253	0.178	0.129904	0.454	0.454	0.455	0.454333	0.00057735	0.42	0.433	0.418	0.423667	0.00814453	0.588	0.598	0.596
474	0.658	0.661	0.639	0.652667	0.0119304	0.984	0.999	0.967	0.983333	0.0160104	0.669	0.67	0.672	0.670333	0.00152753	0.6	0.603	0.6	0.601	0.00173205	0.575	0.582	0.573	0.576667	0.00472582	0.377	0.37	0.37	0.372333	0.00404145	474	0.028	0.25	0.252	0.176667	0.128753	0.448	0.45	0.451	0.449667	0.00152753	0.414	0.429	0.412	0.418333	0.00929157	0.582	0.591	0.59
475	0.651	0.657	0.633	0.647	0.01249	0.985	0.981	0.981	0.982333	0.0023094	0.663	0.663	0.666	0.664	0.00173205	0.594	0.598	0.594	0.595333	0.0023094	0.568	0.576	0.567	0.570333	0.00493288	0.374	0.367	0.367	0.369333	0.00404145	475	0.027	0.247	0.249	0.174333	0.127598	0.443	0.446	0.446	0.445	0.00173205	0.41	0.426	0.408	0.414667	0.00986577	0.576	0.584	0.584
476	0.644	0.652	0.629	0.641667	0.0116762	0.972	0.978	0.986	0.978667	0.00702377	0.656	0.655	0.659	0.656667	0.00208167	0.588	0.594	0.59	0.590667	0.00305505	0.561	0.571	0.562	0.564667	0.00550757	0.37	0.364	0.364	0.366	0.0034641	476	0.027	0.244	0.246	0.172333	0.125866	0.439	0.441	0.441	0.440333	0.0011547	0.406	0.421	0.405	0.410667	0.00896289	0.571	0.578	0.578
477	0.648	0.645	0.63	0.641	0.00964365	0.946	0.987	0.977	0.97	0.0213776	0.649	0.65	0.652	0.650333	0.00152753	0.583	0.591	0.586	0.586667	0.00404145	0.557	0.565	0.558	0.56	0.0043589	0.367	0.36	0.361	0.362667	0.00378594	477	0.027	0.242	0.243	0.170667	0.12442	0.436	0.437	0.437	0.436667	0.00057735	0.403	0.415	0.402	0.406667	0.00723418	0.566	0.573	0.571
478	0.647	0.639	0.629	0.638333	0.0090185	0.938	0.984	0.95	0.957333	0.0238607	0.644	0.645	0.646	0.645	0.001	0.579	0.586	0.581	0.582	0.00360555	0.553	0.56	0.553	0.555333	0.00404145	0.364	0.358	0.358	0.36	0.0034641	478	0.027	0.241	0.242	0.17	0.123843	0.433	0.434	0.434	0.433667	0.00057735	0.401	0.413	0.399	0.404333	0.00757188	0.561	0.569	0.568
479	0.644	0.637	0.631	0.637333	0.00650641	0.963	0.981	0.935	0.959667	0.0231805	0.64	0.64	0.643	0.641	0.00173205	0.575	0.581	0.578	0.578	0.003	0.549	0.556	0.548	0.551	0.0043589	0.361	0.355	0.356	0.357333	0.00321455	479	0.026	0.241	0.242	0.169667	0.12442	0.43	0.431	0.432	0.431	0.001	0.399	0.41	0.395	0.401333	0.00776745	0.557	0.564	0.564
480	0.643	0.64	0.627	0.636667	0.0085049	0.965	0.958	0.947	0.956667	0.00907377	0.637	0.638	0.641	0.638667	0.00208167	0.572	0.577	0.573	0.574	0.00264575	0.544	0.553	0.544	0.547	0.00519615	0.358	0.352	0.353	0.354333	0.00321455	480	0.026	0.24	0.24	0.168667	0.123553	0.428	0.427	0.428	0.427667	0.00057735	0.396	0.408	0.393	0.399	0.00793725	0.553	0.56	0.56
481	0.642	0.642	0.622	0.635333	0.011547	0.966	0.945	0.939	0.95	0.0141774	0.634	0.634	0.637	0.635	0.00173205	0.568	0.575	0.571	0.571333	0.00351188	0.542	0.551	0.542	0.545	0.00519615	0.358	0.351	0.351	0.353333	0.00404145	481	0.026	0.238	0.238	0.167333	0.122398	0.425	0.424	0.425	0.424667	0.00057735	0.393	0.406	0.39	0.396333	0.0085049	0.55	0.557	0.557
482	0.642	0.638	0.622	0.634	0.010583	0.952	0.942	0.946	0.946667	0.00503322	0.629	0.63	0.632	0.630333	0.00152753	0.563	0.571	0.566	0.566667	0.00404145	0.538	0.546	0.537	0.540333	0.00493288	0.355	0.347	0.348	0.35	0.0043589	482	0.027	0.236	0.237	0.166667	0.120956	0.422	0.421	0.422	0.421667	0.00057735	0.391	0.402	0.388	0.393667	0.00737111	0.547	0.555	0.554
483	0.636	0.631	0.621	0.629333	0.00763763	0.948	0.942	0.938	0.942667	0.00503322	0.625	0.625	0.627	0.625667	0.0011547	0.56	0.567	0.562	0.563	0.00360555	0.534	0.542	0.533	0.536333	0.00493288	0.351	0.344	0.345	0.346667	0.00378594	483	0.026	0.233	0.234	0.164333	0.119801	0.418	0.418	0.419	0.418333	0.00057735	0.388	0.399	0.386	0.391	0.007	0.543	0.55	0.55
484	0.63	0.629	0.614	0.624333	0.00896289	0.952	0.938	0.943	0.944333	0.0070946	0.62	0.62	0.623	0.621	0.00173205	0.556	0.562	0.558	0.558667	0.00305505	0.53	0.537	0.529	0.532	0.0043589	0.347	0.341	0.341	0.343	0.0034641	484	0.025	0.229	0.23	0.161333	0.118069	0.414	0.413	0.414	0.413667	0.00057735	0.383	0.394	0.38	0.385667	0.00737111	0.536	0.543	0.543
485	0.626	0.625	0.608	0.619667	0.010116	0.933	0.937	0.933	0.934333	0.0023094	0.615	0.615	0.619	0.616333	0.0023094	0.552	0.558	0.553	0.554333	0.00321455	0.526	0.533	0.524	0.527667	0.00472582	0.346	0.338	0.339	0.341	0.0043589	485	0.023	0.226	0.228	0.159	0.117784	0.411	0.41	0.41	0.410333	0.00057735	0.379	0.391	0.373	0.381	0.00916515	0.531	0.537	0.537
486	0.625	0.624	0.602	0.617	0.013	0.922	0.929	0.919	0.923333	0.0051316	0.612	0.613	0.615	0.613333	0.00152753	0.546	0.554	0.551	0.550333	0.00404145	0.523	0.53	0.52	0.524333	0.0051316	0.345	0.337	0.338	0.34	0.0043589	486	0.022	0.226	0.228	0.158667	0.118361	0.408	0.408	0.408	0.408	0	0.376	0.388	0.371	0.378333	0.00873689	0.529	0.535	0.535
487	0.624	0.618	0.601	0.614333	0.0119304	0.922	0.921	0.911	0.918	0.00608276	0.608	0.61	0.611	0.609667	0.00152753	0.541	0.55	0.546	0.545667	0.00450925	0.519	0.528	0.516	0.521	0.006245	0.342	0.335	0.335	0.337333	0.00404145	487	0.023	0.225	0.227	0.158333	0.117206	0.406	0.406	0.407	0.406333	0.00057735	0.376	0.386	0.37	0.377333	0.0080829	0.528	0.533	0.533
488	0.622	0.611	0.601	0.611333	0.010504	0.924	0.91	0.905	0.913	0.00984886	0.605	0.606	0.607	0.606	0.001	0.538	0.545	0.54	0.541	0.00360555	0.515	0.525	0.512	0.517333	0.00680686	0.34	0.333	0.333	0.335333	0.00404145	488	0.022	0.225	0.227	0.158	0.117784	0.404	0.404	0.405	0.404333	0.00057735	0.374	0.384	0.369	0.375667	0.00763763	0.525	0.531	0.53
489	0.618	0.608	0.597	0.607667	0.010504	0.917	0.91	0.906	0.911	0.00556776	0.6	0.601	0.603	0.601333	0.00152753	0.535	0.542	0.537	0.538	0.00360555	0.511	0.521	0.509	0.513667	0.0064291	0.338	0.331	0.332	0.333667	0.00378594	489	0.022	0.225	0.226	0.157667	0.117492	0.401	0.402	0.403	0.402	0.001	0.372	0.381	0.365	0.372667	0.00802081	0.521	0.527	0.526
490	0.612	0.61	0.595	0.605667	0.00929157	0.911	0.919	0.903	0.911	0.008	0.597	0.596	0.6	0.597667	0.00208167	0.533	0.539	0.535	0.535667	0.00305505	0.509	0.518	0.505	0.510667	0.00665833	0.337	0.329	0.331	0.332333	0.00416333	490	0.02	0.224	0.226	0.156667	0.118361	0.4	0.4	0.4	0.4	6.7987e-17	0.371	0.381	0.364	0.372	0.008544	0.519	0.525	0.525
491	0.605	0.61	0.593	0.602667	0.00873689	0.912	0.915	0.905	0.910667	0.0051316	0.595	0.595	0.598	0.596	0.00173205	0.53	0.537	0.533	0.533333	0.00351188	0.506	0.514	0.504	0.508	0.0052915	0.335	0.327	0.33	0.330667	0.00404145	491	0.021	0.222	0.224	0.155667	0.116629	0.397	0.398	0.398	0.397667	0.00057735	0.369	0.379	0.362	0.37	0.008544	0.516	0.522	0.522
492	0.603	0.607	0.591	0.600333	0.00832666	0.908	0.907	0.896	0.903667	0.00665833	0.592	0.593	0.596	0.593667	0.00208167	0.528	0.533	0.53	0.530333	0.00251661	0.504	0.512	0.501	0.505667	0.00568624	0.334	0.326	0.328	0.329333	0.00416333	492	0.022	0.22	0.22	0.154	0.114315	0.394	0.394	0.395	0.394333	0.00057735	0.367	0.377	0.359	0.367667	0.0090185	0.511	0.518	0.518
493	0.597	0.596	0.588	0.593667	0.00493288	0.897	0.882	0.883	0.887333	0.0083865	0.588	0.59	0.593	0.590333	0.00251661	0.524	0.53	0.527	0.527	0.003	0.502	0.508	0.496	0.502	0.006	0.333	0.325	0.326	0.328	0.0043589	493	0.023	0.219	0.218	0.153333	0.112873	0.39	0.391	0.392	0.391	0.001	0.365	0.374	0.355	0.364667	0.00950438	0.508	0.514	0.514
494	0.591	0.594	0.582	0.589	0.006245	0.876	0.878	0.866	0.873333	0.0064291	0.586	0.586	0.588	0.586667	0.0011547	0.521	0.528	0.523	0.524	0.00360555	0.499	0.507	0.491	0.499	0.008	0.331	0.324	0.323	0.326	0.0043589	494	0.024	0.22	0.219	0.154333	0.112873	0.388	0.391	0.39	0.389667	0.00152753	0.364	0.373	0.354	0.363667	0.00950438	0.507	0.512	0.512
495	0.588	0.595	0.577	0.586667	0.00907377	0.872	0.885	0.865	0.874	0.0101489	0.583	0.581	0.585	0.583	0.002	0.517	0.523	0.52	0.52	0.003	0.495	0.504	0.488	0.495667	0.00802081	0.329	0.32	0.321	0.323333	0.00493288	495	0.023	0.219	0.218	0.153333	0.112873	0.387	0.391	0.39	0.389333	0.00208167	0.362	0.371	0.353	0.362	0.009	0.506	0.51	0.511
496	0.587	0.599	0.574	0.586667	0.0125033	0.873	0.897	0.875	0.881667	0.0133167	0.58	0.578	0.581	0.579667	0.00152753	0.514	0.52	0.517	0.517	0.003	0.492	0.501	0.487	0.493333	0.0070946	0.327	0.317	0.319	0.321	0.0052915	496	0.022	0.217	0.217	0.152	0.112583	0.386	0.389	0.389	0.388	0.00173205	0.359	0.369	0.351	0.359667	0.0090185	0.504	0.508	0.51
497	0.59	0.595	0.569	0.584667	0.0137961	0.865	0.887	0.871	0.874333	0.0113725	0.577	0.577	0.58	0.578	0.00173205	0.513	0.518	0.514	0.515	0.00264575	0.491	0.501	0.487	0.493	0.0072111	0.327	0.317	0.319	0.321	0.0052915	497	0.022	0.217	0.216	0.151667	0.112296	0.387	0.387	0.387	0.387	0	0.359	0.368	0.35	0.359	0.009	0.501	0.507	0.508
498	0.591	0.587	0.571	0.583	0.010583	0.861	0.853	0.855	0.856333	0.00416333	0.575	0.576	0.578	0.576333	0.00152753	0.51	0.516	0.511	0.512333	0.00321455	0.489	0.5	0.486	0.491667	0.00737111	0.326	0.318	0.319	0.321	0.0043589	498	0.023	0.215	0.215	0.151	0.110851	0.385	0.384	0.385	0.384667	0.00057735	0.358	0.367	0.348	0.357667	0.00950438	0.497	0.504	0.505
499	0.591	0.578	0.569	0.579333	0.0110604	0.854	0.855	0.828	0.845667	0.015308	0.574	0.574	0.576	0.574667	0.0011547	0.507	0.514	0.508	0.509667	0.00378594	0.488	0.498	0.484	0.49	0.0072111	0.326	0.318	0.317	0.320333	0.00493288	499	0.022	0.215	0.212	0.149667	0.110573	0.38	0.381	0.382	0.381	0.001	0.356	0.365	0.347	0.356	0.009	0.493	0.5	0.5
500	0.588	0.574	0.571	0.577667	0.00907377	0.851	0.848	0.815	0.838	0.019975	0.571	0.569	0.572	0.570667	0.00152753	0.504	0.509	0.506	0.506333	0.00251661	0.487	0.494	0.481	0.487333	0.00650641	0.324	0.316	0.317	0.319	0.0043589	500	0.021	0.211	0.209	0.147	0.109124	0.376	0.379	0.379	0.378	0.00173205	0.352	0.361	0.344	0.352333	0.0085049	0.49	0.495	0.497
501	0.583	0.569	0.566	0.572667	0.00907377	0.846	0.845	0.821	0.837333	0.0141539	0.567	0.566	0.568	0.567	0.001	0.502	0.507	0.504	0.504333	0.00251661	0.484	0.491	0.477	0.484	0.007	0.321	0.313	0.315	0.316333	0.00416333	501	0.02	0.209	0.208	0.145667	0.108832	0.375	0.377	0.377	0.376333	0.0011547	0.349	0.358	0.341	0.349333	0.0085049	0.488	0.493	0.494
502	0.576	0.563	0.562	0.567	0.00781025	0.839	0.832	0.82	0.830333	0.00960902	0.566	0.564	0.565	0.565	0.001	0.499	0.503	0.503	0.501667	0.0023094	0.48	0.488	0.475	0.481	0.00655744	0.319	0.31	0.313	0.314	0.00458258	502	0.022	0.209	0.21	0.147	0.108254	0.375	0.377	0.377	0.376333	0.0011547	0.348	0.358	0.34	0.348667	0.0090185	0.489	0.494	0.495
503	0.569	0.567	0.559	0.565	0.0052915	0.836	0.828	0.838	0.834	0.0052915	0.564	0.563	0.564	0.563667	0.00057735	0.495	0.498	0.499	0.497333	0.00208167	0.476	0.485	0.474	0.478333	0.00585947	0.316	0.308	0.31	0.311333	0.00416333	503	0.021	0.208	0.21	0.146333	0.108546	0.375	0.377	0.378	0.376667	0.00152753	0.348	0.356	0.34	0.348	0.008	0.489	0.494	0.494
504	0.566	0.57	0.56	0.565333	0.00503322	0.838	0.847	0.85	0.845	0.006245	0.562	0.562	0.563	0.562333	0.00057735	0.493	0.497	0.497	0.495667	0.0023094	0.477	0.486	0.473	0.478667	0.00665833	0.317	0.309	0.31	0.312	0.0043589	504	0.02	0.208	0.209	0.145667	0.108832	0.374	0.376	0.376	0.375333	0.0011547	0.347	0.356	0.341	0.348	0.00754983	0.488	0.492	0.492
505	0.569	0.575	0.564	0.569333	0.00550757	0.84	0.851	0.855	0.848667	0.00776745	0.559	0.561	0.561	0.560333	0.0011547	0.492	0.498	0.496	0.495333	0.00305505	0.478	0.486	0.472	0.478667	0.00702377	0.317	0.311	0.312	0.313333	0.00321455	505	0.021	0.207	0.207	0.145	0.107387	0.371	0.372	0.373	0.372	0.001	0.345	0.355	0.338	0.346	0.008544	0.483	0.488	0.488
506	0.569	0.566	0.558	0.564333	0.00568624	0.828	0.852	0.853	0.844333	0.0141539	0.557	0.56	0.56	0.559	0.00173205	0.493	0.499	0.496	0.496	0.003	0.477	0.485	0.471	0.477667	0.00702377	0.319	0.311	0.313	0.314333	0.00416333	506	0.021	0.207	0.205	0.144333	0.106814	0.369	0.37	0.371	0.37	0.001	0.344	0.353	0.335	0.344	0.009	0.479	0.485	0.484
507	0.562	0.565	0.551	0.559333	0.00737111	0.824	0.828	0.842	0.831333	0.00945163	0.557	0.556	0.558	0.557	0.001	0.491	0.497	0.491	0.493	0.0034641	0.474	0.482	0.468	0.474667	0.00702377	0.318	0.308	0.311	0.312333	0.0051316	507	0.02	0.207	0.206	0.144333	0.107677	0.369	0.371	0.37	0.37	0.001	0.344	0.353	0.335	0.344	0.009	0.48	0.486	0.484
508	0.559	0.568	0.547	0.558	0.0105357	0.817	0.811	0.842	0.823333	0.0164418	0.555	0.552	0.557	0.554667	0.00251661	0.488	0.495	0.487	0.49	0.0043589	0.472	0.481	0.465	0.472667	0.00802081	0.316	0.307	0.308	0.310333	0.00493288	508	0.02	0.207	0.207	0.144667	0.107965	0.368	0.37	0.369	0.369	0.001	0.345	0.352	0.335	0.344	0.008544	0.481	0.486	0.483
509	0.553	0.566	0.541	0.553333	0.0125033	0.809	0.805	0.823	0.812333	0.00945163	0.553	0.552	0.555	0.553333	0.00152753	0.484	0.493	0.484	0.487	0.00519615	0.469	0.479	0.461	0.469667	0.0090185	0.314	0.307	0.305	0.308667	0.00472582	509	0.02	0.207	0.207	0.144667	0.107965	0.367	0.371	0.369	0.369	0.002	0.344	0.351	0.334	0.343	0.008544	0.48	0.485	0.483
510	0.552	0.558	0.537	0.549	0.0108167	0.802	0.822	0.8	0.808	0.0121655	0.55	0.55	0.552	0.550667	0.0011547	0.48	0.49	0.482	0.484	0.0052915	0.466	0.475	0.459	0.466667	0.00802081	0.311	0.306	0.302	0.306333	0.00450925	510	0.019	0.205	0.206	0.143333	0.107677	0.366	0.369	0.369	0.368	0.00173205	0.342	0.35	0.332	0.341333	0.0090185	0.477	0.483	0.481
511	0.551	0.55	0.534	0.545	0.00953939	0.798	0.827	0.795	0.806667	0.017673	0.548	0.55	0.55	0.549333	0.0011547	0.479	0.488	0.482	0.483	0.00458258	0.465	0.474	0.459	0.466	0.00754983	0.311	0.305	0.303	0.306333	0.00416333	511	0.018	0.206	0.207	0.143667	0.108832	0.367	0.369	0.37	0.368667	0.00152753	0.342	0.351	0.332	0.341667	0.00950438	0.476	0.482	0.481
512	0.548	0.549	0.536	0.544333	0.00723418	0.81	0.819	0.812	0.813667	0.00472582	0.548	0.548	0.55	0.548667	0.0011547	0.479	0.486	0.481	0.482	0.00360555	0.466	0.474	0.459	0.466333	0.00750555	0.311	0.304	0.305	0.306667	0.00378594	512	0.016	0.205	0.206	0.142333	0.109409	0.367	0.368	0.368	0.367667	0.00057735	0.342	0.35	0.331	0.341	0.00953939	0.475	0.48	0.48
513	0.548	0.552	0.534	0.544667	0.00945163	0.804	0.803	0.81	0.805667	0.00378594	0.546	0.546	0.551	0.547667	0.00288675	0.479	0.486	0.481	0.482	0.00360555	0.466	0.474	0.459	0.466333	0.00750555	0.312	0.304	0.305	0.307	0.0043589	513	0.016	0.207	0.206	0.143	0.109986	0.366	0.368	0.367	0.367	0.001	0.344	0.351	0.331	0.342	0.0101489	0.475	0.481	0.48
514	0.548	0.546	0.53	0.541333	0.00986577	0.796	0.785	0.794	0.791667	0.00585947	0.544	0.546	0.549	0.546333	0.00251661	0.476	0.482	0.478	0.478667	0.00305505	0.463	0.471	0.456	0.463333	0.00750555	0.311	0.303	0.304	0.306	0.0043589	514	0.015	0.207	0.206	0.142667	0.110564	0.365	0.368	0.366	0.366333	0.00152753	0.343	0.351	0.331	0.341667	0.0100664	0.474	0.48	0.48
515	0.546	0.54	0.527	0.537667	0.00971253	0.786	0.779	0.772	0.779	0.007	0.543	0.543	0.546	0.544	0.00173205	0.473	0.482	0.476	0.477	0.00458258	0.462	0.47	0.455	0.462333	0.00750555	0.311	0.302	0.303	0.305333	0.00493288	515	0.015	0.207	0.206	0.142667	0.110564	0.364	0.367	0.366	0.365667	0.00152753	0.341	0.35	0.329	0.34	0.0105357	0.472	0.478	0.478
516	0.543	0.542	0.526	0.537	0.00953939	0.781	0.784	0.769	0.778	0.00793725	0.543	0.542	0.546	0.543667	0.00208167	0.471	0.48	0.476	0.475667	0.00450925	0.462	0.47	0.454	0.462	0.008	0.311	0.302	0.304	0.305667	0.00472582	516	0.016	0.205	0.203	0.141333	0.108546	0.362	0.364	0.364	0.363333	0.0011547	0.339	0.348	0.326	0.337667	0.0110604	0.47	0.473	0.474
517	0.546	0.544	0.524	0.538	0.0121655	0.794	0.79	0.778	0.787333	0.00832666	0.541	0.541	0.543	0.541667	0.0011547	0.469	0.477	0.473	0.473	0.004	0.461	0.468	0.453	0.460667	0.00750555	0.31	0.3	0.303	0.304333	0.0051316	517	0.017	0.202	0.2	0.139667	0.106237	0.359	0.36	0.362	0.360333	0.00152753	0.335	0.344	0.322	0.333667	0.0110604	0.467	0.471	0.471
518	0.543	0.543	0.523	0.536333	0.011547	0.788	0.8	0.788	0.792	0.0069282	0.539	0.54	0.542	0.540333	0.00152753	0.468	0.473	0.471	0.470667	0.00251661	0.458	0.466	0.45	0.458	0.008	0.308	0.299	0.301	0.302667	0.00472582	518	0.016	0.201	0.199	0.138667	0.106237	0.358	0.36	0.36	0.359333	0.0011547	0.334	0.342	0.321	0.332333	0.0105987	0.466	0.47	0.47
519	0.544	0.544	0.52	0.536	0.0138564	0.768	0.797	0.791	0.785333	0.015308	0.538	0.537	0.54	0.538333	0.00152753	0.467	0.472	0.469	0.469333	0.00251661	0.457	0.465	0.45	0.457333	0.00750555	0.307	0.299	0.3	0.302	0.0043589	519	0.015	0.2	0.2	0.138333	0.10681	0.357	0.36	0.359	0.358667	0.00152753	0.332	0.342	0.321	0.331667	0.010504	0.464	0.47	0.469
520	0.544	0.548	0.512	0.534667	0.0197315	0.748	0.789	0.784	0.773667	0.0223681	0.538	0.536	0.539	0.537667	0.00152753	0.468	0.474	0.47	0.470667	0.00305505	0.459	0.467	0.449	0.458333	0.0090185	0.308	0.3	0.301	0.303	0.0043589	520	0.016	0.201	0.201	0.139333	0.10681	0.358	0.361	0.36	0.359667	0.00152753	0.334	0.343	0.321	0.332667	0.0110604	0.465	0.47	0.47
521	0.544	0.553	0.518	0.538333	0.0181751	0.769	0.782	0.766	0.772333	0.0085049	0.537	0.535	0.539	0.537	0.002	0.467	0.474	0.47	0.470333	0.00351188	0.458	0.467	0.45	0.458333	0.0085049	0.309	0.299	0.301	0.303	0.0052915	521	0.018	0.202	0.2	0.14	0.10566	0.358	0.36	0.36	0.359333	0.0011547	0.335	0.341	0.319	0.331667	0.0113725	0.465	0.47	0.47
522	0.543	0.547	0.518	0.536	0.0157162	0.777	0.774	0.756	0.769	0.0113578	0.535	0.535	0.538	0.536	0.00173205	0.465	0.471	0.465	0.467	0.0034641	0.455	0.463	0.446	0.454667	0.0085049	0.309	0.297	0.299	0.301667	0.0064291	522	0.018	0.202	0.2	0.14	0.10566	0.357	0.36	0.359	0.358667	0.00152753	0.333	0.34	0.319	0.330667	0.0106927	0.463	0.47	0.47
523	0.537	0.538	0.515	0.53	0.013	0.776	0.779	0.747	0.767333	0.017673	0.533	0.534	0.538	0.535	0.00264575	0.462	0.467	0.463	0.464	0.00264575	0.452	0.461	0.444	0.452333	0.0085049	0.306	0.295	0.298	0.299667	0.00568624	523	0.016	0.202	0.199	0.139	0.106532	0.355	0.359	0.358	0.357333	0.00208167	0.331	0.339	0.319	0.329667	0.0100664	0.461	0.468	0.468
524	0.528	0.53	0.511	0.523	0.0104403	0.757	0.772	0.747	0.758667	0.0125831	0.531	0.531	0.534	0.532	0.00173205	0.458	0.463	0.461	0.460667	0.00251661	0.452	0.46	0.443	0.451667	0.0085049	0.305	0.294	0.297	0.298667	0.00568624	524	0.016	0.2	0.198	0.138	0.10566	0.353	0.357	0.357	0.355667	0.0023094	0.329	0.339	0.318	0.328667	0.010504	0.458	0.465	0.465
525	0.529	0.529	0.509	0.522333	0.011547	0.759	0.768	0.751	0.759333	0.0085049	0.53	0.529	0.53	0.529667	0.00057735	0.457	0.461	0.46	0.459333	0.00208167	0.451	0.461	0.442	0.451333	0.00950438	0.305	0.295	0.297	0.299	0.0052915	525	0.015	0.198	0.197	0.136667	0.105368	0.352	0.356	0.355	0.354333	0.00208167	0.329	0.338	0.316	0.327667	0.0110604	0.457	0.463	0.462
526	0.533	0.529	0.512	0.524667	0.0111505	0.765	0.749	0.741	0.751667	0.0122202	0.527	0.526	0.527	0.526667	0.00057735	0.456	0.46	0.458	0.458	0.002	0.449	0.459	0.44	0.449333	0.00950438	0.303	0.293	0.296	0.297333	0.0051316	526	0.016	0.198	0.196	0.136667	0.104505	0.351	0.355	0.354	0.353333	0.00208167	0.33	0.337	0.315	0.327333	0.0112398	0.457	0.46	0.461
527	0.534	0.531	0.512	0.525667	0.0119304	0.761	0.757	0.735	0.751	0.014	0.525	0.525	0.527	0.525667	0.0011547	0.455	0.459	0.457	0.457	0.002	0.447	0.459	0.439	0.448333	0.0100664	0.301	0.293	0.295	0.296333	0.00416333	527	0.016	0.199	0.198	0.137667	0.105368	0.352	0.356	0.354	0.354	0.002	0.33	0.337	0.316	0.327667	0.0106927	0.457	0.461	0.463
528	0.529	0.531	0.511	0.523667	0.0110151	0.756	0.756	0.727	0.746333	0.0167432	0.525	0.524	0.528	0.525667	0.00208167	0.454	0.46	0.456	0.456667	0.00305505	0.446	0.458	0.439	0.447667	0.00960902	0.3	0.293	0.295	0.296	0.00360555	528	0.015	0.2	0.201	0.138667	0.1071	0.354	0.358	0.355	0.355667	0.00208167	0.33	0.337	0.316	0.327667	0.0106927	0.459	0.463	0.464
529	0.527	0.528	0.508	0.521	0.0112694	0.752	0.755	0.735	0.747333	0.0107858	0.524	0.523	0.526	0.524333	0.00152753	0.453	0.459	0.454	0.455333	0.00321455	0.445	0.458	0.438	0.447	0.0101489	0.302	0.294	0.294	0.296667	0.0046188	529	0.013	0.2	0.202	0.138333	0.108546	0.353	0.356	0.355	0.354667	0.00152753	0.33	0.338	0.314	0.327333	0.0122202	0.458	0.463	0.463
530	0.523	0.526	0.504	0.517667	0.0119304	0.744	0.757	0.734	0.745	0.0115326	0.523	0.522	0.524	0.523	0.001	0.45	0.458	0.45	0.452667	0.0046188	0.443	0.456	0.433	0.444	0.0115326	0.304	0.293	0.293	0.296667	0.00635085	530	0.012	0.2	0.2	0.137333	0.108542	0.35	0.354	0.354	0.352667	0.0023094	0.329	0.337	0.31	0.325333	0.0138684	0.456	0.459	0.458
531	0.52	0.524	0.503	0.515667	0.0111505	0.741	0.749	0.737	0.742333	0.0061101	0.52	0.519	0.522	0.520333	0.00152753	0.448	0.455	0.447	0.45	0.0043589	0.44	0.451	0.429	0.44	0.011	0.303	0.291	0.291	0.295	0.0069282	531	0.013	0.197	0.197	0.135667	0.106232	0.346	0.352	0.352	0.35	0.0034641	0.327	0.336	0.306	0.323	0.0153948	0.452	0.455	0.454
532	0.518	0.521	0.503	0.514	0.00964365	0.735	0.743	0.743	0.740333	0.0046188	0.519	0.517	0.521	0.519	0.002	0.445	0.45	0.444	0.446333	0.00321455	0.438	0.447	0.426	0.437	0.0105357	0.299	0.288	0.288	0.291667	0.00635085	532	0.013	0.196	0.196	0.135	0.105655	0.346	0.352	0.351	0.349667	0.00321455	0.324	0.333	0.306	0.321	0.0137477	0.45	0.453	0.452
533	0.522	0.516	0.503	0.513667	0.00971253	0.729	0.729	0.737	0.731667	0.0046188	0.516	0.516	0.518	0.516667	0.0011547	0.443	0.449	0.443	0.445	0.0034641	0.439	0.446	0.426	0.437	0.0101489	0.297	0.286	0.288	0.290333	0.00585947	533	0.013	0.195	0.196	0.134667	0.105368	0.346	0.351	0.349	0.348667	0.00251661	0.322	0.331	0.307	0.32	0.0121244	0.449	0.452	0.451
534	0.524	0.509	0.504	0.512333	0.0104083	0.725	0.735	0.732	0.730667	0.0051316	0.515	0.514	0.515	0.514667	0.00057735	0.441	0.447	0.441	0.443	0.0034641	0.437	0.446	0.424	0.435667	0.0110604	0.296	0.285	0.287	0.289333	0.00585947	534	0.013	0.194	0.195	0.134	0.10479	0.343	0.349	0.347	0.346333	0.00305505	0.32	0.329	0.304	0.317667	0.0126623	0.446	0.451	0.449
535	0.522	0.514	0.499	0.511667	0.0116762	0.715	0.735	0.725	0.725	0.01	0.513	0.512	0.514	0.513	0.001	0.439	0.445	0.438	0.440667	0.00378594	0.434	0.445	0.422	0.433667	0.0115036	0.295	0.286	0.286	0.289	0.00519615	535	0.014	0.191	0.192	0.132333	0.102481	0.341	0.345	0.345	0.343667	0.0023094	0.318	0.326	0.302	0.315333	0.0122202	0.443	0.447	0.445
536	0.523	0.521	0.498	0.514	0.0138924	0.724	0.741	0.725	0.73	0.00953939	0.51	0.508	0.51	0.509333	0.0011547	0.438	0.443	0.437	0.439333	0.00321455	0.432	0.443	0.42	0.431667	0.0115036	0.293	0.286	0.285	0.288	0.0043589	536	0.014	0.19	0.19	0.131333	0.101614	0.339	0.343	0.342	0.341333	0.00208167	0.318	0.324	0.3	0.314	0.01249	0.44	0.445	0.444
537	0.515	0.525	0.494	0.511333	0.0158219	0.73	0.737	0.723	0.73	0.007	0.507	0.506	0.508	0.507	0.001	0.435	0.441	0.436	0.437333	0.00321455	0.431	0.44	0.419	0.43	0.0105357	0.292	0.286	0.285	0.287667	0.00378594	537	0.014	0.189	0.19	0.131	0.101326	0.338	0.343	0.341	0.340667	0.00251661	0.317	0.325	0.299	0.313667	0.0133167	0.439	0.444	0.444
538	0.514	0.524	0.497	0.511667	0.0136504	0.727	0.731	0.711	0.723	0.010583	0.505	0.505	0.504	0.504667	0.00057735	0.432	0.438	0.435	0.435	0.003	0.431	0.439	0.416	0.428667	0.0116762	0.291	0.285	0.285	0.287	0.0034641	538	0.014	0.189	0.19	0.131	0.101326	0.336	0.342	0.34	0.339333	0.00305505	0.315	0.324	0.296	0.311667	0.0142945	0.438	0.442	0.443
539	0.512	0.515	0.501	0.509333	0.00737111	0.732	0.725	0.699	0.718667	0.0173877	0.503	0.503	0.502	0.502667	0.00057735	0.429	0.435	0.431	0.431667	0.00305505	0.427	0.436	0.413	0.425333	0.0115902	0.289	0.28	0.282	0.283667	0.00472582	539	0.014	0.189	0.189	0.130667	0.101036	0.333	0.341	0.337	0.337	0.004	0.314	0.321	0.293	0.309333	0.0145717	0.436	0.441	0.44
540	0.514	0.51	0.498	0.507333	0.00832666	0.731	0.728	0.697	0.718667	0.0188237	0.5	0.5	0.5	0.5	0	0.426	0.433	0.429	0.429333	0.00351188	0.424	0.434	0.412	0.423333	0.0110151	0.287	0.278	0.28	0.281667	0.00472582	540	0.013	0.189	0.188	0.13	0.101326	0.332	0.339	0.336	0.335667	0.00351188	0.313	0.32	0.293	0.308667	0.0140119	0.433	0.439	0.438
541	0.515	0.504	0.495	0.504667	0.0100167	0.729	0.728	0.696	0.717667	0.0187705	0.495	0.496	0.499	0.496667	0.00208167	0.425	0.431	0.426	0.427333	0.00321455	0.42	0.429	0.411	0.42	0.009	0.285	0.275	0.278	0.279333	0.0051316	541	0.013	0.189	0.187	0.129667	0.101041	0.331	0.337	0.335	0.334333	0.00305505	0.312	0.318	0.294	0.308	0.01249	0.432	0.437	0.437
542	0.51	0.503	0.491	0.501333	0.00960902	0.717	0.726	0.696	0.713	0.0153948	0.492	0.493	0.495	0.493333	0.00152753	0.422	0.429	0.424	0.425	0.00360555	0.417	0.428	0.407	0.417333	0.010504	0.284	0.274	0.276	0.278	0.0052915	542	0.013	0.187	0.186	0.128667	0.100172	0.33	0.335	0.334	0.333	0.00264575	0.31	0.317	0.292	0.306333	0.012897	0.43	0.434	0.435
[truncated: 298 more rows]
[truncated: 59 more columns]

## Sheet: Figure 5
a		b		c
[truncated: 515 more rows]

[truncated: 19 more sheets: Figure 6, Figure 7, Figure 8, SI Figure 1, SI Figure 2, SI Figure 3, SI Figure 4, SI Figure 5, SI Figure 6, SI Figure 7, SI Figure 8, SI Figure 9, SI Figure 10, SI Figure 11, SI Figure 12, SI Figure 13, SI Figure 14&15, SI Figure 16&17, SI Figure 18&19]
